# Supplementary material for: Co-profiling of translatome and transcriptome reveals the regulation of dynamic gene expression during Drosophila embryogenesis : Co-profiling of translatome and transcriptome during Drosophila embryogenesis
Source: Acta Biochim Biophys Sin (Shanghai). 2024 Sep 2;56(11):1711–5. doi: 10.3724/abbs.2024146 (PMC11693868; doi:10.3724/abbs.2024146)
Supplement: Table_S1 [file Table_S1.xlsx]

## Sheet: Statistics of reads
Supplementary Table S1. Statistics of reads (worksheet 1) and Transcripts per gene (worksheet 2) In the table, “Ribo” represents ribosome-associated RNA and “cyto” represents cytosolic RNA.
	Early (0-4h) embryo		S2R+
	Cyto	Ribo	Cyto	Ribo
Raw reads	99495312	84022153	92627470	75470147
Clean reads	88959042	75912627	72254268	56144787
rRNA removed reads	86260534	71563899	71717824	55962538
rRNA removed reads ratio	0.969666	0.942714	0.992576	0.996754
rRNA ratio	0.0303343	0.057286	0.00742439	0.00324605
Mapped reads	80693053	65484279	61957627	47436980
mapping ratio	0.935457	0.915046	0.863908	0.847656
Unique mapped reads	78438412	63192430	56808029	42074290
Unique mapping ratio	0.90932	0.883021	0.792105	0.75183

## Sheet: Transcripts per gene 
	genes	transcripts	transcripts per gene
embryo_cyto	13478	25892	1.92106
embryo_ribo	13242	23957	1.80917
s2_cyto	11843	22372	1.88905
s2_ribo	10673	19401	1.81776
