# Supplementary material for: Co-profiling of translatome and transcriptome reveals the regulation of dynamic gene expression during Drosophila embryogenesis : Co-profiling of translatome and transcriptome during Drosophila embryogenesis
Source: Acta Biochim Biophys Sin (Shanghai). 2024 Sep 2;56(11):1711–5. doi: 10.3724/abbs.2024146 (PMC11693868; doi:10.3724/abbs.2024146)
Supplement: Table_S4 [file Table_S4.xlsx]

## Sheet: Embryo_Cyto_Dominant_Transcript
Supplementary Table S4. Dominant transcripts in each group
Gene_ID	Trans_ID	Max_fpkm	Minor_fpkm	Max_faction
FBgn0037332	FBtr0336769	3.17089	1.32051	0.545585
FBgn0010434	FBtr0340468	0.514849	0.245327	0.344114
FBgn0010435	FBtr0072402	3.06973	0.031892	0.969774
FBgn0027561	FBtr0088626	16.9659	2.568	0.569213
FBgn0051729	FBtr0080462	15.2897	0.0273395	0.996437
FBgn0000173	FBtr0300566	485.25	8.57049	0.94968
FBgn0000370	FBtr0081512	218.489	4.05565	0.964204
FBgn0004595	FBtr0304605	2.56048	0.534757	0.54484
FBgn0263987	FBtr0070795	51.0408	1.25709	0.953054
FBgn0030183	FBtr0332899	10.4698	1.1985	0.744371
FBgn0002932	FBtr0300414	40.2021	5.8863	0.694805
FBgn0033987	FBtr0339987	0.593213	0.137869	0.589195
FBgn0032129	FBtr0113030	0.832957	0.150388	0.648659
FBgn0033246	FBtr0339124	5.01023	0.281445	0.816529
FBgn0032120	FBtr0089854	19.772	11.6687	0.458648
FBgn0033188	FBtr0088957	6.54518	0.0936055	0.972193
FBgn0032123	FBtr0079827	27.0379	2.02901	0.8695
FBgn0266101	FBtr0343560	91.7953	2.5556	0.899798
FBgn0050295	FBtr0332465	3.54021	0.448651	0.797792
FBgn0010328	FBtr0085178	48.2408	8.75553	0.647463
FBgn0040752	FBtr0339764	8.93851	0.361258	0.925213
FBgn0015558	FBtr0329900	0.670237	0.124663	0.573396
FBgn0262169	FBtr0088402	57.3462	0.0395845	0.998621
FBgn0032694	FBtr0329972	0.690147	0.39384	0.467001
FBgn0266557	FBtr0299837	32.3836	15.1468	0.348319
FBgn0264695	FBtr0080900	6.23746	0.697925	0.319902
FBgn0264693	FBtr0073265	118.704	3.49463	0.772559
FBgn0004893	FBtr0077491	6.80341	0.68514	0.665103
FBgn0036576	FBtr0307519	6.075	2.54197	0.544407
FBgn0034145	FBtr0306249	1.08221	0.0761757	0.82565
FBgn0261934	FBtr0303751	8.22409	0.578148	0.78052
FBgn0261931	FBtr0303708	37.5396	1.27966	0.936175
FBgn0003862	FBtr0082949	10.5647	0.996326	0.779471
FBgn0032901	FBtr0081441	21.6211	1.15931	0.650959
FBgn0039137	FBtr0113275	5.55539	2.01793	0.478534
FBgn0032586	FBtr0080866	235.803	5.61035	0.933378
FBgn0032587	FBtr0080873	10.6962	1.62858	0.766569
FBgn0266411	FBtr0344374	33.6889	10.3718	0.618913
FBgn0261808	FBtr0335218	17.5621	0.307417	0.934563
FBgn0261802	FBtr0303274	4.90345	0.241096	0.693233
FBgn0013799	FBtr0100666	11.3796	2.77837	0.577214
FBgn0005278	FBtr0089432	217.174	19.1946	0.530832
FBgn0028646	FBtr0330290	31.2426	0.14761	0.981452
FBgn0024320	FBtr0079957	5.75552	0.973962	0.541679
FBgn0003742	FBtr0089620	26.3538	8.00458	0.397034
FBgn0263773	FBtr0310561	0.75545	0.380163	0.498392
FBgn0035612	FBtr0077140	0.77901	0.151233	0.391683
FBgn0039358	FBtr0113291	1.26543	0.388143	0.619788
FBgn0263776	FBtr0310566	1.12628	0.0795772	0.738948
FBgn0032475	FBtr0080491	23.5755	2.84689	0.805469
FBgn0039350	FBtr0084887	79.2692	3.02499	0.839768
FBgn0086899	FBtr0299582	47.503	5.84006	0.448549
FBgn0029687	FBtr0070616	213.392	1.31279	0.987845
FBgn0003514	FBtr0339502	0.889525	0.656392	0.311164
FBgn0003517	FBtr0070289	39.6652	35.8628	0.356091
FBgn0260463	FBtr0303039	2.20642	0.547196	0.502006
FBgn0052112	FBtr0075915	20.3775	0.302015	0.971211
FBgn0003218	FBtr0331717	13.3317	0.305342	0.829097
FBgn0038532	FBtr0344347	1.66889	0.378345	0.688037
FBgn0038535	FBtr0089412	142.616	6.49362	0.785427
FBgn0262579	FBtr0304994	6.34191	1.37854	0.433986
FBgn0000411	FBtr0333034	33.859	5.88165	0.742159
FBgn0031774	FBtr0079190	16.5238	1.89884	0.81312
FBgn0000414	FBtr0305086	22.3945	1.0101	0.787011
FBgn0039109	FBtr0084447	1.36156	0.660011	0.507744
FBgn0003464	FBtr0089679	4.11634	3.01503	0.405695
FBgn0031374	FBtr0113012	37.106	0.971205	0.864272
FBgn0266696	FBtr0345107	23.9008	2.7558	0.230216
FBgn0011260	FBtr0087090	6.1217	0.798098	0.793183
FBgn0000565	FBtr0075554	5.17779	2.82494	0.314233
FBgn0034180	FBtr0087019	4.46362	1.88473	0.542157
FBgn0034181	FBtr0300573	45.9518	5.4197	0.809136
FBgn0000568	FBtr0075150	1.31313	0.103785	0.716753
FBgn0038744	FBtr0308828	6.15364	0.797986	0.794058
FBgn0015949	FBtr0111010	44.7585	12.8294	0.635618
FBgn0036967	FBtr0332775	33.8246	0.93875	0.947412
FBgn0034051	FBtr0306649	43.1017	18.0605	0.284566
FBgn0030735	FBtr0112990	9.28427	3.36076	0.408507
FBgn0030734	FBtr0074243	51.9945	0.431706	0.983665
FBgn0010228	FBtr0071674	48.4256	2.72117	0.898969
FBgn0010226	FBtr0087005	264.99	2.80686	0.979255
FBgn0010225	FBtr0078968	8.14635	0.0973862	0.943598
FBgn0011642	FBtr0089210	42.82	14.5164	0.495779
FBgn0026375	FBtr0074481	63.9548	2.1277	0.85738
FBgn0011640	FBtr0076842	100.011	8.67365	0.793537
FBgn0026370	FBtr0087383	9.6408	2.5076	0.657805
FBgn0025936	FBtr0301285	48.1413	9.8937	0.548831
FBgn0027779	FBtr0080940	96.1873	1.66055	0.966625
FBgn0026379	FBtr0300562	67.4811	1.30968	0.911543
FBgn0051004	FBtr0300961	1.55984	0.252856	0.672807
FBgn0036816	FBtr0301857	23.4945	1.0342	0.919086
FBgn0030648	FBtr0074039	22.0209	5.18969	0.679652
FBgn0036211	FBtr0076079	54.0896	3.61711	0.749421
FBgn0014141	FBtr0089471	13.872	0.620328	0.736516
FBgn0033339	FBtr0088642	13.4887	6.22449	0.520042
FBgn0000183	FBtr0305688	46.5088	1.73215	0.930677
FBgn0027515	FBtr0079524	15.1994	0.772509	0.867698
FBgn0040022	FBtr0113870	36.9937	2.51003	0.677988
FBgn0037182	FBtr0078540	54.1616	6.35796	0.630142
FBgn0266521	FBtr0079196	433.167	0.435884	0.99699
FBgn0261617	FBtr0333521	5.25533	2.40394	0.522232
FBgn0040297	FBtr0306016	1.72266	0.235765	0.422189
FBgn0039431	FBtr0305049	1.11828	0	1
FBgn0016930	FBtr0089288	27.1193	0.46565	0.920936
FBgn0033421	FBtr0310033	20.4316	0.297815	0.971673
FBgn0010355	FBtr0081684	26.192	6.59972	0.498033
FBgn0010352	FBtr0075268	61.5285	1.84046	0.847836
FBgn0051352	FBtr0082092	3.03234	0.343077	0.595651
FBgn0015524	FBtr0342796	0.882078	0.0427863	0.774571
FBgn0015521	FBtr0273293	1211.44	140.452	0.741942
FBgn0265487	FBtr0310059	0.999365	0.073333	0.55335
FBgn0004242	FBtr0077726	0.980438	0.0576008	0.739371
FBgn0038257	FBtr0083016	2.67414	0.109905	0.924045
FBgn0085423	FBtr0112638	24.335	0.439302	0.932654
FBgn0085421	FBtr0329851	1.94325	0.475583	0.67138
FBgn0036368	FBtr0304792	4.29687	5.5e-05	0.999974
FBgn0036369	FBtr0075823	3.68596	0.127846	0.878165
FBgn0036365	FBtr0075851	11.8097	1.18511	0.832846
FBgn0004889	FBtr0082192	31.18	7.80814	0.363247
FBgn0004882	FBtr0084384	42.6585	0.0088972	0.998958
FBgn0003261	FBtr0078652	151.394	26.3778	0.364653
FBgn0003870	FBtr0085830	11.7488	3.77025	0.34183
FBgn0001169	FBtr0083915	22.2258	8.03472	0.580381
FBgn0004401	FBtr0075200	35.9455	9.1848	0.661796
FBgn0033196	FBtr0088950	5.03823	0.471785	0.84226
FBgn0035266	FBtr0072768	4.443	0.174394	0.8643
FBgn0035267	FBtr0072773	18.5661	2.49752	0.712473
FBgn0035917	FBtr0089565	8.26887	0.37257	0.689385
FBgn0039920	FBtr0089091	4.35769	1.19578	0.645656
FBgn0032243	FBtr0331642	4.34683	0.836972	0.721972
FBgn0035268	FBtr0334073	1.09448	0.0040085	0.992728
FBgn0020647	FBtr0301418	6.13965	2.15881	0.486653
FBgn0023511	FBtr0332580	3.02782	1.86474	0.351172
FBgn0266848	FBtr0077368	114.803	2.1243	0.964313
FBgn0024989	FBtr0344149	2.73302	0.00275567	0.996984
FBgn0261811	FBtr0074804	22.8444	5.88717	0.659886
FBgn0024150	FBtr0305501	15.8803	0.120541	0.977735
FBgn0004666	FBtr0082710	0.797339	0.19867	0.667409
FBgn0001297	FBtr0099989	2.23553	0.288656	0.72079
FBgn0028325	FBtr0070708	128.148	5.31895	0.92335
FBgn0024330	FBtr0339719	41.5096	0.357733	0.974797
FBgn0032482	FBtr0080440	22.3497	1.65648	0.870903
FBgn0037992	FBtr0082550	12.6109	2.24318	0.737598
FBgn0053182	FBtr0302054	8.5738	1.25763	0.694421
FBgn0053181	FBtr0113452	31.3446	1.04705	0.833037
FBgn0053180	FBtr0074162	35.3327	6.88216	0.562073
FBgn0028527	FBtr0080527	1.27298	0.059189	0.877586
FBgn0030018	FBtr0071184	28.5842	1.9487	0.880012
FBgn0003721	FBtr0089960	230.077	10.4483	0.594819
FBgn0265137	FBtr0086197	17.1972	0.762921	0.714659
FBgn0029128	FBtr0100136	1.64792	0.435075	0.486367
FBgn0260458	FBtr0114577	0.710788	0.340467	0.510726
FBgn0003502	FBtr0330693	78.2941	7.81813	0.625338
FBgn0052103	FBtr0332090	39.7359	4.37897	0.819401
FBgn0035049	FBtr0304008	0.421886	0.081092	0.394057
FBgn0025681	FBtr0331653	1.64455	0.58031	0.586256
FBgn0025683	FBtr0100379	18.6343	2.53012	0.786438
FBgn0033504	FBtr0088346	1.43492	0.216106	0.240229
FBgn0003612	FBtr0302505	63.1203	10.5439	0.33283
FBgn0000405	FBtr0309858	283.603	25.3665	0.848258
FBgn0262081	FBtr0300547	41.2677	0.175055	0.979231
FBgn0265003	FBtr0335515	134.188	4.28283	0.886787
FBgn0003475	FBtr0301884	25.6182	1.81958	0.637667
FBgn0039114	FBtr0084456	43.1109	0.082245	0.996199
FBgn0035132	FBtr0333904	0.616456	0.266829	0.316034
FBgn0038419	FBtr0083325	3.96575	0.520968	0.791933
FBgn0053523	FBtr0091478	37.2864	2.66236	0.77784
FBgn0017558	FBtr0306807	87.7482	0.465983	0.989491
FBgn0010905	FBtr0304618	48.5302	0.966705	0.847977
FBgn0010909	FBtr0072957	36.6276	7.22215	0.458072
FBgn0000578	FBtr0086582	5.7589	0.772515	0.598546
FBgn0000579	FBtr0077907	120.742	55.2206	0.353435
FBgn0016977	FBtr0078123	25.7702	0.35166	0.92432
FBgn0261552	FBtr0111032	0.739775	0.0608667	0.431698
FBgn0011259	FBtr0329932	3.34173	0.250529	0.727352
FBgn0016754	FBtr0335206	1.6591	0.940803	0.260737
FBgn0034002	FBtr0087368	15.7206	1.48147	0.779599
FBgn0034420	FBtr0100282	3.93876	0.325833	0.501833
FBgn0265313	FBtr0344468	10.2225	0.206532	0.961162
FBgn0259734	FBtr0300000	37.9878	1.85981	0.836238
FBgn0259735	FBtr0300005	18.0456	1.66113	0.844521
FBgn0039600	FBtr0113299	6.24804	1.22853	0.628978
FBgn0036958	FBtr0302113	4.52687	1.29557	0.368029
FBgn0030505	FBtr0073808	4.26304	0.975231	0.466457
FBgn0036952	FBtr0074855	5.98825	0.434968	0.821078
FBgn0264305	FBtr0331518	2.65193	0.678274	0.565836
FBgn0264307	FBtr0331513	3.77877	0.662432	0.655346
FBgn0030503	FBtr0331722	4.48128	2.59469	0.46339
FBgn0030724	FBtr0074258	53.8299	24.1309	0.52727
FBgn0031637	FBtr0300941	15.273	0.492157	0.861237
FBgn0003360	FBtr0073421	1470.41	38.0897	0.927891
FBgn0029903	FBtr0112956	49.0204	0.487497	0.952631
FBgn0051038	FBtr0085494	0.715686	0.103091	0.581319
FBgn0036821	FBtr0075077	4.20205	0.013087	0.99381
FBgn0030349	FBtr0114451	6.21696	0.651011	0.65635
FBgn0014133	FBtr0073526	110.27	2.7506	0.930377
FBgn0034885	FBtr0072105	0.97846	0.193296	0.558595
FBgn0015402	FBtr0344274	35.309	3.47661	0.835475
FBgn0266064	FBtr0083037	3.61684	2.00896	0.473733
FBgn0011747	FBtr0089172	66.5646	25.1806	0.569289
FBgn0267795	FBtr0114573	15.9586	0.861996	0.902503
FBgn0002525	FBtr0307059	1.08997	0.119083	0.820676
FBgn0267791	FBtr0086220	120.136	28.2092	0.515664
FBgn0002914	FBtr0074173	43.3129	6.21598	0.776985
FBgn0033853	FBtr0087685	36.5615	0.242811	0.980466
FBgn0030234	FBtr0343639	2.17203	0.0195083	0.973762
FBgn0036173	FBtr0076098	87.1519	7.95245	0.845669
FBgn0010348	FBtr0078571	504.55	25.6029	0.766598
FBgn0051363	FBtr0082452	440.993	8.02682	0.916583
FBgn0027341	FBtr0113687	3.71207	0.209401	0.71691
FBgn0085432	FBtr0309803	4.47919	0.250766	0.718446
FBgn0085436	FBtr0112673	6.62922	0.87778	0.653747
FBgn0085437	FBtr0071439	8.79946	1.03668	0.514803
FBgn0032815	FBtr0305952	9.99395	0.664718	0.789859
FBgn0032812	FBtr0081263	26.9904	0.51958	0.962926
FBgn0004509	FBtr0089984	23.0949	2.21934	0.597844
FBgn0004875	FBtr0073152	40.4473	1.20314	0.870527
FBgn0033075	FBtr0085996	14.2311	0.0994875	0.972797
FBgn0023215	FBtr0301823	22.8127	1.48498	0.657567
FBgn0261954	FBtr0307290	22.593	2.19317	0.720309
FBgn0020510	FBtr0082910	30.0563	2.28473	0.766836
FBgn0015622	FBtr0085438	119.464	0.306071	0.994902
FBgn0267336	FBtr0305157	0.48305	0.0919268	0.46689
FBgn0265784	FBtr0074557	26.126	2.94088	0.596876
FBgn0039938	FBtr0089252	1.26788	0.016928	0.973992
FBgn0032256	FBtr0304133	16.6739	4.881	0.630729
FBgn0264785	FBtr0334276	47.11	6.06334	0.795284
FBgn0001624	FBtr0308088	10.3546	2.92176	0.157202
FBgn0267252	FBtr0336620	2.17876	0.0584438	0.861366
FBgn0028408	FBtr0112930	20.9685	11.6682	0.473278
FBgn0010415	FBtr0305897	43.4942	1.81452	0.7998
FBgn0263236	FBtr0085398	34.5131	12.1401	0.486557
FBgn0035850	FBtr0076691	16.627	4.99268	0.39978
FBgn0010412	FBtr0074313	35.235	10.3968	0.530444
FBgn0052626	FBtr0301044	23.6144	0.428038	0.887404
FBgn0002590	FBtr0343292	43.1698	2.2465	0.905734
FBgn0001248	FBtr0076667	191.335	5.6614	0.828416
FBgn0038881	FBtr0084095	1.48524	0.230407	0.763205
FBgn0024187	FBtr0332790	6.46933	0.502665	0.588479
FBgn0053208	FBtr0347214	13.7988	0.478214	0.706277
FBgn0024183	FBtr0080721	14.6911	5.47771	0.57283
FBgn0032651	FBtr0303253	2.46111	0.054514	0.957579
FBgn0032656	FBtr0081022	5.14678	3.69481	0.410547
FBgn0031030	FBtr0304000	214.559	3.46523	0.898429
FBgn0030838	FBtr0074425	55.1678	24.3095	0.430674
FBgn0005636	FBtr0330612	1.73447	0.289073	0.750003
FBgn0005632	FBtr0085843	48.757	3.45729	0.738256
FBgn0005630	FBtr0089349	380.686	20.3294	0.448784
FBgn0260442	FBtr0305210	22.2048	0.510646	0.878748
FBgn0259923	FBtr0074369	6.59474	1.85282	0.41584
FBgn0025455	FBtr0333125	11.5195	4.05999	0.586548
FBgn0025456	FBtr0089896	19.3892	2.30891	0.807647
FBgn0086855	FBtr0330649	10.7692	1.5091	0.78109
FBgn0002044	FBtr0331326	3.61152	1.67132	0.519333
FBgn0024987	FBtr0070215	27.8348	8.97462	0.607959
FBgn0024983	FBtr0100475	13.3585	5.94183	0.428376
FBgn0025692	FBtr0332885	3.63441	0.798211	0.694805
FBgn0025693	FBtr0086054	3.07566	1.77866	0.463692
FBgn0030049	FBtr0331723	5.71368	2.01313	0.362099
FBgn0020299	FBtr0334956	10.3313	0.205072	0.943798
FBgn0267698	FBtr0081715	34.6307	4.12298	0.545438
FBgn0003660	FBtr0088362	115.389	36.2225	0.515
FBgn0261553	FBtr0304933	5.69151	0.937241	0.402891
FBgn0031285	FBtr0078012	167.247	1.55496	0.981745
FBgn0261550	FBtr0302673	17.4128	1.58222	0.611225
FBgn0261556	FBtr0302714	5.68538	0.684244	0.624314
FBgn0261554	FBtr0302707	13.7538	1.74908	0.495696
FBgn0052000	FBtr0113417	49.4526	6.15138	0.534552
FBgn0259700	FBtr0299949	72.8161	9.75101	0.651189
FBgn0017561	FBtr0073404	14.2787	3.48529	0.671962
FBgn0067779	FBtr0306536	38.5452	1.91594	0.870232
FBgn0044047	FBtr0070406	1.76724	0.072463	0.924208
FBgn0026179	FBtr0111038	14.7173	7.96451	0.480231
FBgn0031914	FBtr0079446	2.63851	0.407302	0.564385
FBgn0031912	FBtr0332529	49.4999	1.95625	0.863498
FBgn0034433	FBtr0086559	40.1725	0.946016	0.955021
FBgn0038720	FBtr0083810	1.28499	0.0643978	0.833013
FBgn0038721	FBtr0083805	21.0692	0.928604	0.883219
FBgn0039635	FBtr0085367	66.6891	33.8991	0.495877
FBgn0030530	FBtr0303418	14.4039	4.54577	0.613052
FBgn0003089	FBtr0075007	1.1446	0.511561	0.182837
FBgn0039633	FBtr0330301	23.3018	0.0073165	0.999372
FBgn0016694	FBtr0076775	4.13966	0.282063	0.57159
FBgn0016696	FBtr0078247	47.15	10.7185	0.594536
FBgn0019985	FBtr0332859	0.906491	0.0676705	0.870093
FBgn0261793	FBtr0330106	47.1827	0.20414	0.982988
FBgn0031759	FBtr0307071	23.1127	1.08192	0.842288
FBgn0261794	FBtr0343300	17.9691	3.70229	0.492567
FBgn0261797	FBtr0073359	8.56087	0.0341915	0.976597
FBgn0030089	FBtr0071298	14.0417	2.56839	0.438522
FBgn0015320	FBtr0333492	10.1077	1.33129	0.791502
FBgn0039359	FBtr0331360	975.232	446.786	0.521848
FBgn0030087	FBtr0309250	21.0414	0.536609	0.886908
FBgn0034720	FBtr0071846	1.33808	0.159788	0.736244
FBgn0000212	FBtr0075526	71.2695	15.9174	0.52816
FBgn0034091	FBtr0087194	113.566	11.2087	0.628067
FBgn0038098	FBtr0331428	2.49006	0.384461	0.683436
FBgn0259143	FBtr0339840	12.7264	1.01462	0.862478
FBgn0029971	FBtr0300900	15.4612	3.598	0.588881
FBgn0039705	FBtr0085528	40.8435	3.16832	0.865692
FBgn0063670	FBtr0333872	128.043	33.5732	0.655994
FBgn0264001	FBtr0330351	1.18052	0.000528692	0.994212
FBgn0036837	FBtr0075044	1.42676	0.358489	0.570195
FBgn0262975	FBtr0306750	32.3092	3.28118	0.41292
FBgn0262976	FBtr0307287	1.42595	0.836248	0.460215
FBgn0040384	FBtr0345318	13.6748	4.85484	0.484246
FBgn0030882	FBtr0300969	1.30926	0.775652	0.252387
FBgn0034897	FBtr0113113	17.8359	2.09541	0.809739
FBgn0010113	FBtr0330311	4.36281	0.735414	0.747871
FBgn0026597	FBtr0085554	69.9842	1.7851	0.886889
FBgn0266098	FBtr0344648	4.53994	0.433074	0.677066
FBgn0011754	FBtr0301501	10.9134	4.372	0.454169
FBgn0025865	FBtr0084039	81.5873	9.68929	0.808068
FBgn0016983	FBtr0301611	40.5052	3.60339	0.789338
FBgn0030719	FBtr0074146	136.572	34.1906	0.444101
FBgn0033844	FBtr0087699	37.0152	14.3416	0.563411
FBgn0033845	FBtr0087668	109.863	0.044486	0.999191
FBgn0030245	FBtr0073406	40.0674	3.87485	0.775119
FBgn0010379	FBtr0083228	9.53404	3.95674	0.445427
FBgn0037440	FBtr0110774	3.13382	0.220771	0.876504
FBgn0265778	FBtr0300039	14.3121	3.69322	0.659588
FBgn0033448	FBtr0088486	1.12328	0.35716	0.611276
FBgn0266129	FBtr0100126	3.21485	0.83615	0.561713
FBgn0015509	FBtr0088846	209.727	37.1287	0.738516
FBgn0037702	FBtr0334650	53.8284	1.9192	0.903373
FBgn0051374	FBtr0306101	0.258508	0.126642	0.253847
FBgn0010575	FBtr0301551	48.0548	3.73581	0.720096
FBgn0260941	FBtr0301057	13.9817	2.78217	0.385819
FBgn0085408	FBtr0290253	2.28836	0.108949	0.913058
FBgn0085407	FBtr0342658	1.48746	0.106946	0.874281
FBgn0013272	FBtr0071815	13.6796	1.04003	0.766807
FBgn0004516	FBtr0073277	0.631957	0.26863	0.540496
FBgn0058191	FBtr0113827	43.2547	19.8059	0.421288
FBgn0032006	FBtr0079625	0.457253	0.114062	0.267097
FBgn0004049	FBtr0114375	15.1296	1.36499	0.847142
FBgn0058196	FBtr0344972	180.237	1.33613	0.978244
FBgn0033062	FBtr0310665	64.5078	30.6746	0.344581
FBgn0004861	FBtr0301515	6.03644	1.71311	0.637922
FBgn0051973	FBtr0113416	0.889092	0.151323	0.494756
FBgn0030863	FBtr0074476	1.99172	0.022461	0.977943
FBgn0001105	FBtr0331597	58.9971	4.3258	0.731737
FBgn0036493	FBtr0100360	6.08326	2.85525	0.415268
FBgn0032713	FBtr0081104	2.77862	0.174123	0.888628
FBgn0053056	FBtr0078312	6.1272	0.209876	0.906816
FBgn0020620	FBtr0087605	16.5236	1.57176	0.777989
FBgn0020621	FBtr0088601	37.0228	0.165487	0.941107
FBgn0020622	FBtr0331205	25.6781	7.61209	0.627792
FBgn0023531	FBtr0308321	2.94912	0.0852224	0.793602
FBgn0021764	FBtr0340196	14.7107	3.78797	0.356827
FBgn0033669	FBtr0310159	3.37617	0.960501	0.539525
FBgn0032821	FBtr0300966	29.628	1.69074	0.89756
FBgn0032820	FBtr0343858	37.0179	2.11767	0.897333
FBgn0035625	FBtr0345593	1.71031	0.091948	0.823015
FBgn0001258	FBtr0077008	8.27783	0.292587	0.933976
FBgn0039381	FBtr0300820	23.6212	2.01934	0.745182
FBgn0003041	FBtr0076771	38.0389	7.92278	0.545517
FBgn0001250	FBtr0301352	1.91959	0.0004505	0.999531
FBgn0265276	FBtr0110876	30.7247	0.072968	0.981355
FBgn0263144	FBtr0085992	3.71586	1.27875	0.592323
FBgn0001257	FBtr0073248	0.382325	0.310306	0.381206
FBgn0250823	FBtr0301304	93.0952	10.2077	0.453282
FBgn0052831	FBtr0091680	23.1053	0.902589	0.927533
FBgn0003071	FBtr0088421	46.001	0.715892	0.955395
FBgn0035713	FBtr0345025	59.687	2.3373	0.92737
FBgn0035710	FBtr0076960	4.31435	0.343501	0.862637
FBgn0035715	FBtr0330063	10.5746	4.4634	0.371976
FBgn0002673	FBtr0080855	25.8216	0.353276	0.973366
FBgn0046704	FBtr0329943	14.5982	6.23168	0.438474
FBgn0262527	FBtr0301731	14.0221	2.16504	0.393079
FBgn0028343	FBtr0301414	5.49696	2.12501	0.563965
FBgn0028341	FBtr0071404	94.7181	10.705	0.558305
FBgn0024804	FBtr0331781	187.995	1.30882	0.979541
FBgn0261014	FBtr0343852	42.064	0.601162	0.972211
FBgn0261015	FBtr0332500	0.989526	0.465166	0.515417
FBgn0261547	FBtr0302649	2.38988	0.0832227	0.905413
FBgn0261548	FBtr0302654	13.5217	0.555627	0.730021
FBgn0261549	FBtr0302665	0.547495	0.115366	0.372338
FBgn0052549	FBtr0340422	13.1167	1.73047	0.654572
FBgn0039132	FBtr0305039	8.05719	0.458925	0.897733
FBgn0052016	FBtr0089233	36.7758	13.9152	0.56923
FBgn0035152	FBtr0333379	7.24215	1.73509	0.676058
FBgn0020379	FBtr0337103	0.81648	0.107929	0.654128
FBgn0264491	FBtr0084178	9.89081	4.0499	0.379097
FBgn0264493	FBtr0301632	153.045	3.41805	0.937206
FBgn0264492	FBtr0070042	365.325	31.3783	0.699566
FBgn0264495	FBtr0334322	20.6607	2.95761	0.699568
FBgn0020370	FBtr0087775	110.827	0.126143	0.997729
FBgn0087007	FBtr0273428	5.26737	0.595031	0.596021
FBgn0087002	FBtr0089188	13.5371	0.0972405	0.985837
FBgn0037955	FBtr0082519	25.0498	1.28024	0.907263
FBgn0259937	FBtr0072258	583.668	1.05549	0.994604
FBgn0087008	FBtr0334278	71.3332	6.2889	0.790834
FBgn0031384	FBtr0330672	11.9652	1.78536	0.572717
FBgn0034158	FBtr0087028	29.4748	1.22689	0.857266
FBgn0003301	FBtr0333654	0.932848	0.0542706	0.774661
FBgn0028968	FBtr0085793	12.1631	1.09632	0.847263
FBgn0030520	FBtr0331711	108.718	19.513	0.735854
FBgn0003093	FBtr0301516	0.819954	0.218598	0.652232
FBgn0064126	FBtr0339607	49.9807	0.563392	0.977953
FBgn0015024	FBtr0073680	49.4483	1.58388	0.886427
FBgn0261788	FBtr0334061	0.488651	0.0511694	0.346635
FBgn0040388	FBtr0070457	16.1549	5.50527	0.494477
FBgn0026619	FBtr0302455	9.26411	0.336649	0.932246
FBgn0034718	FBtr0071849	0.918486	0.274347	0.527403
FBgn0037533	FBtr0081824	215.181	3.18204	0.971274
FBgn0030418	FBtr0340411	15.3629	0.924454	0.847082
FBgn0030412	FBtr0307898	8.59078	0.643218	0.727609
FBgn0039714	FBtr0089925	42.0056	2.83626	0.679049
FBgn0039713	FBtr0346158	3090.63	30.1501	0.980863
FBgn0036844	FBtr0330089	2.95115	0.26371	0.84838
FBgn0264078	FBtr0073949	12.1469	0.659358	0.648164
FBgn0030673	FBtr0339683	6.60303	1.93717	0.630218
FBgn0030893	FBtr0343310	1.31211	0.249235	0.637004
FBgn0030890	FBtr0074531	20.212	1.21096	0.892996
FBgn0027529	FBtr0301207	28.5384	1.28723	0.917254
FBgn0034570	FBtr0303195	3.89149	0.841192	0.698166
FBgn0010100	FBtr0346587	3.05249	0.407722	0.789178
FBgn0034543	FBtr0086236	35.8102	0.137222	0.992394
FBgn0266084	FBtr0302085	17.3011	0.229868	0.914909
FBgn0023083	FBtr0083637	35.3852	6.78277	0.566016
FBgn0011764	FBtr0089262	93.9892	1.64388	0.919582
FBgn0034371	FBtr0301861	5.98789	0.484507	0.860712
FBgn0011766	FBtr0084118	31.8897	3.24458	0.710745
FBgn0011760	FBtr0070707	2.76751	1.10695	0.555569
FBgn0011290	FBtr0082440	83.1414	9.07794	0.820766
FBgn0010583	FBtr0078015	4.64581	0.27526	0.894056
FBgn0051163	FBtr0330381	29.1357	9.01144	0.392702
FBgn0030701	FBtr0300801	6.98502	1.48151	0.611137
FBgn0033474	FBtr0339419	8.18271	3.08293	0.346764
FBgn0021979	FBtr0071960	44.3566	11.1004	0.363402
FBgn0033476	FBtr0088434	43.8959	0.247416	0.988853
FBgn0037715	FBtr0082109	28.4925	7.81109	0.645874
FBgn0263929	FBtr0305694	33.8309	1.25501	0.843538
FBgn0003345	FBtr0308131	5.73406	0.189051	0.614845
FBgn0083977	FBtr0301077	1.31068	0.0294405	0.957007
FBgn0260959	FBtr0301429	41.3567	1.27219	0.942043
FBgn0026430	FBtr0074777	31.1353	2.12126	0.785841
FBgn0034971	FBtr0072179	85.2746	2.00848	0.955013
FBgn0085412	FBtr0334568	1.94364	0.412959	0.370406
FBgn0036714	FBtr0075215	25.2347	0.969053	0.928675
FBgn0040397	FBtr0113327	0.702075	0.440795	0.443323
FBgn0040395	FBtr0070376	21.045	0.551945	0.95016
FBgn0013263	FBtr0075708	89.779	3.84746	0.744691
FBgn0033015	FBtr0086082	210.045	34.92	0.750469
FBgn0036534	FBtr0304975	43.7722	1.06337	0.953665
FBgn0036020	FBtr0333855	69.9131	0.554701	0.98438
FBgn0061515	FBtr0333053	13.085	3.78757	0.463428
FBgn0013469	FBtr0345346	1.07001	0	1
FBgn0037007	FBtr0078217	28.056	7.39814	0.558324
FBgn0015600	FBtr0077662	20.0124	0.823928	0.752237
FBgn0033382	FBtr0339360	13.5859	5.13802	0.468481
FBgn0037391	FBtr0078661	3.65334	1.63567	0.426775
FBgn0051781	FBtr0308925	1.39195	0.0544198	0.864764
FBgn0030873	FBtr0074469	43.9684	5.47639	0.800573
FBgn0030876	FBtr0303767	1.69554	0.922906	0.478783
FBgn0004456	FBtr0073732	5.95424	0.016213	0.989226
FBgn0001139	FBtr0084962	160.264	7.24296	0.734456
FBgn0001319	FBtr0329882	1.09377	0.178209	0.671685
FBgn0035431	FBtr0073086	1.55324	0.352589	0.594882
FBgn0001316	FBtr0333851	8.01244	3.37604	0.2532
FBgn0023528	FBtr0070412	320.469	24.5763	0.867019
FBgn0023522	FBtr0332587	102.289	1.64102	0.954081
FBgn0020618	FBtr0331237	13.603	5.98325	0.532002
FBgn0028425	FBtr0342608	6.47093	1.4786	0.593298
FBgn0028421	FBtr0289955	6.68924	0.7726	0.742668
FBgn0032833	FBtr0081301	11.0635	1.16512	0.82602
FBgn0035542	FBtr0073294	5.50856	0.808554	0.53172
FBgn0041092	FBtr0333405	1.39814	0.341693	0.505673
FBgn0013733	FBtr0087621	4.6139	0.0974147	0.703104
FBgn0264743	FBtr0334125	109.906	0.36028	0.990262
FBgn0243516	FBtr0071792	23.4523	0.413986	0.849962
FBgn0000319	FBtr0074179	83.8861	5.78983	0.743439
FBgn0039877	FBtr0307552	49.5118	1.88785	0.929145
FBgn0052803	FBtr0332582	3.10249	1.54208	0.501481
FBgn0035944	FBtr0076514	5.92513	2.14012	0.58059
FBgn0035094	FBtr0333170	2.42465	1.43722	0.457559
FBgn0024277	FBtr0072648	6.56246	3.7002	0.307185
FBgn0039249	FBtr0306089	3.05715	0.397974	0.793427
FBgn0039240	FBtr0334574	23.7592	13.0094	0.477303
FBgn0010470	FBtr0306013	5.85543	0.702255	0.735404
FBgn0062413	FBtr0308594	5.66125	2.62981	0.518388
FBgn0029002	FBtr0332837	1.57093	1.09276	0.323955
FBgn0261570	FBtr0302833	14.1056	1.59341	0.558428
FBgn0260008	FBtr0301783	788.988	37.9328	0.873947
FBgn0003423	FBtr0077208	29.9036	0.639208	0.795857
FBgn0260003	FBtr0083765	17.8149	0.262749	0.871469
FBgn0260794	FBtr0344030	47.2947	1.64196	0.761929
FBgn0035165	FBtr0072584	31.7994	4.85684	0.766009
FBgn0020381	FBtr0114561	1.28973	0.742139	0.464933
FBgn0020386	FBtr0072464	76.5432	10.5766	0.508326
FBgn0263593	FBtr0303584	5.54817	0.839739	0.423336
FBgn0264489	FBtr0332827	1.29208	0.160658	0.349028
FBgn0020389	FBtr0074886	2.65924	0.520383	0.459954
FBgn0035360	FBtr0345027	1.93804	0.039842	0.960508
FBgn0053558	FBtr0302034	7.53532	0.968543	0.414272
FBgn0263598	FBtr0080420	1.65834	0.416645	0.498761
FBgn0087011	FBtr0114111	1.138	0.19103	0.748655
FBgn0087012	FBtr0339397	0.540979	0.391235	0.315498
FBgn0261822	FBtr0079566	101.308	4.15014	0.753168
FBgn0031420	FBtr0331437	0.994347	0.308303	0.617241
FBgn0034417	FBtr0086593	0.782433	0.253285	0.435756
FBgn0064225	FBtr0111129	321.339	3.9036	0.97628
FBgn0266418	FBtr0344405	5.27988	1.18754	0.47068
FBgn0031118	FBtr0345015	19.2999	0.633881	0.910307
FBgn0034418	FBtr0086591	28.2829	0.167203	0.988315
FBgn0266410	FBtr0344363	63.1531	3.21913	0.76579
FBgn0038704	FBtr0083760	30.9264	5.5883	0.734541
FBgn0025702	FBtr0303600	0.645972	0.173884	0.292172
FBgn0260486	FBtr0332201	1.25373	0.245789	0.421527
FBgn0019968	FBtr0087357	3.19198	1.96031	0.351814
FBgn0031738	FBtr0301236	6.73996	0.160308	0.933398
FBgn0010825	FBtr0076619	14.0042	4.01056	0.332814
FBgn0031646	FBtr0077403	0.999959	0.144041	0.77634
FBgn0030060	FBtr0332957	5.92577	1.54816	0.560607
FBgn0030065	FBtr0071253	4.72569	0.554269	0.739719
FBgn0259168	FBtr0300509	49.8328	10.667	0.608952
FBgn0002873	FBtr0308329	28.59	11.8858	0.324817
FBgn0266526	FBtr0344567	35.4002	2.24232	0.88756
FBgn0259163	FBtr0331538	1.22184	0.0476135	0.810496
FBgn0038747	FBtr0344351	1.87138	0.215925	0.74286
FBgn0034389	FBtr0110971	28.1157	0.169708	0.976425
FBgn0027081	FBtr0080332	14.2488	0.418226	0.944552
FBgn0027087	FBtr0074593	85.6925	1.906	0.95741
FBgn0023097	FBtr0300617	8.60181	0.710932	0.751543
FBgn0030608	FBtr0073967	324.291	49.6886	0.685088
FBgn0034368	FBtr0340394	6.20196	0.623996	0.832483
FBgn0000308	FBtr0309212	162.244	34.1754	0.542722
FBgn0000659	FBtr0346765	2.43872	0.0740973	0.916463
FBgn0037541	FBtr0300917	24.0409	0.303755	0.951892
FBgn0030268	FBtr0346270	13.9126	0.722177	0.828066
FBgn0036144	FBtr0076190	14.8611	5.63103	0.468004
FBgn0035772	FBtr0076873	81.5441	4.2193	0.86563
FBgn0037720	FBtr0334617	1.84483	0.670732	0.578989
FBgn0030114	FBtr0071315	12.6917	0.148843	0.955192
FBgn0010551	FBtr0086615	170.937	16.6793	0.719267
FBgn0026428	FBtr0074008	3.33395	0.747311	0.471529
FBgn0038294	FBtr0345220	17.204	0.18398	0.861764
FBgn0000015	FBtr0083384	1.73244	0.09594	0.783151
FBgn0000014	FBtr0300485	5.07633	0.331616	0.884445
FBgn0000017	FBtr0075357	11.9981	3.70688	0.288048
FBgn0083962	FBtr0290010	11.0374	0.600439	0.859696
FBgn0000479	FBtr0333313	5.42549	0.271906	0.570859
FBgn0039507	FBtr0305972	0.483983	0.149535	0.447252
FBgn0010482	FBtr0301420	0.614509	0.103546	0.458818
FBgn0032029	FBtr0079649	33.8231	0.0815725	0.9952
FBgn0013576	FBtr0333695	64.3454	2.07416	0.585081
FBgn0036030	FBtr0345032	145.179	11.1167	0.65104
FBgn0004028	FBtr0074520	51.8159	0.864855	0.84488
FBgn0033005	FBtr0111280	209.741	0.474241	0.995498
FBgn0265998	FBtr0299748	82.3846	3.46402	0.646575
FBgn0051955	FBtr0345639	0.937358	0.234416	0.666594
FBgn0265991	FBtr0301313	2.34612	0.198152	0.425287
FBgn0020546	FBtr0345273	2.02246	0.0838045	0.923469
FBgn0030847	FBtr0074448	1.67199	0.161334	0.721517
FBgn0027066	FBtr0086131	62.0975	1.41959	0.916219
FBgn0001122	FBtr0088266	11.8492	1.59807	0.481016
FBgn0001123	FBtr0301411	11.7945	2.41617	0.619362
FBgn0001128	FBtr0079147	1.66552	0.310298	0.572991
FBgn0035429	FBtr0073052	0.924425	0.134554	0.774528
FBgn0035422	FBtr0073098	56.0652	30.0553	0.318035
FBgn0003507	FBtr0083215	1.33648	0.509388	0.396108
FBgn0039890	FBtr0089147	52.8379	13.8229	0.488653
FBgn0039897	FBtr0300799	2.08303	0.423914	0.380508
FBgn0250753	FBtr0078745	604.13	148.619	0.448426
FBgn0035397	FBtr0073000	78.0748	1.48325	0.789908
FBgn0035392	FBtr0072986	2.32808	0.172786	0.870749
FBgn0051523	FBtr0078936	16.3527	4.33594	0.429968
FBgn0035880	FBtr0076675	0.666581	0.196946	0.62857
FBgn0035558	FBtr0113143	67.4234	0.576841	0.983177
FBgn0032600	FBtr0080893	92.1755	0.225574	0.987912
FBgn0035888	FBtr0307376	1.69318	0.811184	0.510679
FBgn0263120	FBtr0100431	23.4095	4.39681	0.399589
FBgn0025836	FBtr0112919	32.3255	0.145932	0.982262
FBgn0033739	FBtr0100298	18.1757	0.198777	0.948153
FBgn0026376	FBtr0075793	4.31243	1.48216	0.492348
FBgn0052816	FBtr0273442	9.56847	0.365606	0.867425
FBgn0051875	FBtr0079973	9.94051	4.03542	0.551903
FBgn0052813	FBtr0342735	0.851394	0.175238	0.409707
FBgn0261985	FBtr0306561	40.061	12.4546	0.517418
FBgn0028703	FBtr0273248	29.4093	0.686063	0.914652
FBgn0003256	FBtr0113702	117.924	22.327	0.513698
FBgn0025641	FBtr0342731	4.13152	0.137834	0.882265
FBgn0002306	FBtr0081570	2.52279	0.171598	0.880252
FBgn0025643	FBtr0301058	0.39025	0.219406	0.37221
FBgn0262124	FBtr0334938	109.186	16.4694	0.76824
FBgn0262509	FBtr0304830	0.721296	0.126027	0.588619
FBgn0032515	FBtr0342633	7.78126	2.04546	0.487453
FBgn0029763	FBtr0070772	32.194	5.33653	0.667876
FBgn0039272	FBtr0084767	9.21105	4.00573	0.315018
FBgn0003654	FBtr0089404	4.07153	1.07947	0.224888
FBgn0003651	FBtr0331183	0.512953	0.260877	0.495748
FBgn0028369	FBtr0309501	3.71959	0.134226	0.847148
FBgn0025335	FBtr0343277	70.4166	0.515674	0.985565
FBgn0002781	FBtr0084072	72.4547	22.4203	0.139106
FBgn0265042	FBtr0336479	29.83	0.551415	0.915394
FBgn0265045	FBtr0336647	1.11025	0.12986	0.516604
FBgn0003435	FBtr0304656	0.480305	0.0650169	0.279959
FBgn0264270	FBtr0331266	14.2534	1.88447	0.247471
FBgn0262614	FBtr0305301	51.6976	3.76357	0.604158
FBgn0262617	FBtr0305356	2.3329	0.442566	0.429564
FBgn0029161	FBtr0079217	58.5151	1.06025	0.948445
FBgn0000536	FBtr0074212	51.6761	1.60875	0.84261
FBgn0266409	FBtr0344361	11.5882	2.37708	0.619046
FBgn0016081	FBtr0306241	6.75206	1.07706	0.510962
FBgn0031090	FBtr0070028	25.5399	5.39281	0.703084
FBgn0265194	FBtr0339079	2.58316	0.638044	0.366433
FBgn0265192	FBtr0339100	12.3731	5.93611	0.51033
FBgn0265191	FBtr0339090	20.7446	4.04002	0.562113
FBgn0010611	FBtr0087146	1.74068	0.464776	0.483551
FBgn0039081	FBtr0084426	0.702907	0.162233	0.68418
FBgn0038735	FBtr0083813	17.238	0.478526	0.900058
FBgn0031702	FBtr0079079	0.670168	0.193824	0.463635
FBgn0264574	FBtr0333498	14.9478	0.473784	0.649845
FBgn0261562	FBtr0302729	24.3461	0.08353	0.993185
FBgn0261563	FBtr0305063	1.35588	0.229867	0.595901
FBgn0261564	FBtr0302768	52.4794	2.81432	0.628971
FBgn0261565	FBtr0302783	1.32964	0.183862	0.357445
FBgn0000228	FBtr0302567	115.815	10.0202	0.698034
FBgn0259176	FBtr0339528	47.7173	12.0034	0.331959
FBgn0259174	FBtr0300520	47.3697	1.40733	0.827837
FBgn0053113	FBtr0079043	177.178	19.7276	0.499477
FBgn0038603	FBtr0337036	0.787329	0.0802343	0.583652
FBgn0259173	FBtr0299640	14.646	0.887115	0.891948
FBgn0031897	FBtr0330198	2.11435	1.02378	0.407729
FBgn0029941	FBtr0089712	137.291	0.55571	0.99197
FBgn0030478	FBtr0073772	9.63954	3.50832	0.354641
FBgn0261698	FBtr0305946	8.39739	0.223682	0.842844
FBgn0046214	FBtr0084776	165.294	5.39544	0.938718
FBgn0034598	FBtr0071629	75.5626	2.93826	0.927841
FBgn0026259	FBtr0073144	53.9205	0.0258047	0.998566
FBgn0051092	FBtr0113386	85.993	0.658397	0.949131
FBgn0027657	FBtr0083247	139.066	3.70906	0.903599
FBgn0000317	FBtr0080724	1.27953	0.217196	0.746551
FBgn0026257	FBtr0084559	167.265	1.63238	0.980855
FBgn0013995	FBtr0309202	24.7527	1.6216	0.685595
FBgn0039465	FBtr0085082	133.435	0.29131	0.993493
FBgn0030274	FBtr0331740	1.57364	0.519934	0.602117
FBgn0039467	FBtr0085074	1.71749	0.113836	0.790439
FBgn0051145	FBtr0336459	1.53324	0.224147	0.695132
FBgn0010762	FBtr0076263	33.9096	3.18532	0.780149
FBgn0031673	FBtr0079034	51.9583	10.8968	0.488136
FBgn0034282	FBtr0086823	452.215	1.99551	0.991252
FBgn0021953	FBtr0337007	6.30817	0.018775	0.994083
FBgn0041605	FBtr0113338	0.620947	0.0619911	0.345205
FBgn0010548	FBtr0088993	31.3147	2.76266	0.531286
FBgn0266758	FBtr0084648	1.03706	0.178665	0.743737
FBgn0026418	FBtr0075771	80.7113	9.28509	0.59163
FBgn0004237	FBtr0082851	9.34123	1.36403	0.773966
FBgn0000008	FBtr0100521	5.25655	0.234348	0.918135
FBgn0266756	FBtr0334287	34.947	0.444785	0.918196
FBgn0023172	FBtr0086969	1.63057	1.10772	0.32916
FBgn0036732	FBtr0345118	1.73744	0	1
FBgn0036734	FBtr0331842	37.4021	0.256514	0.986469
FBgn0264894	FBtr0334853	0.324216	0.0653117	0.310955
FBgn0033929	FBtr0087549	19.0038	8.41249	0.530406
FBgn0085478	FBtr0112754	4.25909	1.00097	0.459749
FBgn0058160	FBtr0301797	27.4864	5.65059	0.548754
FBgn0036518	FBtr0075567	20.674	6.51123	0.388389
FBgn0050438	FBtr0335263	1.82601	0.41854	0.592547
FBgn0004838	FBtr0307031	235.577	58.7273	0.400682
FBgn0036510	FBtr0075561	69.2495	2.43603	0.904541
FBgn0036043	FBtr0076320	20.2531	2.0318	0.475393
FBgn0036516	FBtr0075592	12.2331	1.95893	0.757422
FBgn0263873	FBtr0329844	2.59817	0.0343919	0.883104
FBgn0041111	FBtr0077634	14.0305	1.62315	0.590275
FBgn0037027	FBtr0331524	4.82042	1.42543	0.628372
FBgn0027279	FBtr0299525	24.7447	1.2802	0.707268
FBgn0020556	FBtr0083341	6.13867	0.388644	0.887609
FBgn0267376	FBtr0082291	25.1407	5.23427	0.444603
FBgn0035411	FBtr0332097	29.3211	3.56115	0.732944
FBgn0004169	FBtr0073851	12.8921	2.54628	0.240379
FBgn0004167	FBtr0300017	4.26294	0.856117	0.498967
FBgn0266347	FBtr0332872	24.9862	4.79806	0.565575
FBgn0023540	FBtr0310501	24.7078	0.0151535	0.998775
FBgn0023388	FBtr0081503	19.6369	1.16542	0.808151
FBgn0069969	FBtr0344187	0.980451	0.0192843	0.944281
FBgn0036196	FBtr0076126	5.35158	0.980766	0.645244
FBgn0039883	FBtr0302181	0.900522	0.0373613	0.800685
FBgn0039881	FBtr0085848	7.31987	6.35162	0.365571
FBgn0053978	FBtr0308251	0.989559	0.0596353	0.846888
FBgn0263110	FBtr0307310	8.40328	0.000778	0.999815
FBgn0263112	FBtr0307329	0.794485	0.133036	0.749121
FBgn0053156	FBtr0087682	7.02528	1.59704	0.594537
FBgn0013718	FBtr0100040	53.2022	6.05471	0.467715
FBgn0001208	FBtr0334645	0.979581	0.023616	0.954001
FBgn0086676	FBtr0089593	66.3419	1.88693	0.921381
FBgn0086675	FBtr0073712	0.889374	0.112185	0.531074
FBgn0028577	FBtr0072709	108.016	0.570658	0.959449
FBgn0035968	FBtr0076503	3.21709	0.206652	0.886155
FBgn0042132	FBtr0074810	4.36072	1.39076	0.610553
FBgn0028717	FBtr0084937	11.5796	7.00607	0.292386
FBgn0042135	FBtr0088937	28.6828	9.44482	0.431567
FBgn0042138	FBtr0076103	62.4247	1.75286	0.922306
FBgn0002643	FBtr0339956	0.858422	0.089613	0.827277
FBgn0035989	FBtr0331584	1.29418	0.695211	0.317589
FBgn0024251	FBtr0100599	12.6258	5.22043	0.547361
FBgn0039261	FBtr0084795	126.216	4.91302	0.927772
FBgn0039266	FBtr0084763	33.0662	3.24547	0.83591
FBgn0262519	FBtr0302046	86.818	13.9701	0.75653
FBgn0262511	FBtr0087175	49.5481	9.34175	0.638726
FBgn0028371	FBtr0301377	4.39541	0.661485	0.45373
FBgn0086254	FBtr0331547	297.731	21.9306	0.871598
FBgn0028399	FBtr0310551	20.587	3.51259	0.594359
FBgn0003137	FBtr0301838	1.65548	0.434781	0.655624
FBgn0052512	FBtr0340438	12.2896	1.90366	0.763476
FBgn0003139	FBtr0070921	74.554	0.783011	0.979427
FBgn0028394	FBtr0079687	3.95016	1.39514	0.414467
FBgn0028397	FBtr0074255	14.0846	3.28639	0.681818
FBgn0052685	FBtr0308584	7.81245	2.79994	0.582482
FBgn0024814	FBtr0332771	18.7023	9.76986	0.489051
FBgn0035348	FBtr0072964	7.72849	0.0824717	0.959063
FBgn0024811	FBtr0089113	241.031	13.8553	0.776748
FBgn0035346	FBtr0072923	18.3204	2.97266	0.754991
FBgn0038890	FBtr0301211	15.0469	1.26598	0.798462
FBgn0029157	FBtr0084799	14.9245	1.44217	0.838039
FBgn0259740	FBtr0300045	19.3184	5.75873	0.626491
FBgn0259745	FBtr0300083	49.8785	7.74793	0.682124
FBgn0025720	FBtr0086317	30.6139	1.90818	0.889157
FBgn0025726	FBtr0089245	20.8876	3.88848	0.517917
FBgn0052423	FBtr0301599	87.1134	4.64592	0.757581
FBgn0022382	FBtr0088438	3.57364	0.63586	0.737539
FBgn0259985	FBtr0088025	22.7265	2.17359	0.839432
FBgn0259984	FBtr0080510	5.40746	0.525346	0.77432
FBgn0028953	FBtr0345418	3.70089	0.258142	0.877576
FBgn0019947	FBtr0333478	9.18393	4.73512	0.392655
FBgn0024921	FBtr0077001	32.4318	11.557	0.583875
FBgn0031717	FBtr0307064	3.41132	1.21292	0.319148
FBgn0020238	FBtr0083567	343.474	34.4616	0.832872
FBgn0031245	FBtr0078136	11.02	4.62312	0.543761
FBgn0264598	FBtr0333527	2.75825	0.0507178	0.900636
FBgn0020236	FBtr0300598	5.23699	1.81209	0.591005
FBgn0031069	FBtr0335157	10.0154	0.795904	0.86286
FBgn0000259	FBtr0333204	20.7344	3.25669	0.443157
FBgn0000256	FBtr0077513	8.7532	0.00822771	0.993463
FBgn0026620	FBtr0302614	60.4148	1.6948	0.764187
FBgn0000253	FBtr0304964	106.196	0.415928	0.988387
FBgn0031066	FBtr0074817	207.201	9.49622	0.916034
FBgn0000250	FBtr0080847	136.494	59.0388	0.435234
FBgn0000490	FBtr0077773	2.84378	0.351284	0.80189
FBgn0038610	FBtr0083581	8.46724	0.572528	0.831358
FBgn0031883	FBtr0089640	57.3641	2.91065	0.797639
FBgn0033538	FBtr0088284	8.00732	1.90324	0.677793
FBgn0036875	FBtr0345147	0.701778	0.155168	0.530666
FBgn0039186	FBtr0084630	54.8025	19.2754	0.3625
FBgn0011571	FBtr0334991	54.8476	27.391	0.500299
FBgn0045823	FBtr0076399	55.0737	8.20381	0.691141
FBgn0261625	FBtr0302974	11.3375	0.0135211	0.990549
FBgn0051550	FBtr0078684	4.2912	2.4864	0.463213
FBgn0037120	FBtr0078458	27.8647	1.50599	0.902451
FBgn0034611	FBtr0071591	2.34325	1.08654	0.518839
FBgn0261649	FBtr0089772	3.43465	0.452254	0.716835
FBgn0027660	FBtr0075233	7.16995	0.263248	0.900782
FBgn0026718	FBtr0079703	110.905	0.241127	0.99567
FBgn0034345	FBtr0086686	133.39	4.60881	0.783447
FBgn0034618	FBtr0071600	22.3274	2.40982	0.698458
FBgn0261641	FBtr0334545	52.5255	1.3637	0.885102
FBgn0015278	FBtr0332055	12.1511	3.24211	0.555417
FBgn0261647	FBtr0330665	13.6377	0.812814	0.893495
FBgn0265523	FBtr0333767	12.5673	1.62865	0.794162
FBgn0038108	FBtr0306256	5.06083	1.66272	0.503616
FBgn0031952	FBtr0301330	0.948195	0.295297	0.516985
FBgn0033802	FBtr0339516	13.9767	4.91151	0.486802
FBgn0051151	FBtr0110835	4.53888	2.03779	0.526891
FBgn0031664	FBtr0079046	36.6144	0.168047	0.990904
FBgn0039690	FBtr0306104	1.7883	0.630581	0.361916
FBgn0051158	FBtr0113396	7.75541	0.968889	0.727383
FBgn0014018	FBtr0089340	0.43607	0.299443	0.421342
FBgn0020496	FBtr0334516	78.6038	21.7935	0.310746
FBgn0014010	FBtr0330668	21.8567	6.80581	0.314496
FBgn0037234	FBtr0336483	54.8365	2.99601	0.901493
FBgn0015019	FBtr0083338	62.3831	29.8805	0.510734
FBgn0004227	FBtr0100586	2.85741	0.732602	0.661038
FBgn0026401	FBtr0334994	92.6633	0.418488	0.982256
FBgn0085443	FBtr0112690	11.3718	1.09526	0.485566
FBgn0085442	FBtr0301847	13.6152	4.58429	0.372645
FBgn0038256	FBtr0083021	3.04992	1.57467	0.491982
FBgn0085446	FBtr0308093	0.817724	0.0225718	0.655969
FBgn0259170	FBtr0299632	50.6545	1.09596	0.868469
FBgn0036728	FBtr0333691	468.995	4.34644	0.981802
FBgn0004828	FBtr0340343	350.558	33.7642	0.838482
FBgn0036059	FBtr0114600	33.7688	2.15279	0.79681
FBgn0004797	FBtr0080916	1.53295	0.557076	0.579106
FBgn0004795	FBtr0340030	27.874	6.20378	0.59963
FBgn0036053	FBtr0076362	14.0208	4.56731	0.605508
FBgn0037057	FBtr0078299	1.78757	0.13789	0.866343
FBgn0000108	FBtr0307294	0.868663	0.191642	0.531217
FBgn0041585	FBtr0114614	12.2102	4.82279	0.457679
FBgn0035400	FBtr0073115	33.0891	1.1635	0.850475
FBgn0004179	FBtr0078493	15.318	0.503954	0.883706
FBgn0032752	FBtr0081174	25.8916	1.088	0.922473
FBgn0036180	FBtr0301145	22.4114	2.09449	0.842522
FBgn0032801	FBtr0344843	15.7142	1.27252	0.804546
FBgn0040524	FBtr0335231	0.875857	0.092792	0.825158
FBgn0001078	FBtr0075087	5.53828	0.906652	0.753345
FBgn0028494	FBtr0340273	15.7924	0.111088	0.986127
FBgn0028491	FBtr0070610	7.67405	0.74607	0.774198
FBgn0001215	FBtr0085301	102.278	25.5737	0.499959
FBgn0013765	FBtr0087703	59.7314	0.708133	0.894012
FBgn0263102	FBtr0088279	55.4136	8.69959	0.389114
FBgn0039858	FBtr0333328	193.616	11.7443	0.846042
FBgn0001218	FBtr0073611	16.3406	2.66161	0.67175
FBgn0263108	FBtr0330148	66.4645	7.99958	0.580669
FBgn0264607	FBtr0300377	48.5421	4.16043	0.538481
FBgn0011817	FBtr0076758	14.4149	2.1462	0.57325
FBgn0011818	FBtr0077777	4.88234	0.077661	0.969168
FBgn0002413	FBtr0085744	18.6218	11.6202	0.444836
FBgn0035978	FBtr0301698	69.528	0.235864	0.993261
FBgn0025628	FBtr0070337	37.6947	1.0628	0.876443
FBgn0052767	FBtr0300995	19.8087	0.989657	0.833442
FBgn0263077	FBtr0306938	21.1187	0.348452	0.823387
FBgn0267002	FBtr0304680	4.71403	0.217751	0.782991
FBgn0267001	FBtr0299858	2.88694	0.0126147	0.962162
FBgn0039214	FBtr0306172	11.431	1.95982	0.593194
FBgn0086711	FBtr0111014	20.0328	1.00062	0.86968
FBgn0029524	FBtr0336920	2.56282	0.319315	0.800519
FBgn0260745	FBtr0082497	3.34763	0.363025	0.39711
FBgn0260742	FBtr0334155	5.05768	4.32845	0.368781
FBgn0260749	FBtr0080077	57.6216	7.64173	0.71538
FBgn0260748	FBtr0302375	7.03356	0.452386	0.795372
FBgn0052694	FBtr0071411	1.9126	0.315347	0.548127
FBgn0024806	FBtr0332108	7.00095	2.922	0.444027
FBgn0024807	FBtr0301293	20.2486	1.66799	0.669231
FBgn0035357	FBtr0072934	86.1616	1.90129	0.900631
FBgn0037912	FBtr0100462	75.7995	0.417188	0.989112
FBgn0052982	FBtr0110960	9.56068	0.684454	0.736403
FBgn0259978	FBtr0086039	98.6272	7.71938	0.680453
FBgn0040089	FBtr0074812	4.84549	2.50439	0.491715
FBgn0052438	FBtr0333455	3.29915	0.491067	0.770598
FBgn0067783	FBtr0089480	16.5578	0.745587	0.847373
FBgn0020503	FBtr0301441	8.26992	1.43396	0.324597
FBgn0052343	FBtr0299838	17.201	0.64742	0.929993
FBgn0039668	FBtr0085432	4.47176	1.93525	0.536037
FBgn0263490	FBtr0304915	23.2571	6.98103	0.526176
FBgn0039065	FBtr0334499	21.7615	3.97004	0.578123
FBgn0042693	FBtr0083553	33.9921	4.72578	0.374769
FBgn0063485	FBtr0306151	7.83808	0.650197	0.857701
FBgn0261238	FBtr0081614	48.7764	2.5586	0.63411
FBgn0261239	FBtr0081481	1.48334	0.692787	0.517039
FBgn0030581	FBtr0339446	3.08	0.878089	0.539002
FBgn0030582	FBtr0073947	1.8964	0.806399	0.540408
FBgn0026872	FBtr0339577	1.1135	0.10224	0.784034
FBgn0260635	FBtr0075500	66.029	2.19588	0.882593
FBgn0031879	FBtr0290119	4.18987	1.03357	0.503339
FBgn0031878	FBtr0079357	137.101	0.229957	0.994993
FBgn0260632	FBtr0081006	8.83513	0.488078	0.81902
FBgn0003415	FBtr0333284	29.5246	7.6553	0.658514
FBgn0031187	FBtr0339506	24.8297	0.292015	0.914005
FBgn0031183	FBtr0342876	0.803102	0.421602	0.48782
FBgn0265082	FBtr0336809	4.47514	0.363395	0.860285
FBgn0037138	FBtr0078445	8.64565	1.98104	0.592624
FBgn0039928	FBtr0333700	16.2494	0.140917	0.982952
FBgn0037135	FBtr0303247	30.1724	0.823635	0.948231
FBgn0037137	FBtr0089580	178.406	22.3163	0.799888
FBgn0011725	FBtr0084567	42.5261	12.1681	0.466303
FBgn0051522	FBtr0078939	8.6282	1.85922	0.481368
FBgn0000662	FBtr0087647	97.3535	1.41895	0.971675
FBgn0000667	FBtr0070344	53.1791	0.403675	0.949545
FBgn0040068	FBtr0074678	5.1783	0.41124	0.862938
FBgn0015269	FBtr0330183	4.01835	0.451966	0.747705
FBgn0030052	FBtr0071216	1.9965	0.70115	0.415842
FBgn0030056	FBtr0345984	19.077	2.27737	0.736304
FBgn0014020	FBtr0087217	41.4916	2.39392	0.812489
FBgn0014024	FBtr0340477	16.2436	4.84374	0.626414
FBgn0014026	FBtr0070916	2196.92	6.3434	0.991412
FBgn0267487	FBtr0072718	128.624	14.1222	0.752228
FBgn0002121	FBtr0078170	112.674	8.18744	0.604601
FBgn0051635	FBtr0331191	18.3651	0.16622	0.948492
FBgn0265434	FBtr0100466	46.3453	3.87641	0.630718
FBgn0034240	FBtr0113090	58.13	2.21821	0.929093
FBgn0000064	FBtr0084994	91.4537	10.9114	0.511643
FBgn0085450	FBtr0112717	1.31086	0.333809	0.66256
FBgn0033906	FBtr0302452	1.43434	0.828554	0.463971
FBgn0013770	FBtr0304021	4.74482	0.266552	0.898994
FBgn0033582	FBtr0088197	1.30376	0.0137535	0.979338
FBgn0264857	FBtr0336891	1.11623	0.134164	0.454145
FBgn0010382	FBtr0080774	89.4519	16.562	0.574515
FBgn0083992	FBtr0344094	0.701282	0.345442	0.503735
FBgn0004369	FBtr0303454	9.14265	0.379086	0.889371
FBgn0004368	FBtr0301793	4.01886	0.320127	0.715164
FBgn0004363	FBtr0332029	165.712	9.44232	0.854014
FBgn0004362	FBtr0071709	948.501	110.34	0.811253
FBgn0000116	FBtr0076544	13.2064	0.506706	0.839038
FBgn0000117	FBtr0089992	45.5782	7.25519	0.610976
FBgn0039936	FBtr0300885	68.1042	39.8509	0.460767
FBgn0036663	FBtr0075344	2.71102	0.282329	0.657589
FBgn0004102	FBtr0300106	1.2005	0.669627	0.374059
FBgn0012051	FBtr0112869	28.4136	1.5651	0.900767
FBgn0033166	FBtr0089006	20.9752	9.77461	0.517594
FBgn0261885	FBtr0089583	34.9039	5.77833	0.601612
FBgn0263258	FBtr0074478	4.64273	0.433615	0.781134
FBgn0263256	FBtr0308298	5.05888	0.77087	0.686276
FBgn0022987	FBtr0306248	18.579	0.609839	0.938396
FBgn0041004	FBtr0111245	32.8561	4.37387	0.555947
FBgn0263251	FBtr0076349	122.473	1.22663	0.97083
FBgn0043884	FBtr0084562	23.4153	3.48683	0.626704
FBgn0052495	FBtr0300978	1.21312	0.733931	0.248449
FBgn0001228	FBtr0100653	4.23283	0.0288135	0.986569
FBgn0028487	FBtr0082847	24.8027	0.261577	0.931251
FBgn0051716	FBtr0080009	68.6338	7.97798	0.488721
FBgn0004611	FBtr0078047	20.0093	0.946679	0.840868
FBgn0001222	FBtr0086782	70.9222	5.64121	0.862752
FBgn0032363	FBtr0080246	25.7442	0.155735	0.988046
FBgn0036318	FBtr0332046	14.9701	2.87099	0.565891
FBgn0039846	FBtr0300881	5.24067	2.58911	0.502997
FBgn0004587	FBtr0082801	358.905	9.31514	0.828065
FBgn0263998	FBtr0330331	1.04496	0.331076	0.612121
FBgn0086655	FBtr0301636	5.28763	0.836214	0.759711
FBgn0005694	FBtr0078348	80.1502	13.8262	0.74349
FBgn0039994	FBtr0111285	41.6635	16.4642	0.457559
FBgn0003209	FBtr0079745	4.1362	0.192134	0.877689
FBgn0250906	FBtr0077739	131.904	0.519532	0.988322
FBgn0025637	FBtr0070123	232.82	18.0287	0.648486
FBgn0025631	FBtr0303043	1.14899	0.14898	0.658481
FBgn0025633	FBtr0339432	76.466	3.31478	0.821862
FBgn0024236	FBtr0331418	1.4116	0.311992	0.693462
FBgn0002626	FBtr0085594	14.091	7.96874	0.469254
FBgn0263006	FBtr0072216	83.2036	0.813115	0.935972
FBgn0264707	FBtr0333958	30.2176	1.05058	0.761669
FBgn0039209	FBtr0084672	1.39601	0.349545	0.44406
FBgn0261862	FBtr0088308	9.84712	4.11994	0.544431
FBgn0023177	FBtr0340403	13.5005	4.12794	0.521571
FBgn0086904	FBtr0087860	83.6521	29.8895	0.583221
FBgn0017418	FBtr0089507	22.7983	3.37149	0.628325
FBgn0003117	FBtr0083220	1.53153	0.17253	0.816124
FBgn0264449	FBtr0343358	10.8084	1.47588	0.477921
FBgn0250837	FBtr0080157	488.164	11.0072	0.95685
FBgn0264442	FBtr0332557	4.4573	0.251723	0.855122
FBgn0250839	FBtr0305964	1.11093	0.346203	0.616042
FBgn0003118	FBtr0089715	0.64013	0.355782	0.473576
FBgn0039338	FBtr0084838	18.4322	8.13774	0.531069
FBgn0035321	FBtr0072908	16.7163	2.46154	0.772494
FBgn0028734	FBtr0347104	99.5258	0.826062	0.930492
FBgn0016070	FBtr0290103	361.891	9.05952	0.930145
FBgn0022160	FBtr0087307	1.71979	0.3154	0.731642
FBgn0003371	FBtr0070475	53.6461	4.33746	0.451916
FBgn0259212	FBtr0300525	59.725	2.2842	0.839471
FBgn0022361	FBtr0089996	18.1378	2.08481	0.635037
FBgn0025741	FBtr0089223	37.5691	9.60626	0.661642
FBgn0259214	FBtr0300558	103.992	1.17784	0.907493
FBgn0046247	FBtr0085160	44.7676	7.25084	0.672993
FBgn0261538	FBtr0302554	25.3823	0.084428	0.993391
FBgn0052772	FBtr0300997	22.0246	6.51193	0.628405
FBgn0022764	FBtr0304683	26.0181	11.2156	0.224792
FBgn0262714	FBtr0075928	7.32732	3.30528	0.356588
FBgn0043792	FBtr0072414	2.9743	0.163018	0.784903
FBgn0261710	FBtr0071460	13.3732	1.51789	0.814993
FBgn0261244	FBtr0073826	29.0724	0.262171	0.965184
FBgn0261243	FBtr0333395	39.4395	1.18465	0.847298
FBgn0029997	FBtr0340140	16.145	1.65261	0.830068
FBgn0011481	FBtr0330051	19.046	12.4407	0.433579
FBgn0026086	FBtr0339274	8.37749	1.50887	0.316323
FBgn0026084	FBtr0070639	264.687	19.6678	0.817716
FBgn0026083	FBtr0305179	15.6117	1.4905	0.537849
FBgn0036896	FBtr0302513	3.35551	2.22599	0.42978
FBgn0036897	FBtr0331862	12.527	0.554652	0.918651
FBgn0031195	FBtr0077359	24.6407	5.36882	0.696491
FBgn0031190	FBtr0335046	4.20018	0.662413	0.760213
FBgn0031191	FBtr0100651	8.48162	1.22279	0.536189
FBgn0063923	FBtr0072488	1.32156	0.167017	0.798239
FBgn0010602	FBtr0078081	374.359	11.682	0.941255
FBgn0027601	FBtr0073972	51.4418	0.28194	0.989157
FBgn0000615	FBtr0086243	94.4952	4.68263	0.909828
FBgn0040056	FBtr0333912	35.0418	10.1889	0.6323
FBgn0034321	FBtr0340332	6.81948	0.313081	0.915902
FBgn0000611	FBtr0074137	6.77279	1.24911	0.730533
FBgn0029866	FBtr0070904	29.447	0.195847	0.986873
FBgn0031990	FBtr0079641	28.2627	1.99093	0.876511
FBgn0000581	FBtr0088139	26.3199	0.227465	0.974728
FBgn0016054	FBtr0081405	4.08364	1.05854	0.658575
FBgn0015924	FBtr0078087	49.5752	3.82531	0.812027
FBgn0020304	FBtr0078037	35.3778	6.61049	0.640794
FBgn0040238	FBtr0082183	10.9163	2.04886	0.727074
FBgn0041630	FBtr0333567	23.9434	0.107185	0.991126
FBgn0033226	FBtr0088835	4.12935	1.67985	0.329594
FBgn0040232	FBtr0332205	2.23296	1.86071	0.375012
FBgn0027932	FBtr0079665	63.1762	10.365	0.549352
FBgn0037215	FBtr0336702	20.3354	0.722445	0.903686
FBgn0000723	FBtr0082051	4.98207	0.085441	0.935805
FBgn0010280	FBtr0075449	42.6603	2.43252	0.714722
FBgn0000721	FBtr0089308	117.474	1.7399	0.906062
FBgn0000055	FBtr0100589	121.227	17.0067	0.703797
FBgn0000054	FBtr0086112	22.092	0.906126	0.924187
FBgn0267704	FBtr0347221	0.529129	0.129325	0.450033
FBgn0039543	FBtr0085236	16.401	2.85739	0.741597
FBgn0027598	FBtr0310424	22.037	0.621661	0.815874
FBgn0027596	FBtr0303757	1.26679	0.414736	0.303791
FBgn0027594	FBtr0072799	6.94306	1.93617	0.472711
FBgn0050463	FBtr0113380	11.5076	2.38861	0.616255
FBgn0263398	FBtr0084602	39.5469	1.25923	0.912805
FBgn0051992	FBtr0089096	141.151	28.4394	0.553732
FBgn0037070	FBtr0331798	6.88011	2.26228	0.431917
FBgn0263395	FBtr0086503	10.0936	3.38587	0.49842
FBgn0263392	FBtr0333880	4.75532	0.00877525	0.992673
FBgn0263391	FBtr0309104	17.0588	2.53845	0.340776
FBgn0036272	FBtr0076010	1.28909	1.20377	0.348719
FBgn0040309	FBtr0339700	100.414	3.38157	0.908242
FBgn0040305	FBtr0113322	3.70891	1.04252	0.415726
FBgn0036279	FBtr0333839	0.490946	0.226406	0.351537
FBgn0266019	FBtr0305603	24.56	2.17692	0.789946
FBgn0010198	FBtr0073792	247.703	74.7752	0.524763
FBgn0004370	FBtr0330392	11.9366	2.31436	0.563205
FBgn0004373	FBtr0072516	55.9175	0.965195	0.96663
FBgn0036678	FBtr0075301	0.47111	0.225953	0.206742
FBgn0082582	FBtr0085662	19.8841	0.232215	0.850936
FBgn0022238	FBtr0086776	63.9456	21.0833	0.335769
FBgn0032773	FBtr0301287	5.18406	0.840712	0.75509
FBgn0004117	FBtr0339530	9.16822	2.31374	0.497646
FBgn0032775	FBtr0300822	2.73626	1.25903	0.520763
FBgn0032774	FBtr0081219	1.43406	0.286865	0.624957
FBgn0058045	FBtr0111163	635.012	37.5202	0.894317
FBgn0032779	FBtr0334164	3.14132	0.144754	0.878548
FBgn0032957	FBtr0332967	1.34968	0.701388	0.277905
FBgn0050007	FBtr0300921	6.33462	2.33652	0.575474
FBgn0266377	FBtr0344176	0.674981	0.0603677	0.614986
FBgn0032170	FBtr0079885	18.7937	2.65115	0.702643
FBgn0027338	FBtr0301189	6.07004	3.66077	0.453273
FBgn0045063	FBtr0346633	7.56819	0.102688	0.97358
FBgn0032889	FBtr0081418	58.6135	0.324154	0.947595
FBgn0027335	FBtr0343020	26.6281	3.74177	0.703453
FBgn0003963	FBtr0333012	2.22761	0.80662	0.479316
FBgn0003969	FBtr0340416	11.5282	5.02401	0.364537
FBgn0058263	FBtr0301779	36.6637	7.54891	0.618166
FBgn0001234	FBtr0084059	6.84179	0.0880574	0.939538
FBgn0001235	FBtr0344145	10.9568	0.321278	0.919146
FBgn0013746	FBtr0079780	213.518	0.293377	0.99726
FBgn0004598	FBtr0074261	34.162	5.69978	0.461272
FBgn0262475	FBtr0332233	1.01746	0.037767	0.749585
FBgn0039831	FBtr0085758	24.1353	5.46263	0.688389
FBgn0039830	FBtr0305121	2.42854	0.439177	0.580261
FBgn0033777	FBtr0087816	37.7259	3.20475	0.627102
FBgn0013981	FBtr0082963	456.989	17.5544	0.928655
FBgn0013987	FBtr0070839	17.2044	0.127201	0.985428
FBgn0036305	FBtr0075920	77.9097	0.199523	0.994904
FBgn0013984	FBtr0084121	6.42404	0.771994	0.806227
FBgn0005427	FBtr0308208	7.71539	1.31616	0.347647
FBgn0005649	FBtr0084592	80.4959	13.217	0.603581
FBgn0003748	FBtr0071537	21.5318	1.28458	0.770239
FBgn0005640	FBtr0330068	24.8823	2.01694	0.506917
FBgn0024734	FBtr0332358	0.716566	0.236736	0.602137
FBgn0028582	FBtr0112941	25.0271	1.94027	0.563296
FBgn0035046	FBtr0072325	38.0817	11.0778	0.632195
FBgn0039941	FBtr0340048	1.52353	0	1
FBgn0039234	FBtr0301865	70.8788	12.9993	0.731633
FBgn0039944	FBtr0113726	20.3865	2.46794	0.622942
FBgn0029723	FBtr0070714	0.974051	0.367838	0.468843
FBgn0013342	FBtr0331462	0.975582	0.169223	0.490015
FBgn0035688	FBtr0077019	13.6371	0.408054	0.943535
FBgn0261873	FBtr0089978	6.38724	0.160167	0.768691
FBgn0031043	FBtr0074763	86.2039	6.55479	0.867998
FBgn0052529	FBtr0306520	3.7848	0.710362	0.470338
FBgn0260722	FBtr0301248	0.921286	0.416849	0.524954
FBgn0052521	FBtr0077234	25.0821	4.69857	0.432658
FBgn0038947	FBtr0084208	3.8763	0.1978	0.907395
FBgn0035335	FBtr0072900	57.4913	2.68503	0.914573
FBgn0263705	FBtr0310333	1.85625	0.0302375	0.968449
FBgn0263706	FBtr0342802	13.466	0.526731	0.809918
FBgn0025777	FBtr0329892	32.8017	2.88028	0.740063
FBgn0259203	FBtr0299693	8.76137	1.57854	0.735109
FBgn0259209	FBtr0299696	123.185	1.44204	0.977123
FBgn0260439	FBtr0005088	242.646	2.26961	0.972705
FBgn0260386	FBtr0310080	1.03562	0.146825	0.779089
FBgn0039044	FBtr0084359	40.6022	0.0810455	0.996024
FBgn0035028	FBtr0089868	13.6409	1.43383	0.826292
FBgn0264542	FBtr0346131	1.39251	0.460911	0.601689
FBgn0030674	FBtr0340304	6.60853	0.892021	0.59705
FBgn0035020	FBtr0072303	17.4842	0.539877	0.941836
FBgn0010877	FBtr0083595	83.046	0.301988	0.99278
FBgn0035023	FBtr0290219	0.725178	0.101013	0.705277
FBgn0031213	FBtr0301733	60.0384	12.3736	0.617938
FBgn0261526	FBtr0301520	0.95096	0.0328856	0.852582
FBgn0034093	FBtr0344081	5.28516	2.31386	0.432262
FBgn0259685	FBtr0084603	34.5433	0.901886	0.950374
FBgn0029504	FBtr0071079	1.0893	0.096632	0.849314
FBgn0262720	FBtr0305702	2.29503	0.913592	0.455742
FBgn0259682	FBtr0299942	390.537	27.654	0.701823
FBgn0031037	FBtr0074733	123.264	26.3034	0.700878
FBgn0262871	FBtr0083435	30.2295	0.21808	0.985777
FBgn0262872	FBtr0306230	33.9715	8.14692	0.510396
FBgn0044324	FBtr0078568	134.372	2.69759	0.943195
FBgn0044323	FBtr0333096	41.7551	0.562896	0.936852
FBgn0261703	FBtr0303198	1.0899	0	1
FBgn0031039	FBtr0074739	9.562	0.002184	0.999543
FBgn0000464	FBtr0081260	20.2315	0.0795462	0.98072
FBgn0031850	FBtr0079311	1.96848	0.252491	0.60926
FBgn0260659	FBtr0302324	39.4141	9.52895	0.508373
FBgn0264090	FBtr0343982	15.3093	0.14673	0.981192
FBgn0015803	FBtr0081356	52.8464	1.56288	0.871179
FBgn0031322	FBtr0077972	1.77918	0.050994	0.945785
FBgn0031453	FBtr0077714	842.925	9.39196	0.978202
FBgn0020521	FBtr0072312	1.00061	0.49965	0.500327
FBgn0030320	FBtr0306135	6.01925	1.38153	0.685383
FBgn0037442	FBtr0081720	44.5236	2.0669	0.915043
FBgn0037443	FBtr0290326	14.4741	9.86245	0.328499
FBgn0040823	FBtr0344949	2.34557	0.817741	0.488783
FBgn0030328	FBtr0073618	133.451	14.0277	0.487532
FBgn0030329	FBtr0073551	114.939	0.300309	0.994802
FBgn0034645	FBtr0113101	56.5064	4.71546	0.799776
FBgn0016131	FBtr0087102	21.7502	1.08196	0.870145
FBgn0031145	FBtr0077241	550.79	0.734622	0.99734
FBgn0261673	FBtr0087868	2.92882	0.12762	0.792743
FBgn0261671	FBtr0304929	8.03202	1.26014	0.614418
FBgn0016917	FBtr0089486	66.3691	8.37343	0.468278
FBgn0261674	FBtr0302982	10.491	3.52508	0.598079
FBgn0011584	FBtr0343741	36.2178	4.40354	0.804395
FBgn0011586	FBtr0310067	40.7921	9.38843	0.591555
FBgn0265575	FBtr0340204	79.818	0.242783	0.993953
FBgn0261383	FBtr0332399	15.1419	2.13477	0.702764
FBgn0026181	FBtr0340153	4.12771	0.509613	0.801974
FBgn0026189	FBtr0073118	37.9749	0.285513	0.96377
FBgn0030038	FBtr0339438	104.521	0.465433	0.991173
FBgn0033212	FBtr0332912	18.7319	1.31035	0.781365
FBgn0010504	FBtr0088814	1.55052	0.893675	0.366419
FBgn0260936	FBtr0077100	11.3486	6.00936	0.274151
FBgn0260934	FBtr0100390	24.5391	4.59728	0.372286
FBgn0265413	FBtr0340357	2.79026	0.223494	0.80626
FBgn0027108	FBtr0071005	180.694	24.8359	0.784379
FBgn0034267	FBtr0086862	0.616809	0.40733	0.430892
FBgn0000042	FBtr0070823	702.126	157.527	0.597703
FBgn0260938	FBtr0074167	3.20843	2.87486	0.358158
FBgn0000289	FBtr0339962	35.9476	7.48646	0.347906
FBgn0266717	FBtr0331682	6.92884	2.19012	0.513278
FBgn0259211	FBtr0300539	4.58183	0.182601	0.807024
FBgn0000286	FBtr0089648	7.36157	0.556438	0.815155
FBgn0037686	FBtr0339176	1738.44	143.678	0.858152
FBgn0027588	FBtr0070061	2.38966	1.08124	0.424197
FBgn0027587	FBtr0072528	59.6881	2.548	0.886473
FBgn0027580	FBtr0300850	10.4866	2.01069	0.394647
FBgn0037065	FBtr0078411	2.82921	0.110718	0.927413
FBgn0041150	FBtr0077397	56.8354	0.0974719	0.988138
FBgn0010473	FBtr0333485	2.33808	0.223902	0.566218
FBgn0051279	FBtr0337013	9.41497	1.73782	0.575267
FBgn0036240	FBtr0332709	1.71672	0.414413	0.674401
FBgn0030817	FBtr0334461	31.791	8.0211	0.569178
FBgn0040319	FBtr0071107	22.9826	0.377823	0.968168
FBgn0030812	FBtr0304840	37.3772	5.10266	0.6468
FBgn0082598	FBtr0076849	61.7467	3.81912	0.801664
FBgn0266000	FBtr0343135	8.54085	1.43501	0.459533
FBgn0032940	FBtr0301457	25.1229	3.27638	0.460039
FBgn0032946	FBtr0081520	1.73957	0.020103	0.97741
FBgn0004907	FBtr0088416	79.6647	14.3757	0.356567
FBgn0004903	FBtr0100338	6.84503	3.65011	0.211294
FBgn0050015	FBtr0113357	8.83466	0.379126	0.823339
FBgn0050011	FBtr0089758	11.5266	0.707234	0.890699
FBgn0015754	FBtr0304747	0.717555	0.200493	0.64151
FBgn0250789	FBtr0072789	27.821	1.12354	0.925267
FBgn0045073	FBtr0074159	183.679	0.77531	0.991629
FBgn0020440	FBtr0301883	17.015	2.27223	0.651818
FBgn0020443	FBtr0080369	5.66194	0.975738	0.743679
FBgn0262125	FBtr0339320	30.6368	3.09389	0.664482
FBgn0250785	FBtr0089947	5.68873	1.43583	0.569089
FBgn0262582	FBtr0305026	26.1483	5.98103	0.522209
FBgn0032036	FBtr0303469	9.24568	1.43326	0.417506
FBgn0038803	FBtr0083904	11.737	0.890447	0.767185
FBgn0053526	FBtr0091487	7.77159	4.50232	0.46325
FBgn0004638	FBtr0087696	12.9445	6.65266	0.393421
FBgn0013759	FBtr0084161	16.8788	1.89243	0.640782
FBgn0053111	FBtr0334892	4.03865	0.56172	0.705588
FBgn0013750	FBtr0087378	136.459	25.9443	0.63679
FBgn0013751	FBtr0330070	0.71709	0.420598	0.460179
FBgn0032614	FBtr0080926	2.17285	0.687886	0.512887
FBgn0264895	FBtr0334848	9.53179	2.49373	0.560266
FBgn0033544	FBtr0088217	60.6533	0.348312	0.977545
FBgn0031395	FBtr0330664	15.5473	0.166489	0.979032
FBgn0053096	FBtr0301976	35.6546	4.39852	0.729877
FBgn0086690	FBtr0333941	11.6148	1.16587	0.499057
FBgn0039958	FBtr0113705	45.9425	2.08073	0.846626
FBgn0035237	FBtr0072747	22.2411	0.481339	0.958512
FBgn0035236	FBtr0345367	4.09491	0.082051	0.961469
FBgn0039229	FBtr0331696	3.65592	3.06368	0.37369
FBgn0039955	FBtr0113990	126.272	7.04426	0.899626
FBgn0041203	FBtr0301830	21.3837	2.73821	0.722463
FBgn0032783	FBtr0081208	191.934	0.330078	0.994867
FBgn0032785	FBtr0332317	1.30022	0.536913	0.547682
FBgn0086674	FBtr0310432	18.1655	0.185014	0.960855
FBgn0034031	FBtr0113082	0.281406	0.0735742	0.258
FBgn0003175	FBtr0071838	9.27618	4.25962	0.521268
FBgn0041789	FBtr0081213	16.2393	1.52773	0.602942
FBgn0250816	FBtr0299882	79.0145	0.484979	0.987873
FBgn0029666	FBtr0070569	25.1984	2.76811	0.752129
FBgn0031907	FBtr0334838	30.425	0.247861	0.976143
FBgn0041781	FBtr0329950	20.8872	4.75828	0.523222
FBgn0086361	FBtr0085445	41.8766	13.9187	0.429277
FBgn0003392	FBtr0301596	26.0989	2.66676	0.429493
FBgn0003396	FBtr0088099	9.1389	0.638752	0.78151
FBgn0259789	FBtr0074807	50.5239	9.17707	0.647285
FBgn0259234	FBtr0339381	4.63197	0.645328	0.589414
FBgn0022343	FBtr0072392	57.0996	17.9	0.614637
FBgn0028916	FBtr0343674	8.71415	0.0703215	0.984117
FBgn0003557	FBtr0077823	3.83815	0.947576	0.574498
FBgn0259238	FBtr0299853	272.846	2.51162	0.973126
FBgn0263603	FBtr0333294	26.2477	0.530223	0.925238
FBgn0262732	FBtr0330137	78.3619	5.66757	0.821708
FBgn0262733	FBtr0304989	93.7188	2.21357	0.858122
FBgn0262730	FBtr0307165	1.9278	0.337917	0.740427
FBgn0262731	FBtr0303020	113.823	27.1928	0.676678
FBgn0262736	FBtr0086151	50.856	17.457	0.592934
FBgn0262737	FBtr0332736	43.7696	6.93705	0.386862
FBgn0262734	FBtr0074280	94.5728	24.9217	0.558486
FBgn0262735	FBtr0073414	8.39789	1.35667	0.382338
FBgn0262738	FBtr0070650	13.6933	1.07306	0.761351
FBgn0262739	FBtr0087612	14.2176	4.86563	0.593665
FBgn0020279	FBtr0301915	57.2675	7.63814	0.428492
FBgn0020278	FBtr0084273	17.3156	0.873798	0.868516
FBgn0261261	FBtr0334947	2.81414	0.985318	0.487711
FBgn0261260	FBtr0343369	1.06069	0.002158	0.995947
FBgn0261268	FBtr0302156	11.873	0.048381	0.991916
FBgn0000454	FBtr0345229	79.2277	0.267481	0.993293
FBgn0264089	FBtr0330733	16.3515	0.455041	0.899835
FBgn0000451	FBtr0301385	5.67494	0.43361	0.813522
FBgn0260642	FBtr0081655	2.55551	0.305251	0.48192
FBgn0052264	FBtr0308639	19.6263	1.1079	0.71677
FBgn0039141	FBtr0321260	12.7775	0.515732	0.925305
FBgn0039140	FBtr0084595	36.9385	5.57062	0.768276
FBgn0052062	FBtr0305095	5.13112	0.486928	0.637193
FBgn0020309	FBtr0080262	1.80165	0.610966	0.296401
FBgn0020306	FBtr0071604	102.624	29.1293	0.637883
FBgn0261461	FBtr0299622	20.358	1.99555	0.772756
FBgn0031449	FBtr0334158	42.1343	1.32418	0.841351
FBgn0027621	FBtr0307194	5.78711	0.734554	0.417324
FBgn0000114	FBtr0331644	116.929	10.3516	0.5854
FBgn0016126	FBtr0333670	18.9287	2.95315	0.681179
FBgn0015239	FBtr0078389	13.4463	1.08448	0.756081
FBgn0031150	FBtr0077247	12.6129	2.89367	0.685475
FBgn0000635	FBtr0070667	2.65131	0.167903	0.759508
FBgn0034300	FBtr0346952	14.4184	6.73284	0.517084
FBgn0000636	FBtr0112804	3.44776	0.682431	0.502595
FBgn0026206	FBtr0071303	2.85538	0.725469	0.567468
FBgn0011224	FBtr0085887	34.154	3.31275	0.309514
FBgn0011225	FBtr0301370	28.9231	1.15738	0.781182
FBgn0038145	FBtr0082751	710.935	0.952135	0.995998
FBgn0003149	FBtr0076594	7.18743	0.257073	0.903097
FBgn0266492	FBtr0344539	7.23648	0.371423	0.906904
FBgn0030797	FBtr0112996	21.9323	0.0474355	0.995693
FBgn0030796	FBtr0074337	1.06888	0.526142	0.33682
FBgn0015903	FBtr0072066	101.136	3.76406	0.87042
FBgn0036922	FBtr0331802	13.6022	0.623142	0.916066
FBgn0262867	FBtr0307500	0.519421	0.25559	0.403845
FBgn0036927	FBtr0074909	329.932	0.703042	0.995756
FBgn0037279	FBtr0078870	47.6894	1.6666	0.934672
FBgn0010263	FBtr0330213	1.43641	0.096625	0.679865
FBgn0261113	FBtr0083701	3.63115	0.337623	0.682641
FBgn0261283	FBtr0074875	21.1844	0.035485	0.996661
FBgn0039560	FBtr0335012	25.1291	8.97049	0.482875
FBgn0050021	FBtr0114570	1.04087	0.163157	0.761324
FBgn0045862	FBtr0085220	27.3832	3.60313	0.791663
FBgn0037092	FBtr0078356	8.84728	1.50378	0.595279
FBgn0037094	FBtr0078362	29.096	7.73795	0.349452
FBgn0033372	FBtr0310147	4.09703	2.51837	0.448558
FBgn0033373	FBtr0310143	3.1391	1.12013	0.482976
FBgn0036257	FBtr0075997	36.9535	1.53415	0.923334
FBgn0037659	FBtr0336759	4.78051	2.65263	0.473986
FBgn0014189	FBtr0079125	21.8976	4.62481	0.703035
FBgn0037655	FBtr0300748	29.4944	2.76028	0.727618
FBgn0037831	FBtr0301310	5.37186	1.87399	0.58903
FBgn0051262	FBtr0302853	29.9853	0.139185	0.990802
FBgn0264953	FBtr0335178	6.75789	0.603304	0.583365
FBgn0010408	FBtr0076424	80.5054	3.86458	0.912402
FBgn0026533	FBtr0100437	314.099	10.8915	0.905775
FBgn0264816	FBtr0334146	98.1424	5.39477	0.900952
FBgn0030174	FBtr0071421	18.1391	4.86105	0.482637
FBgn0004919	FBtr0300178	1.2146	0.022562	0.96418
FBgn0033159	FBtr0306770	2.69192	0.0280068	0.568346
FBgn0004914	FBtr0079748	23.0977	2.6558	0.743526
FBgn0032938	FBtr0114602	45.5064	8.1649	0.527116
FBgn0032156	FBtr0300870	0.880049	0.0748683	0.626759
FBgn0010313	FBtr0308120	6.41404	1.67581	0.560596
FBgn0263289	FBtr0308621	25.2403	1.96765	0.444978
FBgn0015766	FBtr0077132	4.48144	0.146948	0.938455
FBgn0262139	FBtr0304121	0.733855	0.18284	0.445286
FBgn0005536	FBtr0308212	26.6951	1.46374	0.623772
FBgn0003944	FBtr0083351	2.20594	0.567802	0.492711
FBgn0003943	FBtr0073178	60.4443	2.73	0.917153
FBgn0035533	FBtr0073339	28.6093	3.3074	0.490088
FBgn0053129	FBtr0080170	100.465	7.98718	0.715558
FBgn0032330	FBtr0331197	1.18592	0.047927	0.925218
FBgn0001090	FBtr0074656	32.3884	2.41158	0.870386
FBgn0033799	FBtr0310154	9.58372	3.61835	0.398374
FBgn0001098	FBtr0089497	167.633	0.778539	0.990797
FBgn0263352	FBtr0345595	43.2362	0.0783163	0.994595
FBgn0263355	FBtr0330203	1.48579	0.57403	0.463169
FBgn0015609	FBtr0081016	1.83899	0.0671222	0.732604
FBgn0086687	FBtr0082626	76.5254	10.7557	0.703407
FBgn0005666	FBtr0334482	1.19351	0.161284	0.711539
FBgn0035227	FBtr0072704	7.59038	2.60129	0.493066
FBgn0039969	FBtr0273210	191.702	21.2397	0.692913
FBgn0066101	FBtr0301469	13.3884	1.03908	0.616948
FBgn0032202	FBtr0089738	18.5239	6.84955	0.574865
FBgn0028697	FBtr0113743	802.819	74.9545	0.64095
FBgn0041210	FBtr0308576	11.1957	1.24545	0.599713
FBgn0261854	FBtr0303430	41.6753	3.05415	0.577086
FBgn0002567	FBtr0089934	103.364	3.44028	0.857327
FBgn0002566	FBtr0111123	65.7559	0.655022	0.980466
FBgn0250867	FBtr0290305	9.80847	0.720343	0.871929
FBgn0003165	FBtr0081990	35.8745	4.46042	0.572737
FBgn0028671	FBtr0085374	57.7475	3.88416	0.650158
FBgn0042094	FBtr0082331	1.91804	0.840884	0.532817
FBgn0052654	FBtr0113445	5.14537	1.30652	0.496109
FBgn0052451	FBtr0078531	54.8654	4.06073	0.729894
FBgn0002709	FBtr0299823	8.2516	1.7716	0.699597
FBgn0032447	FBtr0080395	1.15803	0.0212393	0.947847
FBgn0039360	FBtr0084931	3.13199	0.159918	0.907343
FBgn0001942	FBtr0331201	109.288	15.7542	0.63427
FBgn0024689	FBtr0346626	68.8375	2.95553	0.885893
FBgn0086372	FBtr0305154	18.8985	1.24282	0.684773
FBgn0035798	FBtr0331840	0.580254	0.160008	0.547266
FBgn0035793	FBtr0305073	15.134	3.13042	0.446214
FBgn0259228	FBtr0340087	6.88588	0.910746	0.485885
FBgn0025790	FBtr0089627	11.7204	3.32333	0.468559
FBgn0259221	FBtr0299754	10.1858	0.29693	0.740841
FBgn0003016	FBtr0301494	16.7884	1.07292	0.886668
FBgn0039026	FBtr0344297	7.3358	2.70477	0.404067
FBgn0035001	FBtr0290019	32.4648	11.983	0.403807
FBgn0264562	FBtr0333341	0.402778	0.124299	0.316432
FBgn0262743	FBtr0081392	131.985	0.673808	0.984916
FBgn0262742	FBtr0083332	81.6619	1.7577	0.902836
FBgn0262740	FBtr0073547	5.60999	0.396408	0.825094
FBgn0003495	FBtr0085138	27.3823	5.7863	0.440938
FBgn0261276	FBtr0087573	19.6707	9.07359	0.419494
FBgn0261277	FBtr0073470	1.09578	0.154569	0.77996
FBgn0000448	FBtr0330609	0.480313	0.144704	0.398986
FBgn0261278	FBtr0080884	200.909	26.412	0.717161
FBgn0039790	FBtr0302313	29.563	1.78871	0.541398
FBgn0029092	FBtr0088550	20.6139	4.17987	0.621771
FBgn0026059	FBtr0303845	7.98641	1.82326	0.421981
FBgn0039157	FBtr0100516	2.31623	0.71157	0.448663
FBgn0026239	FBtr0343991	5.60498	1.513	0.649403
FBgn0026238	FBtr0309847	465.303	76.0021	0.55045
FBgn0020910	FBtr0302586	45.6823	7.17948	0.760848
FBgn0051072	FBtr0300939	4.16111	2.76367	0.429492
FBgn0031161	FBtr0077250	8.76957	2.89948	0.502036
FBgn0015221	FBtr0085624	5.61509	4.37094	0.299825
FBgn0015222	FBtr0085632	364.544	31.7757	0.621057
FBgn0029891	FBtr0100416	10.3536	4.65668	0.241059
FBgn0029893	FBtr0339493	4.20119	0.704871	0.665187
FBgn0029895	FBtr0070959	3.8387	0.113709	0.94407
FBgn0029897	FBtr0070981	207.254	37.2873	0.649464
FBgn0031495	FBtr0077651	8.9812	4.31791	0.509802
FBgn0265598	FBtr0340365	19.3741	0.37953	0.944493
FBgn0261618	FBtr0301181	8.70644	1.03608	0.626956
FBgn0030151	FBtr0089385	52.9905	1.43919	0.92466
FBgn0085638	FBtr0301790	152.846	14.7405	0.838307
FBgn0019686	FBtr0081330	152.669	8.89916	0.895591
FBgn0027835	FBtr0086683	9.0747	2.71023	0.401077
FBgn0036911	FBtr0089595	7.7897	1.22938	0.678672
FBgn0036913	FBtr0332148	4.10614	0.358563	0.851319
FBgn0031016	FBtr0309224	18.832	1.82765	0.837451
FBgn0033897	FBtr0087582	54.2835	5.32533	0.62948
FBgn0027948	FBtr0301480	20.4487	9.59313	0.415387
FBgn0037261	FBtr0078894	171.85	9.66909	0.898853
FBgn0037262	FBtr0078856	39.3435	3.54088	0.787403
FBgn0011672	FBtr0330046	1.88591	0.218397	0.683425
FBgn0000719	FBtr0333179	5.22226	1.59181	0.450603
FBgn0037468	FBtr0081636	28.7452	8.47934	0.628944
FBgn0030309	FBtr0073543	12.1075	0.359332	0.943969
FBgn0039774	FBtr0085648	0.618785	0.274338	0.360568
FBgn0037643	FBtr0334328	142.385	13.292	0.728116
FBgn0041775	FBtr0332635	127.489	45.9895	0.283678
FBgn0265767	FBtr0301132	47.2861	0.442683	0.963904
FBgn0050389	FBtr0330236	8.46867	2.6327	0.517431
FBgn0037218	FBtr0078966	48.2249	3.90027	0.860768
FBgn0027492	FBtr0085203	113.139	5.67052	0.833
FBgn0037796	FBtr0337018	0.506615	0.254534	0.498792
FBgn0038197	FBtr0337094	31.2027	0.344928	0.967901
FBgn0264962	FBtr0302109	25.1608	4.96635	0.503291
FBgn0004924	FBtr0340434	85.7373	30.6808	0.482267
FBgn0004435	FBtr0087830	15.3945	1.76085	0.636169
FBgn0015778	FBtr0346347	87.9348	25.2083	0.63559
FBgn0036134	FBtr0332654	4.94336	0.506138	0.619454
FBgn0010300	FBtr0081158	48.97	10.5956	0.606389
FBgn0015777	FBtr0079382	21.9678	0.959133	0.851322
FBgn0015774	FBtr0302018	1.47416	0	1
FBgn0010303	FBtr0073747	23.4081	1.71301	0.819981
FBgn0015772	FBtr0081189	7.37543	0.33563	0.916579
FBgn0043841	FBtr0334762	2.35546	0.376367	0.555887
FBgn0262109	FBtr0304059	72.2329	0.62756	0.974598
FBgn0015571	FBtr0300496	8.29594	0.187462	0.95676
FBgn0040773	FBtr0088396	498.463	77.8941	0.761883
FBgn0262103	FBtr0304026	9.82822	1.42488	0.632947
FBgn0038220	FBtr0309999	58.1851	2.47826	0.824427
FBgn0004657	FBtr0071105	10.9159	5.15066	0.514482
FBgn0004656	FBtr0071122	8.01156	3.56245	0.243152
FBgn0005411	FBtr0307177	4.17111	1.72718	0.546998
FBgn0263346	FBtr0308855	18.1298	1.88968	0.545303
FBgn0052425	FBtr0078202	98.0647	4.9769	0.867865
FBgn0005672	FBtr0081267	18.5981	4.47207	0.580931
FBgn0035253	FBtr0072806	76.4601	0.857823	0.957051
FBgn0039972	FBtr0085956	230.555	33.122	0.698819
FBgn0002174	FBtr0089505	16.514	5.68157	0.492092
FBgn0032218	FBtr0080060	2.23259	0.029906	0.973909
FBgn0264742	FBtr0334119	4.05985	0.365417	0.787388
FBgn0035495	FBtr0308363	2.48893	0.028077	0.977936
FBgn0035497	FBtr0073273	9.02333	1.75948	0.506339
FBgn0013334	FBtr0083204	14.7111	0.283415	0.866459
FBgn0033639	FBtr0113068	3.66063	1.32286	0.356268
FBgn0033631	FBtr0089938	255.716	23.6782	0.843746
FBgn0033636	FBtr0113066	14.2136	2.95424	0.61594
FBgn0033635	FBtr0088137	109.623	12.3701	0.81587
FBgn0261823	FBtr0332930	1.31108	0.289477	0.69368
FBgn0002579	FBtr0070156	328.53	14.1404	0.885642
FBgn0003159	FBtr0070402	31.1642	0.262485	0.967407
FBgn0086784	FBtr0088716	25.5232	0.163886	0.987321
FBgn0263199	FBtr0076555	15.0357	0.92099	0.890863
FBgn0032456	FBtr0090014	59.9082	1.05073	0.791712
FBgn0001978	FBtr0080705	28.5004	3.85422	0.787111
FBgn0263197	FBtr0332260	4.8699	0.977566	0.311711
FBgn0263396	FBtr0082854	256.108	87.9835	0.49246
FBgn0003716	FBtr0079089	12.9924	2.49635	0.722398
FBgn0003023	FBtr0071236	90.5993	5.02511	0.857342
FBgn0003028	FBtr0100408	17.3463	1.31809	0.814359
FBgn0024947	FBtr0332459	19.2777	0.66813	0.905818
FBgn0038516	FBtr0083454	2.42556	0.030532	0.975443
FBgn0020255	FBtr0340164	133.144	5.08514	0.929035
FBgn0031228	FBtr0078117	137.544	9.05134	0.655112
FBgn0265298	FBtr0089899	121.119	1.55547	0.974958
FBgn0261597	FBtr0081089	2518.16	6.3399	0.992504
FBgn0052280	FBtr0073030	9.9812	0.172673	0.966558
FBgn0261593	FBtr0308192	670.939	15.1562	0.956774
FBgn0003447	FBtr0071102	63.2438	1.85414	0.944613
FBgn0031319	FBtr0335394	1.45724	0.873538	0.357355
FBgn0039163	FBtr0084574	169.391	1.6993	0.980331
FBgn0035103	FBtr0072534	1.54119	0.405974	0.558581
FBgn0035101	FBtr0301889	2.02587	0.139508	0.828782
FBgn0016038	FBtr0089726	15.2369	4.37891	0.465212
FBgn0261444	FBtr0308707	18.9149	1.61425	0.661352
FBgn0016034	FBtr0089632	105.167	2.58611	0.953124
FBgn0016031	FBtr0077160	45.765	0.833084	0.964872
FBgn0000382	FBtr0070379	2.35092	0.468925	0.714833
FBgn0011202	FBtr0305961	4.22373	0.545194	0.720858
FBgn0015218	FBtr0076487	220.593	28.6313	0.523959
FBgn0011206	FBtr0076539	3.07327	0.589092	0.510618
FBgn0011205	FBtr0307393	9.04519	0.293867	0.860257
FBgn0038167	FBtr0301488	36.9604	0.285003	0.948787
FBgn0000541	FBtr0301349	43.8256	7.04171	0.470648
FBgn0000546	FBtr0086012	5.5165	0.364717	0.790854
FBgn0034479	FBtr0305677	1.61238	0.18468	0.813618
FBgn0030571	FBtr0073932	8.07463	3.96292	0.50465
FBgn0264357	FBtr0084020	34.4067	4.46502	0.355012
FBgn0034075	FBtr0087220	17.7438	0.921013	0.762522
FBgn0034072	FBtr0087258	34.6211	1.55351	0.917647
FBgn0033886	FBtr0114494	33.5227	5.49259	0.604088
FBgn0030758	FBtr0074293	24.1655	11.0555	0.522199
FBgn0037525	FBtr0113203	1.94241	0.638784	0.336341
FBgn0030208	FBtr0071452	47.8074	5.67111	0.808245
FBgn0033889	FBtr0303991	37.1876	8.82306	0.678189
FBgn0026313	FBtr0074451	29.7479	1.67962	0.85515
FBgn0000097	FBtr0330660	35.8963	6.356	0.653084
FBgn0010246	FBtr0072672	2.81633	0.465731	0.751464
FBgn0011661	FBtr0071269	81.5435	5.99139	0.553029
FBgn0011666	FBtr0084882	33.3777	0.741169	0.900068
FBgn0029939	FBtr0339815	5.55806	0.700597	0.798658
FBgn0031882	FBtr0079427	17.42	0.718109	0.923833
FBgn0030685	FBtr0345133	21.443	1.56155	0.733075
FBgn0045842	FBtr0080711	2.27425	0.0797594	0.850808
FBgn0051064	FBtr0085125	12.9528	0.552952	0.88647
FBgn0036239	FBtr0076058	118.398	12.028	0.76642
FBgn0085370	FBtr0112545	38.5156	2.68085	0.782217
FBgn0040340	FBtr0307182	30.7443	1.67566	0.859469
FBgn0033313	FBtr0301363	41.431	1.28486	0.843119
FBgn0037636	FBtr0081932	64.9185	5.75144	0.849481
FBgn0014163	FBtr0331175	42.3468	4.08886	0.721383
FBgn0027579	FBtr0085250	48.0263	8.02172	0.749594
FBgn0034858	FBtr0072015	10.8501	4.48417	0.547474
FBgn0000163	FBtr0074388	11.8608	0.514191	0.920214
FBgn0034504	FBtr0345355	95.565	3.58738	0.930166
FBgn0000166	FBtr0081668	27.0338	2.70428	0.769172
FBgn0263993	FBtr0330262	43.4113	3.6709	0.567843
FBgn0002921	FBtr0089511	39.2867	9.18009	0.322266
FBgn0038181	FBtr0082828	0.757493	0.409416	0.381466
FBgn0264975	FBtr0071209	11.2562	0.638026	0.715934
FBgn0001145	FBtr0073495	5.00399	0.205279	0.859039
FBgn0004394	FBtr0080393	14.6051	0.0169535	0.997684
FBgn0004395	FBtr0084403	58.0169	1.18441	0.924506
FBgn0266136	FBtr0302281	16.8883	8.02886	0.512606
FBgn0037746	FBtr0301870	15.027	5.39043	0.582265
FBgn0020414	FBtr0080864	9.28449	0.0848535	0.98205
FBgn0262114	FBtr0088262	48.1077	7.21793	0.624942
FBgn0262115	FBtr0111301	4.78457	2.5807	0.481056
FBgn0015546	FBtr0080630	44.7953	0.128139	0.994311
FBgn0032955	FBtr0085923	14.9072	6.22618	0.37444
FBgn0264324	FBtr0336765	4.44871	1.32408	0.528291
FBgn0036302	FBtr0300889	29.5099	6.32306	0.700016
FBgn0032681	FBtr0300675	4.96519	1.79952	0.579759
FBgn0004646	FBtr0071036	32.152	2.89208	0.735402
FBgn0004648	FBtr0290017	24.631	4.08096	0.40142
FBgn0041342	FBtr0072738	44.6059	1.45243	0.884763
FBgn0041188	FBtr0083099	20.8726	10.239	0.504772
FBgn0032172	FBtr0079890	11.9598	2.56926	0.537837
FBgn0041180	FBtr0081254	1.68222	0.253124	0.768674
FBgn0041182	FBtr0079511	5.52697	1.67451	0.523859
FBgn0265935	FBtr0336653	74.2464	9.88555	0.600339
FBgn0032910	FBtr0081507	6.49765	0.374219	0.896711
FBgn0037530	FBtr0339715	44.0593	3.96316	0.847529
FBgn0027951	FBtr0078734	34.7003	9.71523	0.641046
FBgn0053653	FBtr0307334	3.92063	0.788164	0.623795
FBgn0039904	FBtr0089126	53.2305	0.750749	0.959406
FBgn0039902	FBtr0089133	18.7617	0.653857	0.93484
FBgn0039900	FBtr0343990	0.726418	0.383699	0.386904
FBgn0035484	FBtr0309791	1.36774	0.074236	0.902077
FBgn0013305	FBtr0089876	37.5385	2.80657	0.656445
FBgn0039908	FBtr0300342	10.655	0.735088	0.674341
FBgn0020660	FBtr0113681	150.01	40.0774	0.65175
FBgn0037536	FBtr0081784	23.8762	4.72652	0.502564
FBgn0086779	FBtr0085910	99.0373	3.32228	0.937127
FBgn0035802	FBtr0089850	11.1985	1.1719	0.826927
FBgn0030749	FBtr0334038	41.3763	1.14486	0.878467
FBgn0038984	FBtr0084283	4.71766	0.223478	0.875571
FBgn0003638	FBtr0070176	54.883	1.25781	0.897191
FBgn0052675	FBtr0300569	18.0438	1.85904	0.708156
FBgn0039349	FBtr0100569	4.10395	1.96974	0.409855
FBgn0024315	FBtr0340067	10.7785	0.551633	0.907146
FBgn0023441	FBtr0087343	8.02408	1.84864	0.41976
FBgn0015623	FBtr0079251	3.06576	0.751548	0.671012
FBgn0259244	FBtr0336782	2.49373	0.35186	0.41477
FBgn0259247	FBtr0301063	6.31672	1.80056	0.539043
FBgn0259243	FBtr0299891	48.269	2.01269	0.599824
FBgn0042185	FBtr0076973	69.3577	6.49239	0.640351
FBgn0259481	FBtr0089330	25.0142	0.381595	0.956237
FBgn0038504	FBtr0083448	7.34876	0.071776	0.98084
FBgn0011656	FBtr0330708	19.4834	0.64947	0.857138
FBgn0035060	FBtr0072434	6.0344	1.10662	0.731652
FBgn0261573	FBtr0302860	52.6918	7.48516	0.468068
FBgn0020249	FBtr0081844	72.652	1.71221	0.954987
FBgn0031813	FBtr0329952	3.88492	1.01452	0.656908
FBgn0031769	FBtr0343121	56.1458	5.47485	0.836804
FBgn0022029	FBtr0086913	29.3431	4.51551	0.764659
FBgn0016797	FBtr0330195	7.47693	1.27793	0.539206
FBgn0261451	FBtr0342810	0.681139	0.0342955	0.498255
FBgn0040005	FBtr0334995	10.3588	6.67197	0.43703
FBgn0040009	FBtr0302386	20.4954	3.17905	0.617116
FBgn0043070	FBtr0089711	23.8139	1.47547	0.697492
FBgn0026147	FBtr0300402	19.1988	3.05148	0.440232
FBgn0000556	FBtr0331927	28.2709	7.15211	0.664024
FBgn0031969	FBtr0331674	60.1634	0.478861	0.969145
FBgn0031968	FBtr0079531	6.74488	1.6916	0.665958
FBgn0019660	FBtr0073514	0.836119	0.194913	0.517473
FBgn0019661	FBtr0337066	44.7728	4.1873	0.780902
FBgn0036974	FBtr0078174	90.8247	5.39575	0.737218
FBgn0034046	FBtr0087287	45.744	1.29659	0.946352
FBgn0034049	FBtr0087298	9.9451	1.9005	0.723485
FBgn0034229	FBtr0086934	0.807225	0.16214	0.713408
FBgn0001987	FBtr0080765	7.36354	2.18172	0.52942
FBgn0030744	FBtr0074307	32.7067	2.10938	0.837885
FBgn0030745	FBtr0074268	2.9466	0.420799	0.777837
FBgn0034997	FBtr0343442	2.11202	0.758521	0.581974
FBgn0000083	FBtr0336798	24.8384	8.79398	0.413875
FBgn0030748	FBtr0074275	0.902628	0.047507	0.791666
FBgn0015371	FBtr0087415	58.3414	0.53541	0.939637
FBgn0031589	FBtr0077481	4.76723	1.16385	0.40571
FBgn0027786	FBtr0072478	62.0452	1.69877	0.901292
FBgn0053100	FBtr0300475	16.5049	1.81952	0.819348
FBgn0039594	FBtr0336787	0.365778	0.248984	0.268615
FBgn0020385	FBtr0082264	0.548891	0.250296	0.422296
FBgn0259111	FBtr0331659	4.05488	0.256146	0.664294
FBgn0266599	FBtr0083059	13.6773	2.82286	0.492138
FBgn0030693	FBtr0074187	85.3553	23.4972	0.547687
FBgn0045852	FBtr0305621	0.703381	0.157885	0.597587
FBgn0039757	FBtr0089423	260.967	129.79	0.501332
FBgn0036801	FBtr0075049	50.0222	6.6229	0.79064
FBgn0030362	FBtr0073578	3.21645	0.362749	0.815955

## Sheet: Embryo_Ribo_Dominant_Transcript
Gene_ID	Trans_ID	Max_fpkm	Minor_fpkm	Max_faction
FBgn0037332	FBtr0336769	1.79766	1.43321	0.385426
FBgn0010434	FBtr0086509	0.768437	0.149416	0.562504
FBgn0010435	FBtr0072400	1.06707	0.054117	0.867945
FBgn0027561	FBtr0088626	6.47456	1.41453	0.477925
FBgn0051729	FBtr0080462	7.89818	1.18796	0.768747
FBgn0000173	FBtr0300566	201.356	6.02257	0.917658
FBgn0000370	FBtr0081512	315.049	7.4507	0.954837
FBgn0263987	FBtr0070794	3.38673	0.152997	0.917136
FBgn0030183	FBtr0332899	3.19948	0.395588	0.729435
FBgn0002932	FBtr0300414	15.4069	0.719577	0.877105
FBgn0033987	FBtr0339987	1.56925	0.372552	0.584035
FBgn0033246	FBtr0339124	3.17399	0.153111	0.838253
FBgn0032120	FBtr0089854	11.9352	3.79973	0.610976
FBgn0033188	FBtr0088957	8.59348	0.223284	0.950601
FBgn0032123	FBtr0079827	7.93761	1.92822	0.673018
FBgn0266101	FBtr0343556	43.1181	0.292348	0.973595
FBgn0050295	FBtr0332465	4.65851	0.409013	0.850631
FBgn0010328	FBtr0085178	18.8259	4.84783	0.564166
FBgn0040752	FBtr0087601	11.6415	2.58506	0.692468
FBgn0262169	FBtr0088402	57.4176	0.107665	0.996264
FBgn0032694	FBtr0329972	1.20903	0.456805	0.569587
FBgn0264695	FBtr0301828	2.10974	0.0208808	0.841716
FBgn0264693	FBtr0073265	39.0451	0.855248	0.820317
FBgn0004893	FBtr0077491	2.63192	0.306497	0.632003
FBgn0036576	FBtr0307519	2.30863	0.465329	0.712697
FBgn0261934	FBtr0303751	5.1418	1.0404	0.552679
FBgn0261931	FBtr0303708	15.8952	1.05618	0.882696
FBgn0003862	FBtr0082949	1.99586	0.16268	0.803519
FBgn0032901	FBtr0081444	7.56527	1.12292	0.402527
FBgn0039137	FBtr0113277	3.79914	1.61648	0.43928
FBgn0032586	FBtr0080866	152.323	12.1917	0.806376
FBgn0032587	FBtr0301144	1.133	0.099019	0.851215
FBgn0266411	FBtr0344373	12.6901	2.38758	0.726591
FBgn0261808	FBtr0335218	20.1892	0.0858582	0.983274
FBgn0261802	FBtr0303274	11.8673	0.319929	0.804745
FBgn0005278	FBtr0089433	129.812	15.3248	0.458602
FBgn0028646	FBtr0330290	20.9024	0.15882	0.970504
FBgn0024320	FBtr0343608	5.41157	1.47744	0.42282
FBgn0005649	FBtr0084592	17.0305	5.98519	0.41567
FBgn0263773	FBtr0310561	4.1872	0.652207	0.762472
FBgn0039358	FBtr0113289	35.1756	0.279483	0.984358
FBgn0039359	FBtr0331360	1008.21	407.39	0.553052
FBgn0032475	FBtr0080491	18.6554	0.789062	0.922004
FBgn0039350	FBtr0084887	91.1415	3.32937	0.84556
FBgn0086899	FBtr0299582	22.1669	0.82853	0.727925
FBgn0029687	FBtr0070616	121.057	1.39423	0.977484
FBgn0003514	FBtr0339503	2.60152	0.692137	0.556126
FBgn0003041	FBtr0076771	52.332	8.12872	0.616781
FBgn0260463	FBtr0082095	0.953488	0.184218	0.564075
FBgn0052112	FBtr0075915	15.6258	0.0320695	0.995912
FBgn0024734	FBtr0080856	48.1243	0.0347445	0.998558
FBgn0038532	FBtr0344347	4.38342	0.322613	0.87169
FBgn0038535	FBtr0089412	34.0288	1.35006	0.807725
FBgn0262579	FBtr0304998	0.799513	0.135728	0.495398
FBgn0000411	FBtr0333035	36.9685	0.0059565	0.999678
FBgn0031774	FBtr0079190	23.4219	1.65486	0.876187
FBgn0000414	FBtr0305086	5.02924	0.677304	0.553085
FBgn0039109	FBtr0084446	2.35951	1.10401	0.516584
FBgn0003464	FBtr0301583	5.13689	3.29402	0.438117
FBgn0031374	FBtr0077811	6.0443	0.379444	0.726394
FBgn0266696	FBtr0345107	10.4577	0.993833	0.266243
FBgn0011260	FBtr0087090	12.1062	0.935339	0.866159
FBgn0000565	FBtr0075554	7.05903	3.73444	0.320912
FBgn0034180	FBtr0340073	5.46518	1.34287	0.670499
FBgn0034181	FBtr0300573	9.70939	2.42986	0.666437
FBgn0038747	FBtr0083821	18.9118	0.711266	0.898611
FBgn0038744	FBtr0344260	3.10581	0.81053	0.657054
FBgn0015949	FBtr0111010	41.839	4.1217	0.835403
FBgn0036967	FBtr0332775	23.8384	4.87617	0.709672
FBgn0034051	FBtr0087292	162.761	3.57972	0.883422
FBgn0030735	FBtr0112990	6.70951	2.69198	0.383895
FBgn0030734	FBtr0074243	27.1721	0.28972	0.97912
FBgn0010228	FBtr0071674	35.9907	15.4393	0.538225
FBgn0010226	FBtr0087005	217.013	4.50469	0.96014
FBgn0010225	FBtr0078968	3.34987	0.112186	0.856569
FBgn0011642	FBtr0089211	28.8787	8.59107	0.528411
FBgn0026375	FBtr0074481	11.7917	0.883567	0.727454
FBgn0011640	FBtr0076842	58.7433	3.17579	0.860447
FBgn0026370	FBtr0087383	3.18173	1.15989	0.578337
FBgn0025936	FBtr0089086	14.0646	5.62485	0.384657
FBgn0027779	FBtr0080940	44.3868	0.98587	0.957468
FBgn0026379	FBtr0300562	27.4249	1.07081	0.836661
FBgn0036816	FBtr0075083	27.9735	0.078905	0.99439
FBgn0030648	FBtr0074039	27.263	4.43908	0.754347
FBgn0036211	FBtr0076079	14.6061	1.06228	0.73333
FBgn0014141	FBtr0089473	10.4206	1.14559	0.532062
FBgn0033339	FBtr0088642	5.41485	2.5812	0.511933
FBgn0000183	FBtr0305688	12.4107	1.11314	0.8479
FBgn0027515	FBtr0079524	10.9338	0.687069	0.841384
FBgn0040022	FBtr0113870	6.33186	0.87147	0.509313
FBgn0037182	FBtr0078540	24.0794	4.37862	0.523779
FBgn0266521	FBtr0079196	131.698	0.269366	0.993901
FBgn0261617	FBtr0302723	4.70312	0.327773	0.877666
FBgn0016930	FBtr0089288	10.202	0.352597	0.852654
FBgn0033421	FBtr0310033	28.7633	0.475967	0.967965
FBgn0010355	FBtr0081684	3.7573	0.822341	0.533203
FBgn0010352	FBtr0075268	21.2557	0.661292	0.842696
FBgn0051352	FBtr0082092	1.07726	0.246666	0.421257
FBgn0015521	FBtr0273293	1554.77	270.758	0.65684
FBgn0038256	FBtr0083021	3.17536	1.26335	0.556879
FBgn0038257	FBtr0083016	0.867359	0.254055	0.630591
FBgn0085423	FBtr0112638	10.4315	0.0306807	0.988372
FBgn0085421	FBtr0329851	1.79646	0.0010605	0.998821
FBgn0036368	FBtr0304792	2.5451	0	1
FBgn0036369	FBtr0075823	3.15307	0.064409	0.924463
FBgn0036365	FBtr0331533	4.07511	0.405896	0.833884
FBgn0004889	FBtr0082192	4.38068	1.01324	0.381812
FBgn0004882	FBtr0084384	16.8619	0.006109	0.998192
FBgn0003261	FBtr0078652	153.28	6.80931	0.692406
FBgn0003870	FBtr0085829	6.15061	2.20608	0.317253
FBgn0001169	FBtr0083917	6.95028	0.0605865	0.982864
FBgn0004401	FBtr0075198	1.98036	1.04543	0.48643
FBgn0033196	FBtr0088950	1.67843	0.971505	0.46347
FBgn0035266	FBtr0072767	39.2939	0.40525	0.960381
FBgn0035267	FBtr0072773	16.2043	1.93563	0.736185
FBgn0035917	FBtr0089566	1.10595	0.0834785	0.569861
FBgn0039920	FBtr0089091	2.04662	0.631936	0.618223
FBgn0032243	FBtr0080018	5.26911	0.635706	0.80561
FBgn0035268	FBtr0334073	0.578198	0.427636	0.403356
FBgn0020647	FBtr0301418	9.44182	0.960265	0.766219
FBgn0023511	FBtr0070354	3.28979	0.343505	0.761472
FBgn0266848	FBtr0077368	37.5568	1.54547	0.923958
FBgn0261811	FBtr0074804	3.42593	1.00422	0.630419
FBgn0024150	FBtr0305501	13.5209	0.0156423	0.996541
FBgn0001297	FBtr0339165	1.00922	0.235211	0.588516
FBgn0028325	FBtr0070708	74.1792	2.28545	0.941957
FBgn0024330	FBtr0339719	18.0341	0.159389	0.97417
FBgn0032482	FBtr0080440	16.0477	2.39155	0.770384
FBgn0037992	FBtr0082550	15.5329	2.62869	0.747122
FBgn0053182	FBtr0087770	2.40289	0.333961	0.705741
FBgn0053181	FBtr0113452	17.6405	0.143897	0.95334
FBgn0053180	FBtr0074162	36.5924	5.43408	0.627348
FBgn0028527	FBtr0080527	1.30101	0.263923	0.621666
FBgn0030018	FBtr0303843	17.0401	0.0998645	0.988415
FBgn0003721	FBtr0089960	104.64	8.52089	0.450154
FBgn0265137	FBtr0086197	17.2268	0.834194	0.696467
FBgn0029128	FBtr0100136	0.958041	0.307269	0.438038
FBgn0003507	FBtr0083215	3.86336	0.0171427	0.98256
FBgn0003502	FBtr0079615	36.7589	0.630536	0.906684
FBgn0052103	FBtr0332090	22.7437	0.746134	0.938428
FBgn0025681	FBtr0331653	1.01745	0.459404	0.525473
FBgn0025683	FBtr0100379	11.7621	0.973536	0.857973
FBgn0033504	FBtr0088346	1.96698	0.0284158	0.767239
FBgn0003612	FBtr0302505	64.497	6.38397	0.457086
FBgn0000405	FBtr0309858	147.456	7.08749	0.9123
FBgn0262081	FBtr0300547	21.5772	0.102463	0.976807
FBgn0265003	FBtr0335515	46.9698	3.09578	0.791365
FBgn0003475	FBtr0081353	7.65128	1.14153	0.45588
FBgn0039114	FBtr0084456	53.0029	0.0920795	0.996538
FBgn0038419	FBtr0083325	2.28937	0.311727	0.785962
FBgn0053523	FBtr0091478	38.5247	4.75524	0.669463
FBgn0017558	FBtr0306807	39.5375	0.1664	0.991653
FBgn0010905	FBtr0304618	11.1518	0.204315	0.858449
FBgn0010909	FBtr0072957	20.2516	0.0973238	0.971974
FBgn0000578	FBtr0086582	1.00084	0.273582	0.422519
FBgn0000579	FBtr0077909	138.319	24.6235	0.584085
FBgn0016977	FBtr0078123	3.50494	0.0491905	0.922333
FBgn0261552	FBtr0302692	1.1129	0.0789359	0.468418
FBgn0011259	FBtr0303879	2.37038	0.0082202	0.982956
FBgn0016754	FBtr0112888	1.17572	0.307271	0.433513
FBgn0034420	FBtr0290317	1.98686	0.209263	0.44172
FBgn0265313	FBtr0344468	12.83	0.312519	0.953546
FBgn0259734	FBtr0300000	14.5011	1.42945	0.717205
FBgn0259735	FBtr0300003	1.09369	0.68149	0.445192
FBgn0039600	FBtr0113299	6.39272	2.01802	0.513604
FBgn0036958	FBtr0306327	8.52103	0.438201	0.764202
FBgn0030505	FBtr0301450	4.21122	0.63811	0.568948
FBgn0036952	FBtr0074855	0.858072	0.063099	0.819264
FBgn0264305	FBtr0331519	7.16999	0.892388	0.728128
FBgn0264307	FBtr0331513	2.56725	0.55913	0.604822
FBgn0030503	FBtr0331722	4.32722	3.42584	0.387088
FBgn0030724	FBtr0074258	15.8751	9.18105	0.46368
FBgn0031637	FBtr0300941	18.0375	0.394742	0.90137
FBgn0003360	FBtr0073421	1320.48	27.5752	0.941045
FBgn0029903	FBtr0070964	6.92106	1.39182	0.498629
FBgn0036821	FBtr0075077	1.51681	0.000701	0.999077
FBgn0030349	FBtr0114451	1.95553	0.614129	0.389069
FBgn0014133	FBtr0073527	25.6989	5.42708	0.612168
FBgn0034885	FBtr0072102	4.06279	0.193955	0.83966
FBgn0015402	FBtr0078766	7.28019	0.152262	0.95985
FBgn0266064	FBtr0083037	5.02696	2.71616	0.480622
FBgn0011747	FBtr0089171	39.5825	9.45589	0.67669
FBgn0267795	FBtr0114573	10.2913	0.296909	0.945447
FBgn0002525	FBtr0307059	0.981749	0.186664	0.724497
FBgn0267791	FBtr0086220	72.9122	13.4133	0.576083
FBgn0002914	FBtr0074173	33.2255	5.39183	0.754968
FBgn0033853	FBtr0087685	24.8685	0.250152	0.970707
FBgn0030234	FBtr0343639	3.10674	0.02652	0.975031
FBgn0036173	FBtr0076098	157.03	19.9056	0.797749
FBgn0010348	FBtr0078571	172.403	5.81709	0.831637
FBgn0051363	FBtr0082452	259.653	2.83416	0.948248
FBgn0027341	FBtr0113687	1.67917	0.157158	0.604175
FBgn0085432	FBtr0309803	2.91075	0.135217	0.754614
FBgn0085437	FBtr0071439	8.58224	0.201304	0.842001
FBgn0032815	FBtr0305952	3.84965	0.415033	0.698694
FBgn0032812	FBtr0081263	29.0599	0.705546	0.953691
FBgn0004509	FBtr0089984	3.07068	1.35642	0.244371
FBgn0004875	FBtr0073152	17.3635	0.200656	0.945375
FBgn0033075	FBtr0085996	8.07887	0.0349913	0.98297
FBgn0023215	FBtr0301823	4.56457	0.234352	0.708852
FBgn0261954	FBtr0070326	3.23522	0.349048	0.698538
FBgn0020510	FBtr0082910	8.40221	0.484287	0.812643
FBgn0015622	FBtr0085438	34.4894	0.500886	0.971774
FBgn0267336	FBtr0333686	0.901252	0.0513267	0.745322
FBgn0265784	FBtr0074557	15.8113	1.58847	0.623913
FBgn0032256	FBtr0304133	7.70516	2.22289	0.63412
FBgn0264785	FBtr0334276	17.187	2.95914	0.743856
FBgn0001624	FBtr0073483	7.99693	0.965545	0.303578
FBgn0267252	FBtr0336620	2.57966	0.000495667	0.998848
FBgn0028408	FBtr0304798	27.1252	6.04978	0.691533
FBgn0010415	FBtr0342895	18.7296	2.07025	0.60125
FBgn0263236	FBtr0345203	10.727	6.91217	0.340934
FBgn0035850	FBtr0076691	18.6706	3.44619	0.52005
FBgn0010412	FBtr0074313	54.249	11.4959	0.611347
FBgn0052626	FBtr0301044	21.4051	0.545769	0.848551
FBgn0002590	FBtr0343292	56.9201	3.19941	0.898943
FBgn0001248	FBtr0076667	200.788	5.37693	0.842138
FBgn0024187	FBtr0332790	5.26623	0.394957	0.597021
FBgn0053208	FBtr0347211	2.93439	0.0592876	0.80486
FBgn0024183	FBtr0080721	8.03834	0.775596	0.838241
FBgn0032651	FBtr0303253	3.91194	0.012201	0.993801
FBgn0032656	FBtr0340182	3.58054	2.17251	0.451771
FBgn0262872	FBtr0306232	32.0008	6.96428	0.534613
FBgn0030838	FBtr0074427	20.3336	11.9532	0.361852
FBgn0005636	FBtr0330612	1.65417	0.179666	0.821539
FBgn0005632	FBtr0085843	13.3849	1.75644	0.603818
FBgn0005630	FBtr0089347	106.991	9.94922	0.318594
FBgn0260442	FBtr0305210	4.083	0.339365	0.667246
FBgn0259923	FBtr0074367	4.48181	0.938665	0.488473
FBgn0025455	FBtr0333124	6.68147	2.29161	0.593134
FBgn0025456	FBtr0089896	39.1257	4.70376	0.806163
FBgn0086855	FBtr0330649	7.70921	0.798554	0.828385
FBgn0002044	FBtr0331325	5.60064	1.86873	0.599762
FBgn0024987	FBtr0070215	4.6109	1.76259	0.566723
FBgn0024983	FBtr0100475	9.49654	2.86051	0.525307
FBgn0025692	FBtr0332885	4.82757	1.68702	0.588613
FBgn0025693	FBtr0086056	2.83865	1.58215	0.472876
FBgn0030049	FBtr0112963	0.738377	0.212552	0.40995
FBgn0020299	FBtr0334956	2.98512	0.155139	0.865118
FBgn0267698	FBtr0081715	18.7228	2.28427	0.539365
FBgn0003660	FBtr0088362	164.72	39.0364	0.584468
FBgn0261553	FBtr0304933	2.45109	0.513395	0.346608
FBgn0031285	FBtr0078012	112.785	0.661725	0.988402
FBgn0261550	FBtr0302673	11.5451	1.70352	0.491915
FBgn0261556	FBtr0302714	1.27358	0.0442424	0.852011
FBgn0261554	FBtr0302707	3.61707	0.749457	0.376279
FBgn0052000	FBtr0089449	13.1759	4.24568	0.307162
FBgn0259700	FBtr0299949	57.4193	6.16928	0.699413
FBgn0017561	FBtr0073404	11.7753	3.32788	0.638884
FBgn0067779	FBtr0078100	12.4964	1.0419	0.799918
FBgn0037944	FBtr0330169	3.05685	0.342073	0.817122
FBgn0026179	FBtr0111038	8.67119	3.25993	0.570809
FBgn0031914	FBtr0079446	2.08493	0.309545	0.573941
FBgn0031912	FBtr0332529	20.7534	2.44149	0.680008
FBgn0034433	FBtr0086559	17.9371	0.015543	0.99827
FBgn0038720	FBtr0083810	0.768709	0.0933585	0.673041
FBgn0038721	FBtr0083805	16.2564	0.002288	0.999578
FBgn0039635	FBtr0085367	82.9484	34.8775	0.543199
FBgn0030530	FBtr0340292	19.8138	0.229014	0.977406
FBgn0003089	FBtr0075007	1.64095	0.381449	0.300792
FBgn0039633	FBtr0330301	6.09136	1.01261	0.750483
FBgn0016694	FBtr0300499	1.41804	0.265064	0.32721
FBgn0016696	FBtr0078247	11.9168	4.64677	0.460872
FBgn0019985	FBtr0332859	1.04216	0.0780245	0.869765
FBgn0261793	FBtr0330106	20.0592	0.164042	0.968324
FBgn0261794	FBtr0343299	6.49824	1.61645	0.445681
FBgn0261797	FBtr0332750	3.99778	0.003788	0.994347
FBgn0030089	FBtr0071298	3.72487	0.970896	0.354037
FBgn0015320	FBtr0333492	18.877	0.439267	0.95553
FBgn0030087	FBtr0309250	7.38943	0.174893	0.894182
FBgn0034093	FBtr0344081	6.47331	1.99308	0.519838
FBgn0034091	FBtr0087194	58.0169	4.11418	0.701517
FBgn0038098	FBtr0331428	1.39111	0.439556	0.513367
FBgn0265276	FBtr0110876	13.8876	0.0933983	0.948945
FBgn0029971	FBtr0300900	27.9311	5.1424	0.644193
FBgn0039705	FBtr0339144	12.6006	0.017873	0.997171
FBgn0063670	FBtr0333872	256.994	68.1574	0.653415
FBgn0036837	FBtr0075043	4.97894	0.330818	0.833798
FBgn0262975	FBtr0306748	4.40092	1.76468	0.151201
FBgn0262976	FBtr0307287	1.1173	0.703556	0.442598
FBgn0040384	FBtr0345318	20.4482	3.79631	0.642275
FBgn0030882	FBtr0300969	1.38716	0.374587	0.425497
FBgn0034897	FBtr0113113	6.39237	1.58296	0.668777
FBgn0010113	FBtr0330311	1.27213	0.474023	0.572987
FBgn0026597	FBtr0085554	32.7975	2.49003	0.724844
FBgn0266098	FBtr0344647	0.877632	0.172991	0.503638
FBgn0011754	FBtr0090002	4.06957	1.08972	0.554534
FBgn0025865	FBtr0084039	29.3753	1.68239	0.897228
FBgn0016983	FBtr0301611	17.5341	2.19672	0.726824
FBgn0030719	FBtr0074146	60.0605	20.3634	0.371025
FBgn0033844	FBtr0305993	15.8451	9.5644	0.453054
FBgn0033845	FBtr0087668	65.9489	0.024143	0.999268
FBgn0030245	FBtr0073406	22.4653	4.19847	0.640755
FBgn0010379	FBtr0083228	1.51856	0.881176	0.364855
FBgn0037440	FBtr0110774	1.43585	0.731276	0.495393
FBgn0265778	FBtr0333242	7.90878	0.439717	0.89993
FBgn0041092	FBtr0303872	1.42499	0.159762	0.690389
FBgn0266129	FBtr0072458	1.74677	0.426282	0.577327
FBgn0015509	FBtr0088846	142.708	45.5125	0.61056
FBgn0037702	FBtr0334650	14.5432	0.640801	0.883247
FBgn0010575	FBtr0086766	5.86514	0.655626	0.641471
FBgn0260941	FBtr0301056	6.99324	1.10122	0.442527
FBgn0085408	FBtr0290253	3.96685	0.069385	0.9662
FBgn0085407	FBtr0342658	0.974324	0.015197	0.969749
FBgn0013272	FBtr0071813	33.8367	3.06127	0.734275
FBgn0058191	FBtr0113827	29.1649	17.683	0.354744
FBgn0004049	FBtr0114375	5.57006	0.513458	0.844335
FBgn0058196	FBtr0344972	347.901	2.0151	0.98292
FBgn0033062	FBtr0086018	33.3447	11.7016	0.416022
FBgn0004861	FBtr0070432	3.25771	0.385941	0.808446
FBgn0000212	FBtr0075526	1.92956	0.00548375	0.98876
FBgn0030863	FBtr0074476	1.44139	0.0299365	0.960118
FBgn0001105	FBtr0331597	43.9631	5.34785	0.621806
FBgn0036493	FBtr0334105	5.78947	1.06201	0.645029
FBgn0032713	FBtr0081104	3.4514	0.08297	0.954127
FBgn0053056	FBtr0078312	2.5157	0.179614	0.823594
FBgn0020620	FBtr0087605	8.4578	0.545232	0.837945
FBgn0020621	FBtr0088601	12.994	0.0288641	0.969839
FBgn0020622	FBtr0331208	22.9523	0.153428	0.986807
FBgn0021764	FBtr0070132	7.04349	1.03693	0.492484
FBgn0033669	FBtr0310159	4.06398	1.40105	0.491583
FBgn0032821	FBtr0300966	8.76386	0.988197	0.815983
FBgn0032820	FBtr0343858	47.8194	2.41409	0.908292
FBgn0001258	FBtr0077008	6.49336	0.100357	0.970016
FBgn0039381	FBtr0300820	13.0555	2.85666	0.533266
FBgn0003517	FBtr0070289	62.6614	33.2716	0.484978
FBgn0259143	FBtr0299559	15.9046	1.1021	0.878279
FBgn0263144	FBtr0346718	1.22314	0.519741	0.540586
FBgn0250823	FBtr0301304	18.2721	2.35664	0.413441
FBgn0033717	FBtr0087957	19.9635	0.364762	0.964745
FBgn0052831	FBtr0091680	27.2066	0.8709	0.939831
FBgn0003071	FBtr0088421	25.5667	1.41847	0.857306
FBgn0035713	FBtr0345025	26.9194	0.888518	0.938075
FBgn0035710	FBtr0076960	1.28304	0.251331	0.718508
FBgn0035715	FBtr0330063	13.5087	4.26697	0.441798
FBgn0002673	FBtr0080855	38.208	2.12666	0.899831
FBgn0046704	FBtr0329943	7.19563	3.99925	0.374902
FBgn0262527	FBtr0301732	3.04629	1.00012	0.233477
FBgn0028343	FBtr0301414	4.33026	1.80171	0.545807
FBgn0028341	FBtr0071404	46.6429	6.3596	0.511659
FBgn0261014	FBtr0343852	17.8116	0.601171	0.936765
FBgn0261547	FBtr0302649	4.59039	0.716861	0.680968
FBgn0261548	FBtr0302654	2.63535	0.278082	0.512905
FBgn0052549	FBtr0340422	2.91064	0.383684	0.654756
FBgn0039132	FBtr0305039	7.9666	0.183812	0.95589
FBgn0052016	FBtr0089233	10.5591	2.1821	0.707558
FBgn0035152	FBtr0333379	13.6074	0.441899	0.939012
FBgn0020379	FBtr0337106	4.63692	0.256244	0.818969
FBgn0264491	FBtr0301402	4.26234	0.744147	0.588808
FBgn0264493	FBtr0301632	41.2467	1.50569	0.901296
FBgn0264492	FBtr0070042	58.5681	6.72035	0.635437
FBgn0264495	FBtr0303789	3.11493	1.05936	0.494982
FBgn0020370	FBtr0087775	49.7141	6.18945	0.80064
FBgn0087007	FBtr0273428	4.30941	0.0012135	0.998313
FBgn0087002	FBtr0089188	5.89831	0.213492	0.932496
FBgn0037955	FBtr0082519	20.7867	1.07171	0.906524
FBgn0259937	FBtr0072258	797.128	1.50835	0.994355
FBgn0087008	FBtr0334278	23.7014	0.391949	0.952734
FBgn0031384	FBtr0330672	9.43035	1.31274	0.589616
FBgn0034158	FBtr0087027	2.63707	0.482869	0.577223
FBgn0028968	FBtr0085793	15.0626	0.924331	0.890684
FBgn0030520	FBtr0331711	47.6898	7.48834	0.76101
FBgn0064126	FBtr0339607	43.4715	0.533282	0.976053
FBgn0015024	FBtr0073680	17.0132	1.36513	0.757026
FBgn0040388	FBtr0070457	4.89592	3.57741	0.313275
FBgn0026619	FBtr0087862	12.0265	0.47077	0.927395
FBgn0037533	FBtr0081824	180.636	2.01032	0.978226
FBgn0030418	FBtr0340411	17.57	0.520106	0.918437
FBgn0030412	FBtr0307898	3.44001	0.326099	0.678435
FBgn0039714	FBtr0303033	9.05203	0.311409	0.805922
FBgn0039713	FBtr0346158	3084.69	106.233	0.935561
FBgn0036844	FBtr0330089	3.37248	0.141635	0.922514
FBgn0264078	FBtr0073952	4.99652	0.606101	0.451866
FBgn0030673	FBtr0339683	6.89062	3.23159	0.516005
FBgn0030893	FBtr0343310	0.959785	0.0768057	0.806405
FBgn0030674	FBtr0339687	2.7336	0.19272	0.73937
FBgn0027529	FBtr0301207	26.9814	1.54337	0.897342
FBgn0010100	FBtr0300425	2.23873	0.491345	0.694951
FBgn0034543	FBtr0086236	47.056	0.201693	0.9915
FBgn0266084	FBtr0306631	5.14494	0.0549589	0.930427
FBgn0023083	FBtr0083637	11.0869	2.76628	0.500492
FBgn0011764	FBtr0089262	59.1246	4.60188	0.719855
FBgn0034371	FBtr0301861	8.42541	0.836708	0.834296
FBgn0011766	FBtr0084118	18.2126	1.48301	0.754312
FBgn0011760	FBtr0307065	2.15503	0.517401	0.675593
FBgn0011290	FBtr0082440	31.8925	13.8718	0.534785
FBgn0010583	FBtr0078013	24.4688	0.598611	0.953354
FBgn0033872	FBtr0087633	0.805823	0.285984	0.413294
FBgn0051163	FBtr0301028	10.4885	2.95422	0.415228
FBgn0030701	FBtr0300801	3.44763	1.24853	0.479288
FBgn0036623	FBtr0075418	0.869086	0.287292	0.502083
FBgn0033474	FBtr0339419	5.61982	2.10267	0.34834
FBgn0021979	FBtr0071960	65.5896	15.8129	0.372077
FBgn0033476	FBtr0088434	30.0335	0.464606	0.969989
FBgn0037715	FBtr0082109	41.3853	4.15278	0.832856
FBgn0263929	FBtr0305694	23.098	0.573233	0.889611
FBgn0003345	FBtr0308131	1.01932	0.0722565	0.426102
FBgn0260959	FBtr0301429	11.2105	3.28784	0.630293
FBgn0026430	FBtr0074777	31.5974	1.4624	0.84379
FBgn0034971	FBtr0072179	102.421	2.40257	0.955187
FBgn0085412	FBtr0334568	0.721496	0.11979	0.429509
FBgn0036714	FBtr0075215	4.37303	0	1
FBgn0040397	FBtr0331340	16.4459	0.153246	0.981705
FBgn0040395	FBtr0070376	15.5246	1.38831	0.848282
FBgn0013263	FBtr0075708	24.6283	1.9412	0.613286
FBgn0033015	FBtr0086082	189.857	33.1244	0.741323
FBgn0264816	FBtr0334146	61.7386	4.20756	0.880047
FBgn0036020	FBtr0333855	36.3384	0.709437	0.962421
FBgn0061515	FBtr0333053	6.46061	3.08244	0.343825
FBgn0037007	FBtr0078217	33.318	3.06799	0.783548
FBgn0015600	FBtr0112883	28.8185	0.921303	0.796335
FBgn0033382	FBtr0300180	15.2442	5.19982	0.494241
FBgn0037391	FBtr0078663	3.27061	1.16621	0.483157
FBgn0030873	FBtr0074469	26.031	3.24471	0.800451
FBgn0030876	FBtr0303767	2.29019	1.41389	0.447479
FBgn0004456	FBtr0073732	2.05359	0.0009735	0.998107
FBgn0001139	FBtr0084962	45.3189	2.74664	0.673466
FBgn0035431	FBtr0073089	1.62173	0.42693	0.558732
FBgn0001316	FBtr0110818	8.4775	0.79307	0.604285
FBgn0023528	FBtr0070412	109.081	5.1019	0.914459
FBgn0023522	FBtr0332587	52.0396	0.363927	0.979451
FBgn0020618	FBtr0331238	27.3993	5.38194	0.717951
FBgn0028425	FBtr0342608	3.04244	0.659085	0.6061
FBgn0028421	FBtr0289955	3.30959	1.40008	0.440701
FBgn0032833	FBtr0081301	20.4205	1.73551	0.854717
FBgn0035542	FBtr0073295	0.712589	0.0698652	0.629618
FBgn0013733	FBtr0087617	0.725895	0.0200507	0.644147
FBgn0243516	FBtr0071792	7.77391	0.0335125	0.958673
FBgn0039877	FBtr0307552	29.3632	0.716248	0.953484
FBgn0052803	FBtr0332582	2.70422	1.61782	0.455267
FBgn0035944	FBtr0076514	11.5305	2.86013	0.668405
FBgn0028993	FBtr0339923	1.1045	0.204325	0.729934
FBgn0035094	FBtr0333170	1.18537	0.539228	0.523614
FBgn0024273	FBtr0085352	6.22804	0.444771	0.875022
FBgn0024277	FBtr0072649	9.03054	0.270878	0.892871
FBgn0039249	FBtr0306089	2.65279	0.050507	0.963318
FBgn0039240	FBtr0334577	7.95632	0.228046	0.945784
FBgn0010470	FBtr0300397	5.66805	1.05919	0.640775
FBgn0062413	FBtr0308594	4.95548	2.55097	0.492719
FBgn0029002	FBtr0332837	1.53536	0.424409	0.546666
FBgn0261570	FBtr0340630	3.27664	0.552033	0.458857
FBgn0260008	FBtr0301783	2226.72	64.5869	0.919949
FBgn0003423	FBtr0307527	16.9847	1.50179	0.485191
FBgn0260003	FBtr0083765	3.70479	0.0067248	0.982172
FBgn0260794	FBtr0344030	5.98281	0.801903	0.453245
FBgn0035165	FBtr0072584	19.3555	2.81676	0.77456
FBgn0020381	FBtr0114561	1.75044	0.397367	0.687749
FBgn0020386	FBtr0072464	33.1257	5.58902	0.458495
FBgn0263593	FBtr0303583	1.8847	0.302018	0.409463
FBgn0264489	FBtr0332832	0.587093	0.0296297	0.569143
FBgn0020389	FBtr0074887	4.61622	0.722951	0.515553
FBgn0053558	FBtr0113470	3.90443	0.304842	0.537971
FBgn0263598	FBtr0080418	42.1711	0.225128	0.979093
FBgn0087012	FBtr0078855	0.764428	0.528985	0.325097
FBgn0261822	FBtr0079566	52.5825	3.54207	0.649816
FBgn0031420	FBtr0077765	4.95081	0.121185	0.953329
FBgn0034417	FBtr0086593	0.600353	0.106458	0.585033
FBgn0064225	FBtr0111129	331.268	7.33392	0.9576
FBgn0266418	FBtr0344405	6.28535	0.481383	0.723097
FBgn0266417	FBtr0344398	1.03575	0.149757	0.775689
FBgn0031118	FBtr0301537	6.84307	0.0581703	0.975132
FBgn0034418	FBtr0086591	23.184	0.451624	0.962501
FBgn0266410	FBtr0344368	15.2134	2.80962	0.474365
FBgn0038704	FBtr0083760	10.6835	2.31712	0.697459
FBgn0260486	FBtr0332201	1.68094	0.0962899	0.713784
FBgn0019968	FBtr0329957	1.06577	0.728158	0.327904
FBgn0031738	FBtr0301235	5.70761	1.0179	0.651457
FBgn0010825	FBtr0076619	5.5586	1.54968	0.338808
FBgn0031646	FBtr0077403	0.754212	0.163404	0.697686
FBgn0030060	FBtr0332957	6.09393	1.08377	0.652089
FBgn0030065	FBtr0071253	2.3633	0.292665	0.729122
FBgn0259168	FBtr0300509	37.5414	10.1136	0.553038
FBgn0002873	FBtr0308325	9.90389	2.6782	0.425152
FBgn0266526	FBtr0344566	11.5653	0.84487	0.872521
FBgn0034389	FBtr0110971	8.98548	0.134052	0.943686
FBgn0027081	FBtr0080332	11.3593	0.504008	0.918494
FBgn0027087	FBtr0074593	114.501	1.78688	0.969733
FBgn0023097	FBtr0300617	1.6675	0.345353	0.546916
FBgn0030608	FBtr0073967	103.434	12.8351	0.728721
FBgn0034368	FBtr0340394	5.17309	2.45488	0.513058
FBgn0000308	FBtr0309212	68.5375	10.0231	0.630928
FBgn0037541	FBtr0300917	12.1918	0.0246582	0.991975
FBgn0030268	FBtr0073475	9.35086	1.41288	0.623291
FBgn0036144	FBtr0076190	8.71145	2.78114	0.510789
FBgn0037720	FBtr0334616	1.0184	0.416021	0.550354
FBgn0030114	FBtr0071315	4.61658	0.538796	0.68174
FBgn0010551	FBtr0086615	186.035	19.0473	0.70945
FBgn0026428	FBtr0330405	5.57499	0.720922	0.607324
FBgn0038294	FBtr0083032	6.68623	0.383983	0.537221
FBgn0000015	FBtr0346764	2.75025	0.0841944	0.867252
FBgn0000017	FBtr0075357	2.60701	0.796221	0.290417
FBgn0083962	FBtr0290010	4.04666	0.625466	0.683205
FBgn0000479	FBtr0333313	3.05841	0.148066	0.57931
FBgn0039507	FBtr0085174	6.49749	0.0120962	0.992608
FBgn0032029	FBtr0079649	64.2501	0.069242	0.997849
FBgn0013576	FBtr0333695	15.2256	0.906247	0.433001
FBgn0036030	FBtr0345032	40.8374	3.21495	0.644712
FBgn0004028	FBtr0074520	36.512	0.52741	0.862892
FBgn0033005	FBtr0111280	114.695	0.10272	0.998212
FBgn0265998	FBtr0299748	17.6528	0.893461	0.603148
FBgn0051955	FBtr0345639	0.96876	0.36906	0.567562
FBgn0265991	FBtr0301313	0.900701	0.0210169	0.72815
FBgn0020546	FBtr0345273	2.4796	0.0745085	0.94331
FBgn0027066	FBtr0086131	42.3104	0.66734	0.940654
FBgn0001122	FBtr0088272	2.55387	0.37456	0.460128
FBgn0001123	FBtr0301411	6.89458	1.23634	0.650212
FBgn0001128	FBtr0079147	2.25778	0.199163	0.739181
FBgn0035422	FBtr0073095	40.4053	11.2595	0.47289
FBgn0039890	FBtr0089147	20.4092	6.29922	0.44751
FBgn0039897	FBtr0300796	0.446293	0.0836667	0.400038
FBgn0250753	FBtr0078745	290.238	84.0713	0.408444
FBgn0035397	FBtr0072998	17.7049	1.28807	0.49541
FBgn0035392	FBtr0072986	3.07478	0.303289	0.83523
FBgn0051523	FBtr0078936	5.74513	2.19272	0.343841
FBgn0035558	FBtr0113143	53.5296	0.320584	0.988164
FBgn0032600	FBtr0080893	71.8879	0.268891	0.981641
FBgn0035888	FBtr0307376	2.23519	0.969567	0.535462
FBgn0263120	FBtr0100428	24.7333	2.57094	0.545978
FBgn0025836	FBtr0112919	11.3042	0.0596578	0.979326
FBgn0033739	FBtr0100298	12.8541	0.203885	0.92652
FBgn0026376	FBtr0330186	9.67808	2.06194	0.610069
FBgn0052816	FBtr0273442	4.50371	0.0994078	0.918873
FBgn0020440	FBtr0086544	4.5228	0.434298	0.722493
FBgn0052813	FBtr0342737	0.378504	0.0887917	0.378487
FBgn0261985	FBtr0306562	53.9402	4.48776	0.800258
FBgn0028703	FBtr0273248	15.1054	0.324063	0.920968
FBgn0003256	FBtr0113702	79.5821	25.3418	0.385776
FBgn0025641	FBtr0342731	2.07565	0.21317	0.708817
FBgn0035772	FBtr0076873	67.1428	2.54546	0.897881
FBgn0262124	FBtr0346683	15.3693	8.97501	0.461273
FBgn0032515	FBtr0342633	8.25566	1.83015	0.530015
FBgn0029763	FBtr0070772	13.6353	5.87611	0.436139
FBgn0039272	FBtr0302405	9.61259	3.66628	0.343995
FBgn0003654	FBtr0089397	6.18697	0.536052	0.47029
FBgn0028369	FBtr0309501	3.33077	0.0990024	0.870612
FBgn0025335	FBtr0343277	75.0082	0.20514	0.99456
FBgn0002781	FBtr0084073	27.7534	10.531	0.116429
FBgn0265042	FBtr0336479	18.3569	2.57017	0.588216
FBgn0264270	FBtr0331266	10.8314	1.49777	0.239209
FBgn0262614	FBtr0305301	9.13015	0.550917	0.648061
FBgn0262617	FBtr0337049	0.818285	0.127746	0.477829
FBgn0029161	FBtr0343130	16.2271	0.474412	0.919365
FBgn0000536	FBtr0074212	40.0448	1.10099	0.858395
FBgn0016081	FBtr0333860	1.07026	0.179419	0.498542
FBgn0031090	FBtr0303258	43.8189	0.324935	0.985386
FBgn0265194	FBtr0339074	4.1742	0.0207181	0.966423
FBgn0265192	FBtr0339100	21.1855	6.00057	0.638375
FBgn0265191	FBtr0339090	4.40397	1.91309	0.365282
FBgn0038735	FBtr0083813	13.1011	0.429681	0.884026
FBgn0031702	FBtr0307038	0.727216	0.125193	0.592201
FBgn0264574	FBtr0333498	16.4924	0.556842	0.635332
FBgn0261562	FBtr0302729	20.39	0.117752	0.988582
FBgn0261564	FBtr0302768	22.395	0.980201	0.675012
FBgn0261565	FBtr0302784	1.31147	0.0863944	0.538681
FBgn0000228	FBtr0302567	72.9977	2.33797	0.861965
FBgn0259176	FBtr0339528	40.8655	5.00621	0.505041
FBgn0259174	FBtr0300520	22.4062	0.278516	0.919953
FBgn0053113	FBtr0079043	172.529	5.87566	0.765401
FBgn0038603	FBtr0337036	1.09325	0.0721443	0.684024
FBgn0259173	FBtr0299640	7.45204	0.669032	0.847776
FBgn0031897	FBtr0110799	12.0775	0.555756	0.878698
FBgn0029941	FBtr0089712	36.8706	0.251132	0.986561
FBgn0030478	FBtr0073770	11.2286	3.98353	0.360511
FBgn0261698	FBtr0305946	3.49779	0.106171	0.824758
FBgn0046214	FBtr0084776	134.237	15.2797	0.814563
FBgn0034598	FBtr0071629	16.9733	1.36466	0.861474
FBgn0026259	FBtr0073144	25.7047	0.0468553	0.994561
FBgn0051092	FBtr0113386	19.6033	0.291409	0.90575
FBgn0027657	FBtr0083247	68.418	3.79966	0.818234
FBgn0000317	FBtr0343687	3.97176	1.38558	0.589027
FBgn0026257	FBtr0084559	66.0836	0.741776	0.978043
FBgn0013995	FBtr0084000	15.5745	1.26653	0.637249
FBgn0039465	FBtr0085082	93.6028	1.77413	0.946198
FBgn0030274	FBtr0331740	1.78248	0.720817	0.552859
FBgn0039467	FBtr0085074	0.635268	0.157102	0.502715
FBgn0051145	FBtr0336459	1.34507	0.0457463	0.907416
FBgn0010762	FBtr0331574	8.08297	0.694963	0.794953
FBgn0031673	FBtr0079035	52.135	11.7191	0.470827
FBgn0031675	FBtr0301206	0.509699	0.372578	0.406182
FBgn0034282	FBtr0086823	119.044	11.5196	0.837847
FBgn0021953	FBtr0337007	1.33471	0.004427	0.99341
FBgn0010548	FBtr0300477	24.971	3.35707	0.42655
FBgn0026418	FBtr0075771	40.6644	3.94656	0.631987
FBgn0004237	FBtr0082851	13.0512	0.400008	0.942242
FBgn0083956	FBtr0110826	1.43576	0.479805	0.59939
FBgn0023177	FBtr0340403	15.9988	4.90248	0.521027
FBgn0266756	FBtr0334287	21.0819	0.112447	0.964007
FBgn0023172	FBtr0086970	9.63431	0.692091	0.822701
FBgn0036732	FBtr0345118	1.61392	0	1
FBgn0036734	FBtr0331842	13.6789	2.97486	0.696886
FBgn0033929	FBtr0087549	8.36645	4.96839	0.457102
FBgn0085478	FBtr0112753	3.47333	0.636144	0.521988
FBgn0058160	FBtr0301797	13.3025	2.68966	0.552862
FBgn0036518	FBtr0075567	10.1721	2.74724	0.425463
FBgn0050438	FBtr0335263	2.06342	0.539176	0.560568
FBgn0004838	FBtr0307030	104.237	10.1591	0.631005
FBgn0036510	FBtr0075561	80.2385	9.58859	0.736104
FBgn0036043	FBtr0076326	4.2085	0.352823	0.520239
FBgn0036516	FBtr0075592	8.79688	1.51537	0.743758
FBgn0041111	FBtr0077634	2.30348	0.289573	0.570038
FBgn0037027	FBtr0331524	4.41167	1.50252	0.594829
FBgn0027279	FBtr0299525	5.27139	0.793419	0.453697
FBgn0020556	FBtr0083341	6.74396	0.101297	0.970835
FBgn0267376	FBtr0082291	23.242	4.19589	0.480035
FBgn0027070	FBtr0081105	31.0921	0.013298	0.999145
FBgn0035411	FBtr0332097	6.47245	1.10531	0.661237
FBgn0004169	FBtr0310138	7.64401	1.01115	0.320875
FBgn0266347	FBtr0332872	20.2166	3.74704	0.574258
FBgn0023540	FBtr0310501	7.09376	0	1
FBgn0023388	FBtr0081503	6.79289	0.867104	0.661991
FBgn0036196	FBtr0076126	3.79328	0.555141	0.694905
FBgn0039881	FBtr0085848	8.19565	4.78985	0.461068
FBgn0263110	FBtr0307309	0.762722	0.337039	0.530848
FBgn0263112	FBtr0307327	37.6987	0.23736	0.987564
FBgn0053156	FBtr0087682	5.84646	1.02	0.656429
FBgn0013718	FBtr0100040	21.3309	4.56711	0.318363
FBgn0086676	FBtr0089593	26.557	0.907354	0.90703
FBgn0086675	FBtr0343650	0.845489	0.0425031	0.739703
FBgn0028577	FBtr0072709	33.1701	0.638178	0.866614
FBgn0028572	FBtr0302569	0.564376	0.134575	0.295465
FBgn0035968	FBtr0076503	1.82163	0.068794	0.929774
FBgn0042132	FBtr0074810	1.80251	0.990542	0.476402
FBgn0028717	FBtr0339162	5.07943	3.13267	0.288438
FBgn0042135	FBtr0088935	40.7048	4.67687	0.685124
FBgn0042138	FBtr0076103	77.1467	3.07236	0.893276
FBgn0052772	FBtr0300997	4.91041	1.76979	0.581115
FBgn0035989	FBtr0076480	1.265	0.281449	0.529114
FBgn0024251	FBtr0331744	4.2966	2.25465	0.487923
FBgn0039261	FBtr0084795	62.9593	1.96189	0.941334
FBgn0039266	FBtr0084763	31.9672	1.51316	0.913518
FBgn0262519	FBtr0302046	13.0477	3.25995	0.666801
FBgn0262511	FBtr0087173	19.1749	6.02596	0.514724
FBgn0028371	FBtr0301377	4.96347	0.0969036	0.864912
FBgn0086254	FBtr0331547	131.702	30.9571	0.680222
FBgn0028399	FBtr0310551	13.7743	2.66334	0.563882
FBgn0052512	FBtr0077262	1.3821	0.354617	0.66087
FBgn0003139	FBtr0070921	57.5448	1.01435	0.965946
FBgn0028394	FBtr0079686	3.97445	2.05506	0.325917
FBgn0028397	FBtr0074255	5.09376	2.15866	0.541251
FBgn0052685	FBtr0308584	2.84022	1.08195	0.567576
FBgn0024814	FBtr0301126	20.9535	6.43816	0.61938
FBgn0035348	FBtr0072964	10.4509	0.10699	0.960661
FBgn0024811	FBtr0089113	167.557	11.6991	0.741231
FBgn0035346	FBtr0072923	5.67912	0.205598	0.932484
FBgn0038890	FBtr0301211	3.24751	0.495827	0.685853
FBgn0029157	FBtr0084799	7.40299	0.464091	0.888589
FBgn0259740	FBtr0300045	25.7332	9.85807	0.566196
FBgn0259745	FBtr0300083	29.1889	7.51174	0.564319
FBgn0025720	FBtr0086319	24.6612	2.66283	0.8224
FBgn0025726	FBtr0308805	3.21764	0.492096	0.566673
FBgn0052423	FBtr0301599	6.51457	0.799488	0.575925
FBgn0022382	FBtr0088438	1.34658	0.360296	0.651411
FBgn0259985	FBtr0088025	12.7642	1.54501	0.805098
FBgn0259984	FBtr0080509	7.4337	1.06362	0.699671
FBgn0028953	FBtr0345418	1.51884	0.263196	0.742625
FBgn0019947	FBtr0078192	8.50037	4.82313	0.370068
FBgn0024921	FBtr0077000	20.1626	9.6242	0.511599
FBgn0031717	FBtr0307061	8.2888	1.27108	0.520807
FBgn0020238	FBtr0083567	184.193	24.321	0.791088
FBgn0031245	FBtr0078135	8.97371	2.70564	0.623825
FBgn0264598	FBtr0333527	1.56594	0.00933867	0.965454
FBgn0020236	FBtr0300598	2.1698	1.06257	0.505198
FBgn0031069	FBtr0335157	5.52607	0.14304	0.950779
FBgn0000259	FBtr0073558	8.71607	0.70237	0.608026
FBgn0000256	FBtr0077513	5.42355	0.0104844	0.986649
FBgn0026620	FBtr0302614	13.9915	0.936819	0.575864
FBgn0000253	FBtr0304964	34.72	0.345673	0.970998
FBgn0031066	FBtr0074817	374.534	73.9718	0.716842
FBgn0000250	FBtr0080847	47.732	11.6979	0.576294
FBgn0000490	FBtr0077775	7.2617	0.029705	0.991885
FBgn0038610	FBtr0083581	15.9626	0.89907	0.855453
FBgn0031883	FBtr0089640	65.3055	3.04632	0.810875
FBgn0033538	FBtr0088284	6.3055	1.41823	0.689732
FBgn0036875	FBtr0333847	1.18018	0.159567	0.649005
FBgn0039186	FBtr0084630	12.3852	4.63471	0.348303
FBgn0031401	FBtr0077836	10.8172	0.293825	0.948473
FBgn0011571	FBtr0334990	22.1964	9.54941	0.537505
FBgn0045823	FBtr0076399	13.3935	4.67269	0.488607
FBgn0261625	FBtr0302974	11.5336	0.0123451	0.99151
FBgn0051550	FBtr0078685	1.04599	1.02131	0.338661
FBgn0037120	FBtr0078458	7.43579	1.18451	0.758381
FBgn0034611	FBtr0071591	2.92072	0.807237	0.644012
FBgn0261649	FBtr0337038	0.981298	0.0921743	0.780157
FBgn0027660	FBtr0075232	21.3309	4.14948	0.631478
FBgn0026718	FBtr0079703	85.2307	0.565945	0.986894
FBgn0034345	FBtr0086690	55.3234	18.867	0.268223
FBgn0034618	FBtr0071600	16.3619	1.72811	0.703002
FBgn0261641	FBtr0303013	5.06929	0.465495	0.685339
FBgn0015278	FBtr0332055	16.8284	2.96489	0.654214
FBgn0261647	FBtr0077762	26.854	1.78319	0.882764
FBgn0265523	FBtr0333767	3.32929	0.923475	0.643187
FBgn0038108	FBtr0306257	2.95967	0.981667	0.501242
FBgn0031952	FBtr0343423	3.13304	0.367033	0.739947
FBgn0033802	FBtr0339516	10.2485	0.986651	0.775905
FBgn0051151	FBtr0310427	11.6523	1.55829	0.788976
FBgn0031664	FBtr0079046	29.1416	0.283536	0.980912
FBgn0039690	FBtr0333821	2.83083	0.606558	0.482778
FBgn0051158	FBtr0334560	3.33022	1.55995	0.415754
FBgn0014018	FBtr0089339	1.32924	0.141964	0.823993
FBgn0020496	FBtr0334513	32.0302	9.83515	0.289313
FBgn0014010	FBtr0077796	6.92842	1.24373	0.443148
FBgn0037234	FBtr0336483	19.6879	3.54551	0.735201
FBgn0015019	FBtr0083338	47.7035	28.9581	0.451653
FBgn0004227	FBtr0340313	1.14955	0.669664	0.461875
FBgn0026401	FBtr0334994	23.7412	0.397238	0.93727
FBgn0085443	FBtr0112690	2.05227	0.397597	0.319378
FBgn0085442	FBtr0305056	5.32503	2.04833	0.342079
FBgn0085446	FBtr0308093	1.77897	0.00399847	0.959044
FBgn0259170	FBtr0299632	14.1226	0.962545	0.677005
FBgn0036728	FBtr0333691	400.441	26.0372	0.884922
FBgn0004828	FBtr0340343	490.819	42.8375	0.851386
FBgn0036059	FBtr0114600	12.3955	1.37185	0.693148
FBgn0004797	FBtr0080916	1.89611	0.927283	0.505539
FBgn0004795	FBtr0340030	29.9282	0.991086	0.909632
FBgn0036053	FBtr0076362	20.4091	6.33251	0.617072
FBgn0037057	FBtr0078299	1.4268	0.627476	0.532039
FBgn0041585	FBtr0336699	7.13962	3.31687	0.41776
FBgn0035400	FBtr0073115	15.8507	0.971346	0.76546
FBgn0004179	FBtr0078493	27.9924	0.220761	0.969419
FBgn0032752	FBtr0081174	17.1508	0.920435	0.903069
FBgn0036180	FBtr0273305	8.78356	3.64468	0.546482
FBgn0032801	FBtr0344843	20.4756	1.53052	0.816829
FBgn0001078	FBtr0075087	4.20231	0.53669	0.796542
FBgn0028494	FBtr0086887	1.67899	0.751152	0.52777
FBgn0028491	FBtr0070610	5.14285	0.14065	0.924175
FBgn0001215	FBtr0085302	87.4012	4.17414	0.839607
FBgn0013765	FBtr0087703	23.099	0.311316	0.881232
FBgn0263102	FBtr0088275	20.6287	3.53609	0.368437
FBgn0039858	FBtr0333328	142.536	4.5379	0.912816
FBgn0001218	FBtr0073611	5.45765	1.19063	0.604422
FBgn0263108	FBtr0332096	13.9512	0.953978	0.709081
FBgn0264607	FBtr0300377	33.0261	2.09017	0.612413
FBgn0011817	FBtr0076758	7.52254	0.746725	0.668304
FBgn0011818	FBtr0077777	4.32165	0.022018	0.989913
FBgn0002413	FBtr0085744	10.9856	5.99423	0.478175
FBgn0035978	FBtr0301698	64.0291	0.67788	0.979265
FBgn0025628	FBtr0070337	34.4538	0.616086	0.91793
FBgn0052767	FBtr0331758	4.96292	1.9905	0.383981
FBgn0263077	FBtr0306938	1.95369	0.0132472	0.918992
FBgn0267002	FBtr0304680	3.02921	0.0156442	0.969945
FBgn0039214	FBtr0306172	1.56163	0.542605	0.418438
FBgn0086711	FBtr0080676	28.5901	3.10709	0.754129
FBgn0029524	FBtr0336920	4.55255	0.387979	0.854376
FBgn0260745	FBtr0082494	1.01578	0.000868286	0.988174
FBgn0260742	FBtr0334155	3.12572	1.78	0.467522
FBgn0260749	FBtr0080077	35.4306	6.88444	0.631742
FBgn0260748	FBtr0302376	2.31842	0.502169	0.535791
FBgn0024804	FBtr0331781	89.997	0.853064	0.97235
FBgn0024806	FBtr0332108	3.11496	1.84025	0.360706
FBgn0024807	FBtr0077373	5.27939	0.477649	0.648153
FBgn0035357	FBtr0072931	9.19241	2.18402	0.457049
FBgn0037912	FBtr0100462	116.836	0.292608	0.995016
FBgn0052982	FBtr0110960	4.30383	0.344214	0.714341
FBgn0259978	FBtr0086039	41.2552	6.13226	0.528582
FBgn0000319	FBtr0074179	43.075	3.63659	0.703174
FBgn0052438	FBtr0301600	18.7546	0.673473	0.932993
FBgn0067783	FBtr0089482	10.0149	0.721292	0.776344
FBgn0020503	FBtr0301441	8.05738	0.387962	0.633795
FBgn0052343	FBtr0299838	13.0897	0.497576	0.929346
FBgn0039668	FBtr0333188	2.88329	0.549744	0.723939
FBgn0263490	FBtr0304915	8.23277	2.74812	0.499648
FBgn0039065	FBtr0334500	19.1792	5.6618	0.458543
FBgn0042693	FBtr0336466	23.5667	2.79665	0.412535
FBgn0063485	FBtr0100145	9.0152	0	1
FBgn0261238	FBtr0081614	18.1373	1.33441	0.5527
FBgn0261239	FBtr0081481	1.49068	0.506546	0.595373
FBgn0030581	FBtr0339446	1.94756	0.567352	0.533634
FBgn0030582	FBtr0073947	3.70667	0.293505	0.863285
FBgn0026872	FBtr0339577	0.976241	0.0271677	0.922946
FBgn0260635	FBtr0075500	68.1246	2.47281	0.873215
FBgn0031879	FBtr0307074	0.836901	0.200306	0.51089
FBgn0031878	FBtr0079357	99.475	0.228333	0.993161
FBgn0260632	FBtr0081005	8.36849	1.3761	0.603226
FBgn0003415	FBtr0078329	8.23751	0.221856	0.948888
FBgn0031187	FBtr0339506	13.4971	0.152456	0.917125
FBgn0265082	FBtr0336809	2.09687	0.0786915	0.930184
FBgn0037138	FBtr0078445	4.47384	1.13278	0.568309
FBgn0039928	FBtr0089207	12.4334	3.31074	0.652505
FBgn0037135	FBtr0303247	13.7625	0.374024	0.948448
FBgn0037137	FBtr0089580	53.1426	11.7752	0.692927
FBgn0011725	FBtr0084568	14.2408	2.0173	0.638314
FBgn0051522	FBtr0078939	2.57337	0.763774	0.402577
FBgn0000662	FBtr0087647	43.4228	3.11185	0.87464
FBgn0000667	FBtr0070344	16.3276	0.117533	0.952028
FBgn0040068	FBtr0074678	1.56146	0.162376	0.827829
FBgn0015269	FBtr0100113	0.715402	0.0958637	0.713267
FBgn0027587	FBtr0072528	27.5573	1.59733	0.851867
FBgn0030052	FBtr0300751	2.15224	0.84522	0.388974
FBgn0030056	FBtr0331731	1.16737	0.0594313	0.867505
FBgn0014020	FBtr0087213	23.9841	0.782359	0.88458
FBgn0014024	FBtr0070752	15.8229	1.00861	0.886927
FBgn0014026	FBtr0070916	1805.17	5.9185	0.99026
FBgn0267487	FBtr0072717	34.1389	2.99058	0.791891
FBgn0002121	FBtr0078170	30.8812	4.75241	0.41928
FBgn0051635	FBtr0331191	10.8062	0.1201	0.937484
FBgn0265434	FBtr0072398	11.4573	0.0975543	0.94375
FBgn0034240	FBtr0113090	6.05161	1.23131	0.710765
FBgn0000064	FBtr0339614	100.097	6.35666	0.663112
FBgn0033906	FBtr0302452	6.45295	1.65324	0.661202
FBgn0013770	FBtr0304021	5.21133	0.112313	0.958678
FBgn0033582	FBtr0088197	1.10076	0.034255	0.941408
FBgn0264857	FBtr0336890	0.768283	0.147729	0.342132
FBgn0010382	FBtr0080774	39.4606	5.79085	0.630119
FBgn0083992	FBtr0344024	0.603333	0.371962	0.447823
FBgn0004369	FBtr0303454	3.63086	0.277349	0.813564
FBgn0004368	FBtr0301794	3.40346	0.586102	0.537335
FBgn0004363	FBtr0305260	50.0606	0.053989	0.996775
FBgn0004362	FBtr0071708	644.098	248.298	0.564655
FBgn0000116	FBtr0076544	3.90643	0.170388	0.82096
FBgn0000117	FBtr0089992	30.9992	5.23483	0.596844
FBgn0039936	FBtr0300884	42.314	3.25768	0.866569
FBgn0036663	FBtr0075344	0.806582	0.153418	0.512547
FBgn0004102	FBtr0331737	2.35312	0.0246097	0.96958
FBgn0012051	FBtr0112869	7.03581	0.673666	0.839281
FBgn0033166	FBtr0089007	14.5322	1.42387	0.836148
FBgn0261885	FBtr0089583	11.108	2.16061	0.562417
FBgn0263258	FBtr0074478	1.24669	0.309339	0.573267
FBgn0263256	FBtr0308298	3.39791	0.893241	0.559084
FBgn0022987	FBtr0306248	15.3784	0.443153	0.945507
FBgn0041004	FBtr0111245	57.1177	6.04231	0.611725
FBgn0263251	FBtr0076349	132.234	1.2373	0.972696
FBgn0043884	FBtr0305043	3.39919	0.0304305	0.965429
FBgn0052495	FBtr0300978	1.46357	0.332312	0.468323
FBgn0001228	FBtr0100653	7.83973	0.030046	0.992393
FBgn0028487	FBtr0082847	21.2707	0.000918571	0.999698
FBgn0051716	FBtr0080009	15.9001	1.60268	0.524336
FBgn0004611	FBtr0078047	7.23069	0.917326	0.663366
FBgn0001222	FBtr0086782	55.1876	4.12987	0.869817
FBgn0032363	FBtr0080246	8.47705	1.48327	0.740769
FBgn0036318	FBtr0332046	11.4028	2.23307	0.560745
FBgn0039846	FBtr0300881	8.37331	1.40373	0.748902
FBgn0004587	FBtr0082801	149.029	3.93812	0.82549
FBgn0086655	FBtr0301636	1.00247	0.137436	0.784809
FBgn0005694	FBtr0078348	35.1575	0.0757285	0.995711
FBgn0039994	FBtr0111285	29.1201	11.0896	0.466752
FBgn0003204	FBtr0071494	0.993029	0.173716	0.740812
FBgn0003209	FBtr0079745	6.82737	1.30013	0.636421
FBgn0250906	FBtr0077739	149.413	0.591293	0.988267
FBgn0025637	FBtr0070123	229.479	23.1746	0.585853
FBgn0250903	FBtr0333419	1.35814	0.0043695	0.993607
FBgn0024236	FBtr0331418	0.923212	0.602162	0.433935
FBgn0002626	FBtr0085594	59.9657	22.9232	0.566719
FBgn0263006	FBtr0072216	28.1561	0.199752	0.952689
FBgn0264707	FBtr0333958	9.41162	1.52875	0.406191
FBgn0039209	FBtr0110795	5.40626	0.430812	0.715083
FBgn0261862	FBtr0088308	6.3212	1.64763	0.657331
FBgn0000008	FBtr0100521	1.85505	0.733806	0.558302
FBgn0086904	FBtr0087860	197.182	61.8406	0.614536
FBgn0017418	FBtr0332851	1.28623	0.430966	0.427305
FBgn0003117	FBtr0083220	1.37508	0.239518	0.741636
FBgn0264449	FBtr0332604	3.41405	0.329867	0.564027
FBgn0250837	FBtr0080157	855.134	17.2187	0.961288
FBgn0264442	FBtr0332557	2.23893	0.0770137	0.90646
FBgn0250839	FBtr0305964	1.44688	0.359011	0.668335
FBgn0003118	FBtr0089717	4.13493	0.256041	0.889804
FBgn0039338	FBtr0084838	12.7256	5.53069	0.534982
FBgn0035321	FBtr0072908	11.0352	2.25667	0.709726
FBgn0028734	FBtr0308123	5.10612	0.146863	0.79437
FBgn0016070	FBtr0290103	152.083	2.76116	0.948347
FBgn0022160	FBtr0112900	0.991505	0.603132	0.451142
FBgn0003371	FBtr0070469	13.8846	1.12719	0.450909
FBgn0259212	FBtr0300525	11.4024	1.22157	0.651185
FBgn0259211	FBtr0345791	1.34072	0.128779	0.634392
FBgn0025741	FBtr0089225	13	4.5005	0.590881
FBgn0259214	FBtr0300558	37.6388	0.596766	0.875124
FBgn0025633	FBtr0339432	28.2099	1.88441	0.749626
FBgn0046247	FBtr0085160	29.4133	9.8347	0.499229
FBgn0261538	FBtr0302554	20.6728	0.997302	0.912006
FBgn0002643	FBtr0087596	1.76492	0.526268	0.626423
FBgn0022764	FBtr0087889	11.8687	2.59711	0.363563
FBgn0262714	FBtr0075928	3.41807	2.07371	0.29182
FBgn0043792	FBtr0072414	1.37114	0.0883856	0.756254
FBgn0261710	FBtr0071461	7.34999	1.30925	0.737323
FBgn0031030	FBtr0304000	107.992	0.92327	0.943533
FBgn0261244	FBtr0073826	19.5067	0.144443	0.971233
FBgn0261243	FBtr0333395	10.7213	0.050993	0.972254
FBgn0029997	FBtr0071110	8.04649	1.66104	0.707783
FBgn0011481	FBtr0330051	16.0379	5.93191	0.5748
FBgn0026086	FBtr0339274	3.82163	0.92679	0.255746
FBgn0026084	FBtr0070639	13.0369	1.65	0.7248
FBgn0026083	FBtr0305182	3.6137	0.953507	0.29632
FBgn0036897	FBtr0331862	5.20695	0.452269	0.851994
FBgn0031195	FBtr0077359	22.2211	2.6262	0.80882
FBgn0031190	FBtr0335046	2.64809	0.39591	0.769814
FBgn0031191	FBtr0100651	5.16316	1.49844	0.36479
FBgn0063923	FBtr0072488	1.31789	0.226376	0.744301
FBgn0010602	FBtr0078081	234.754	8.28909	0.934039
FBgn0027601	FBtr0073972	59.2683	0.375334	0.987493
FBgn0000615	FBtr0086243	80.1401	4.17528	0.905633
FBgn0040056	FBtr0333912	27.1526	5.04469	0.729086
FBgn0034321	FBtr0340332	5.41281	0.176265	0.938853
FBgn0000611	FBtr0074137	8.17627	1.71335	0.704671
FBgn0029866	FBtr0070904	48.0895	0.0369115	0.998467
FBgn0031990	FBtr0079641	8.26089	2.93079	0.584947
FBgn0000581	FBtr0088140	8.92505	0.187989	0.940566
FBgn0016054	FBtr0081405	3.35567	0.314391	0.842191
FBgn0015924	FBtr0078087	30.5201	1.03529	0.907635
FBgn0020304	FBtr0302612	14.4351	0.437137	0.916718
FBgn0040238	FBtr0082183	9.53834	1.90704	0.714352
FBgn0041630	FBtr0333567	15.1795	0.0014305	0.999812
FBgn0033226	FBtr0088834	12.7521	2.93434	0.465001
FBgn0040232	FBtr0332202	9.84393	0.530397	0.902722
FBgn0027932	FBtr0079666	71.1991	11.4914	0.553407
FBgn0037215	FBtr0336702	12.7467	0.990733	0.810916
FBgn0000723	FBtr0082051	3.60721	0.0844457	0.914377
FBgn0010280	FBtr0075449	12.6849	2.79611	0.393236
FBgn0000721	FBtr0089304	29.0514	4.33776	0.488951
FBgn0000055	FBtr0100589	39.8089	7.05507	0.652882
FBgn0000054	FBtr0086112	19.7142	0.546743	0.947448
FBgn0039543	FBtr0085239	6.08039	4.80645	0.387452
FBgn0027598	FBtr0310424	19.9971	0.175625	0.934352
FBgn0027596	FBtr0303756	1.09736	0.171004	0.47828
FBgn0027594	FBtr0072799	1.48113	0.462751	0.444498
FBgn0050463	FBtr0087112	4.19955	0.0528433	0.963624
FBgn0263398	FBtr0084602	38.3163	2.17565	0.85445
FBgn0051992	FBtr0089096	49.9477	12.3482	0.502793
FBgn0037070	FBtr0331798	5.28453	1.64698	0.445108
FBgn0263395	FBtr0340456	4.12799	1.11326	0.552774
FBgn0263392	FBtr0333880	1.50516	0.00424225	0.988852
FBgn0263391	FBtr0309111	10.5482	1.37202	0.37162
FBgn0036272	FBtr0076009	1.38032	1.1453	0.376015
FBgn0262111	FBtr0304066	0.974345	0.00444871	0.969029
FBgn0040309	FBtr0339700	24.9805	1.12779	0.880715
FBgn0040305	FBtr0113323	2.02545	0.422864	0.489266
FBgn0266019	FBtr0305603	9.43737	1.91716	0.621335
FBgn0010198	FBtr0073795	359.119	186.993	0.390305
FBgn0004370	FBtr0331406	3.94017	1.06903	0.479556
FBgn0004373	FBtr0072516	28.7045	0.323171	0.977979
FBgn0036678	FBtr0113174	0.817122	0.325578	0.238803
FBgn0082582	FBtr0085662	4.75379	0.23973	0.569334
FBgn0011225	FBtr0301370	11.3013	1.21986	0.569613
FBgn0004117	FBtr0339530	6.43434	1.92144	0.455687
FBgn0032775	FBtr0081217	1.90277	0.917569	0.509047
FBgn0032774	FBtr0081219	0.953615	0.145876	0.685441
FBgn0058045	FBtr0111163	696.412	47.1984	0.880633
FBgn0032779	FBtr0334164	2.0052	0.0969487	0.873327
FBgn0032957	FBtr0100618	1.06925	0.0181176	0.921896
FBgn0050007	FBtr0300919	1.83056	1.0118	0.474956
FBgn0032172	FBtr0303901	7.7914	1.19451	0.619868
FBgn0032170	FBtr0079885	8.64181	1.10537	0.722685
FBgn0027338	FBtr0082108	6.63473	2.61863	0.558855
FBgn0045063	FBtr0346633	17.1054	0.0106775	0.998753
FBgn0032889	FBtr0081418	31.0265	0.311306	0.908814
FBgn0027335	FBtr0343020	9.09321	1.0571	0.741425
FBgn0003963	FBtr0333013	2.08449	0.642618	0.519519
FBgn0003969	FBtr0074142	7.66449	2.55637	0.428424
FBgn0058263	FBtr0301779	25.9067	8.35416	0.508282
FBgn0001234	FBtr0084059	5.58238	0.147946	0.882993
FBgn0001235	FBtr0344145	17.1354	1.42879	0.799906
FBgn0053100	FBtr0300475	12.2172	2.47636	0.711547
FBgn0004598	FBtr0074261	16.2398	5.18618	0.309076
FBgn0039831	FBtr0085758	14.8495	0.109833	0.985423
FBgn0039830	FBtr0305121	2.14735	0.843055	0.389043
FBgn0033777	FBtr0087816	70.4318	0.45172	0.957034
FBgn0013981	FBtr0082962	820.572	103.171	0.799067
FBgn0013987	FBtr0070839	14.4415	0.218507	0.970628
FBgn0036305	FBtr0075920	71.865	0.594538	0.983723
FBgn0013984	FBtr0084121	3.82341	0.0001485	0.999922
FBgn0005427	FBtr0308208	2.88666	0.456069	0.365242
FBgn0003742	FBtr0089620	25.7197	7.43299	0.408998
FBgn0003748	FBtr0071537	11.7597	0.396155	0.855844
FBgn0005640	FBtr0073132	12.5692	1.41775	0.424892
FBgn0003218	FBtr0301532	9.94102	0.581163	0.655244
FBgn0028582	FBtr0112941	13.809	1.48576	0.481711
FBgn0035046	FBtr0072325	53.2086	7.64355	0.776816
FBgn0039234	FBtr0301865	53.052	9.94898	0.727238
FBgn0039944	FBtr0300041	11.3948	4.53186	0.334609
FBgn0029723	FBtr0100552	0.628007	0.252306	0.453459
FBgn0035688	FBtr0077019	5.27268	0.186246	0.934016
FBgn0261873	FBtr0089974	2.65989	0.212599	0.510429
FBgn0052529	FBtr0306520	2.85409	0.0509925	0.90318
FBgn0260722	FBtr0301176	7.77317	0.0052855	0.998642
FBgn0052521	FBtr0077234	11.8386	3.74421	0.311148
FBgn0038947	FBtr0084208	3.10769	0.191053	0.890508
FBgn0035335	FBtr0072900	161.391	4.76477	0.944246
FBgn0263706	FBtr0342802	8.98513	0.0590707	0.962051
FBgn0025777	FBtr0079307	21.121	1.225	0.811691
FBgn0259203	FBtr0299693	7.38901	3.70774	0.499106
FBgn0259209	FBtr0299696	184.044	3.58179	0.962535
FBgn0260439	FBtr0005088	149.475	0.9344	0.981592
FBgn0039044	FBtr0084359	46.5744	0.128326	0.99452
FBgn0035028	FBtr0089868	13.0384	1.56057	0.806854
FBgn0030890	FBtr0074531	10.1154	0.410353	0.924954
FBgn0035020	FBtr0072303	18.4016	1.08611	0.894419
FBgn0010877	FBtr0083595	57.9343	0.0010105	0.999965
FBgn0035023	FBtr0290219	1.08503	0.0434933	0.892654
FBgn0031213	FBtr0301733	29.756	7.30275	0.57595
FBgn0261526	FBtr0301520	0.664356	0.0777688	0.630798
FBgn0259685	FBtr0084603	8.5767	2.22507	0.658387
FBgn0029504	FBtr0310287	2.86276	0.110184	0.928525
FBgn0262720	FBtr0305702	1.57638	0.391718	0.57291
FBgn0259682	FBtr0299942	290.048	11.784	0.804009
FBgn0031037	FBtr0074733	223.818	12.1264	0.902235
FBgn0262871	FBtr0330037	10.6888	0.428671	0.925746
FBgn0034002	FBtr0087368	10.3055	1.0117	0.772492
FBgn0044324	FBtr0346095	47.0463	1.26034	0.92561
FBgn0044323	FBtr0333096	19.6863	1.63104	0.707085
FBgn0031039	FBtr0074739	13.2513	0.0037135	0.99944
FBgn0000464	FBtr0331241	3.07741	0.179203	0.774498
FBgn0031850	FBtr0079311	1.22587	0.119322	0.672638
FBgn0260659	FBtr0302324	46.9781	6.93244	0.628824
FBgn0264090	FBtr0343982	5.12359	0.0168605	0.993462
FBgn0015803	FBtr0081356	22.3293	0.473368	0.904162
FBgn0031322	FBtr0077972	1.1356	0.155631	0.784872
FBgn0031453	FBtr0077714	768.041	11.3733	0.971236
FBgn0030320	FBtr0306135	3.26825	1.32956	0.551383
FBgn0037442	FBtr0081720	36.5171	3.52578	0.838151
FBgn0037443	FBtr0289939	8.76619	3.06224	0.488288
FBgn0040823	FBtr0344949	0.892913	0.101138	0.746378
FBgn0030328	FBtr0073615	15.8997	1.74	0.477472
FBgn0030329	FBtr0073551	94.1087	0.342058	0.992783
FBgn0034645	FBtr0113101	123.814	12.5122	0.76736
FBgn0016131	FBtr0087102	20.5783	1.58873	0.811944
FBgn0031145	FBtr0333762	48.5542	1.42965	0.944386
FBgn0261673	FBtr0087868	2.23868	0.0449012	0.892584
FBgn0261671	FBtr0340172	1.71875	0.142881	0.750456
FBgn0016917	FBtr0089487	25.051	3.92619	0.414843
FBgn0261674	FBtr0302982	3.48951	2.91273	0.374613
FBgn0011584	FBtr0343741	51.1038	7.54551	0.772021
FBgn0011586	FBtr0071266	242.955	23.8809	0.772272
FBgn0265575	FBtr0340204	60.7306	0.002085	0.999931
FBgn0261383	FBtr0332400	8.41541	1.04877	0.727868
FBgn0026181	FBtr0074286	16.8055	3.10735	0.730033
FBgn0026189	FBtr0073118	12.9021	0.107094	0.960151
FBgn0030038	FBtr0071197	56.7099	28.1041	0.502221
FBgn0033212	FBtr0332912	5.81949	0.424343	0.774192
FBgn0033214	FBtr0339116	1.17501	0.0084265	0.98586
FBgn0010504	FBtr0339296	1.67469	1.0013	0.357948
FBgn0260936	FBtr0077100	12.9303	3.91963	0.397507
FBgn0260934	FBtr0100390	16.2869	2.34194	0.435894
FBgn0265413	FBtr0339660	3.43419	0.0722317	0.940646
FBgn0027108	FBtr0071005	66.0508	14.085	0.701022
FBgn0034267	FBtr0086862	0.511961	0.35882	0.416364
FBgn0000042	FBtr0070823	91.9093	1.72606	0.946665
FBgn0000289	FBtr0339962	20.1352	5.10439	0.304734
FBgn0266717	FBtr0331682	4.46339	0.00405767	0.99728
FBgn0022361	FBtr0089996	18.7178	2.82397	0.57001
FBgn0000286	FBtr0089647	5.67308	2.69748	0.412122
FBgn0037686	FBtr0339176	1565.51	28.2952	0.965113
FBgn0027588	FBtr0070061	3.173	0.958488	0.524596
FBgn0010611	FBtr0087146	2.98023	1.14936	0.393291
FBgn0027580	FBtr0088458	9.83417	1.61022	0.43292
FBgn0037065	FBtr0078411	1.26283	0.217597	0.743705
FBgn0041150	FBtr0077397	19.8352	0.0349477	0.987817
FBgn0010473	FBtr0333484	1.04781	0.17891	0.422658
FBgn0051279	FBtr0337013	13.2353	2.29031	0.590953
FBgn0036240	FBtr0332710	3.86667	0.288326	0.870221
FBgn0030817	FBtr0074384	56.9624	6.07726	0.757537
FBgn0040319	FBtr0071107	12.8881	0.0717575	0.988987
FBgn0030812	FBtr0304839	3.20404	0.596526	0.573159
FBgn0082598	FBtr0076849	28.9018	0.973554	0.881259
FBgn0266000	FBtr0343137	4.22365	0.744961	0.447497
FBgn0032940	FBtr0301457	17.4437	1.03799	0.651235
FBgn0004907	FBtr0088416	42.6288	8.14905	0.34345
FBgn0004903	FBtr0100340	4.84433	1.99646	0.257409
FBgn0050015	FBtr0113357	8.11001	0.002025	0.998753
FBgn0050011	FBtr0089758	0.799206	0.368941	0.519948
FBgn0015754	FBtr0087241	1.97203	0.344812	0.740904
FBgn0250789	FBtr0072789	5.88453	0.388732	0.883299
FBgn0045073	FBtr0074159	105.714	0.587048	0.989016
FBgn0051875	FBtr0079973	8.43523	1.36108	0.756022
FBgn0020443	FBtr0333089	0.520872	0.246244	0.514005
FBgn0262125	FBtr0339320	32.3794	4.00982	0.617591
FBgn0250785	FBtr0089947	5.6472	1.16604	0.617495
FBgn0262582	FBtr0334305	6.44198	0.150638	0.914465
FBgn0032036	FBtr0079653	9.51913	3.13342	0.252363
FBgn0038803	FBtr0083904	8.90454	0.871026	0.718766
FBgn0053526	FBtr0091489	7.00037	1.60864	0.685125
FBgn0004638	FBtr0087696	8.23104	4.57883	0.374691
FBgn0013759	FBtr0084161	6.15079	0.780814	0.611723
FBgn0053111	FBtr0084529	5.63144	0.987642	0.655248
FBgn0013750	FBtr0087378	56.0059	7.6379	0.709658
FBgn0013751	FBtr0330071	1.04879	0	1
FBgn0032614	FBtr0080926	1.39676	0.643279	0.419876
FBgn0264895	FBtr0334847	3.45459	1.12938	0.504856
FBgn0033544	FBtr0088217	64.6081	0.134593	0.991736
FBgn0031395	FBtr0330664	8.41137	0.159105	0.963548
FBgn0050497	FBtr0088933	27.8084	1.83972	0.883147
FBgn0039908	FBtr0300342	6.305	0.288408	0.757461
FBgn0086690	FBtr0333940	2.32167	0.322051	0.418909
FBgn0039958	FBtr0113705	31.4023	1.80991	0.812648
FBgn0035237	FBtr0072747	5.09905	0.0478745	0.981568
FBgn0035236	FBtr0345367	5.29556	0.165073	0.941315
FBgn0039229	FBtr0331696	3.61785	0.757195	0.704926
FBgn0039955	FBtr0113990	102.729	7.41742	0.873814
FBgn0041203	FBtr0073659	4.1303	0.662359	0.675175
FBgn0032783	FBtr0081208	196.027	0.207245	0.996838
FBgn0032785	FBtr0332317	1.16744	0.248235	0.701623
FBgn0086674	FBtr0310432	9.88434	0.121077	0.953291
FBgn0031043	FBtr0074763	66.9887	8.27971	0.801798
FBgn0003175	FBtr0112820	2.37088	1.47292	0.445929
FBgn0041789	FBtr0334167	10.9534	0.738758	0.679292
FBgn0250816	FBtr0299882	41.5147	0.101065	0.995155
FBgn0040089	FBtr0074812	6.01421	3.28482	0.477931
FBgn0029666	FBtr0070569	16.7988	0.00875967	0.998438
FBgn0263738	FBtr0310384	26.4416	0.0683403	0.992306
FBgn0031907	FBtr0334838	38.6757	0.325183	0.975397
FBgn0041781	FBtr0305256	11.077	2.39363	0.536377
FBgn0086361	FBtr0085442	28.4368	8.76585	0.447822
FBgn0003392	FBtr0074119	11.4413	0.88465	0.498711
FBgn0003396	FBtr0088099	1.6741	0.0855453	0.830291
FBgn0259789	FBtr0345014	14.7748	2.0295	0.708172
FBgn0259234	FBtr0300527	3.0245	0.445279	0.575997
FBgn0022343	FBtr0072392	46.8275	19.9125	0.540406
FBgn0028916	FBtr0343674	6.00145	0.0923595	0.97014
FBgn0003557	FBtr0077823	4.84976	0.108423	0.937146
FBgn0259238	FBtr0299853	303.385	2.52672	0.975624
FBgn0263603	FBtr0333294	27.8426	0.812046	0.895526
FBgn0262732	FBtr0330137	75.6027	5.68264	0.815998
FBgn0262733	FBtr0304989	45.318	1.23667	0.839615
FBgn0262730	FBtr0339696	0.750642	0.306872	0.550169
FBgn0262731	FBtr0303021	151.048	73.4619	0.50692
FBgn0262736	FBtr0086150	28.7571	8.51913	0.627948
FBgn0262737	FBtr0332736	12.0785	2.31178	0.343175
FBgn0262734	FBtr0074280	62.8205	12.3218	0.629552
FBgn0262735	FBtr0305149	8.05615	1.24258	0.39333
FBgn0262738	FBtr0100671	6.61562	0.014672	0.991207
FBgn0262739	FBtr0087614	3.63707	1.6551	0.523525
FBgn0020279	FBtr0088775	11.4062	2.823	0.287773
FBgn0020278	FBtr0084276	2.16911	0.743002	0.493191
FBgn0261261	FBtr0302091	2.96428	0.701161	0.584928
FBgn0261268	FBtr0302157	8.35555	2.17235	0.657905
FBgn0000454	FBtr0345229	75.8502	0.164797	0.995673
FBgn0264089	FBtr0330733	2.16393	0.564145	0.489521
FBgn0000451	FBtr0301385	5.20086	0.320159	0.844112
FBgn0260642	FBtr0081654	0.707053	0.120349	0.394958
FBgn0052264	FBtr0308639	9.6566	0.21272	0.866402
FBgn0039141	FBtr0321260	3.88576	0.176271	0.91682
FBgn0039140	FBtr0084595	30.0285	4.84808	0.755916
FBgn0052062	FBtr0113418	2.10784	0.288386	0.54918
FBgn0020309	FBtr0080263	12.731	0.173845	0.912753
FBgn0020306	FBtr0071603	16.2157	7.26836	0.527299
FBgn0261461	FBtr0299623	7.35065	1.01177	0.707749
FBgn0031449	FBtr0334158	24.2223	1.02023	0.798265
FBgn0027621	FBtr0074720	3.35199	0.251186	0.548155
FBgn0000114	FBtr0331998	52.6867	4.68211	0.584475
FBgn0016126	FBtr0333670	14.9169	5.1479	0.491324
FBgn0015239	FBtr0078389	10.6113	0.793149	0.769833
FBgn0031150	FBtr0077246	2.78971	1.00152	0.582069
FBgn0000635	FBtr0070667	1.54284	0.279023	0.525141
FBgn0034300	FBtr0113092	3.20742	1.55513	0.50769
FBgn0000636	FBtr0112804	2.19103	0.307662	0.587512
FBgn0011224	FBtr0085883	11.6493	0.593836	0.46031
FBgn0022238	FBtr0086777	84.3323	9.81638	0.588787
FBgn0038145	FBtr0082751	284.968	0.376292	0.996054
FBgn0003149	FBtr0076594	0.927271	0.109657	0.738131
FBgn0266492	FBtr0344539	3.40571	0.31552	0.843676
FBgn0030797	FBtr0112996	8.63449	0.121387	0.972652
FBgn0030796	FBtr0074337	1.35968	0.388394	0.466721
FBgn0015903	FBtr0072066	72.3727	3.26031	0.847317
FBgn0036922	FBtr0331802	9.75933	3.41616	0.588207
FBgn0262867	FBtr0307501	0.818972	0.0931133	0.745664
FBgn0036927	FBtr0074909	176.999	0.405173	0.995443
FBgn0037279	FBtr0078870	28.8853	3.11095	0.822774
FBgn0010263	FBtr0330213	0.632141	0.0654324	0.579856
FBgn0261113	FBtr0083703	0.576961	0.21838	0.345721
FBgn0261283	FBtr0074875	18.8172	0.012336	0.998691
FBgn0039560	FBtr0301143	3.4583	1.26762	0.476274
FBgn0050021	FBtr0114570	0.766531	0.241036	0.613911
FBgn0045862	FBtr0330085	4.09084	0.294751	0.874047
FBgn0037092	FBtr0078356	8.09177	1.14833	0.637896
FBgn0037094	FBtr0078362	12.0833	3.66459	0.320212
FBgn0033372	FBtr0310147	3.55584	2.281	0.438027
FBgn0033373	FBtr0310143	3.98321	1.03713	0.561443
FBgn0036257	FBtr0075997	16.5266	0.6855	0.923397
FBgn0037659	FBtr0336760	1.08541	0.522632	0.50942
FBgn0014189	FBtr0079125	89.2907	3.3822	0.929578
FBgn0037655	FBtr0300748	28.1502	1.85077	0.791775
FBgn0037831	FBtr0301310	2.53093	1.2726	0.498595
FBgn0051262	FBtr0302853	23.7827	0.210106	0.982638
FBgn0264953	FBtr0335175	2.23337	0.0497324	0.848793
FBgn0010408	FBtr0076424	142.291	69.4262	0.506115
FBgn0026533	FBtr0100437	46.2175	4.63161	0.768852
FBgn0036534	FBtr0304975	27.3745	0.366304	0.973935
FBgn0030174	FBtr0071421	5.49031	1.3313	0.507633
FBgn0004914	FBtr0079748	17.6656	1.75405	0.77049
FBgn0032938	FBtr0114602	14.4565	3.43911	0.456733
FBgn0032156	FBtr0300866	0.823828	0.038059	0.755638
FBgn0010313	FBtr0308118	8.85442	0.103611	0.966086
FBgn0263289	FBtr0308625	9.84231	0.203861	0.751087
FBgn0015766	FBtr0077132	2.61746	0	1
FBgn0005536	FBtr0112852	9.5357	0.660639	0.567509
FBgn0003944	FBtr0083347	1.72117	0	1
FBgn0030334	FBtr0073556	0.765179	0.131904	0.743624
FBgn0003943	FBtr0073178	62.0994	5.63262	0.846449
FBgn0035533	FBtr0073339	12.7577	0.949879	0.598766
FBgn0053129	FBtr0080170	51.5989	13.2899	0.4371
FBgn0032330	FBtr0080161	2.0041	0.0260535	0.974659
FBgn0001090	FBtr0074656	31.0808	0.607246	0.962394
FBgn0033799	FBtr0310154	10.5719	5.00704	0.345487
FBgn0001098	FBtr0089497	37.495	2.95869	0.863694
FBgn0263352	FBtr0114592	53.6496	0.926014	0.950768
FBgn0263355	FBtr0330203	2.26698	0.627939	0.546155
FBgn0086687	FBtr0082630	28.7901	10.3607	0.480859
FBgn0035227	FBtr0072704	4.26467	1.16866	0.548818
FBgn0039969	FBtr0273210	212.921	30.984	0.632082
FBgn0066101	FBtr0301469	3.00248	0.624706	0.375304
FBgn0032202	FBtr0089738	34.5978	18.8231	0.478901
FBgn0028697	FBtr0113743	1247.05	87.5007	0.703731
FBgn0041210	FBtr0073798	9.85152	0.212016	0.88564
FBgn0261854	FBtr0303434	15.8193	1.73812	0.476478
FBgn0002567	FBtr0089934	59.8464	3.31261	0.783233
FBgn0002566	FBtr0111123	47.2882	0.0540165	0.997721
FBgn0250867	FBtr0290305	6.69323	0.257788	0.92848
FBgn0003165	FBtr0081990	12.2826	1.98796	0.507327
FBgn0028671	FBtr0085374	46.27	1.76596	0.766089
FBgn0042094	FBtr0082330	1.89774	0.348491	0.731385
FBgn0052654	FBtr0310304	1.2048	0.244287	0.552168
FBgn0052451	FBtr0078531	37.1496	2.0422	0.784399
FBgn0002709	FBtr0299823	1.56568	0.448913	0.63555
FBgn0032447	FBtr0080395	0.821863	0.0668047	0.803953
FBgn0039360	FBtr0084931	3.55885	0.122804	0.935442
FBgn0001942	FBtr0331201	109.717	9.4524	0.74371
FBgn0024689	FBtr0346626	29.3851	1.12529	0.896955
FBgn0086372	FBtr0334886	1.05105	0.57735	0.206391
FBgn0035793	FBtr0305073	3.67333	0.481571	0.559724
FBgn0259228	FBtr0340087	7.88033	0.0195418	0.980547
FBgn0025790	FBtr0301643	4.75539	2.00671	0.372031
FBgn0259221	FBtr0299754	7.28779	0.246453	0.711335
FBgn0003016	FBtr0301494	3.36337	1.11015	0.602358
FBgn0039026	FBtr0113270	2.75588	0.670709	0.506715
FBgn0035001	FBtr0072366	8.55337	3.64122	0.369984
FBgn0262743	FBtr0081392	63.2292	0.516429	0.976083
FBgn0262742	FBtr0083332	16.233	0.299622	0.91551
FBgn0262740	FBtr0073547	4.19835	0.51788	0.729895
FBgn0003495	FBtr0085137	6.06761	1.95891	0.340474
FBgn0261276	FBtr0087573	12.1738	5.99679	0.403586
FBgn0266557	FBtr0078145	10.8676	1.30373	0.675739
FBgn0261278	FBtr0080884	162.786	18.6403	0.744312
FBgn0039790	FBtr0302313	24.5459	1.21578	0.590516
FBgn0029092	FBtr0088550	9.56819	2.58986	0.55187
FBgn0026059	FBtr0303845	4.25111	0.541587	0.566767
FBgn0039157	FBtr0100518	1.80771	0.0457435	0.908085
FBgn0026239	FBtr0089768	8.70967	0.513448	0.894532
FBgn0026238	FBtr0309847	524.878	56.1341	0.651579
FBgn0020910	FBtr0336783	12.7289	3.18283	0.666625
FBgn0051072	FBtr0300939	1.79676	1.76506	0.337301
FBgn0031161	FBtr0310643	5.39959	2.34972	0.433746
FBgn0015221	FBtr0332168	214.785	6.50912	0.916661
FBgn0015222	FBtr0085632	411.817	30.9245	0.655458
FBgn0029891	FBtr0100415	12.3677	2.85816	0.382016
FBgn0029893	FBtr0300772	29.4179	1.1856	0.892135
FBgn0029895	FBtr0070959	1.59277	0.0574745	0.932689
FBgn0029897	FBtr0070981	140.077	36.634	0.560355
FBgn0031495	FBtr0077652	8.67513	5.49081	0.441331
FBgn0265598	FBtr0340365	21.1578	0.482689	0.935943
FBgn0261618	FBtr0089682	6.31315	0.620208	0.670599
FBgn0030151	FBtr0089383	45.3863	0.906471	0.94347
FBgn0085638	FBtr0301790	106.197	7.94138	0.869899
FBgn0019686	FBtr0081330	151.165	5.94655	0.927062
FBgn0027835	FBtr0086682	27.9651	1.78024	0.758554
FBgn0036911	FBtr0310477	2.17685	1.49785	0.326345
FBgn0036913	FBtr0332149	4.70011	0.642806	0.78522
FBgn0031016	FBtr0309224	4.90342	0.167629	0.936004
FBgn0033897	FBtr0087582	26.3459	2.86927	0.604798
FBgn0027948	FBtr0304803	8.53711	6.56563	0.30237
FBgn0037261	FBtr0078894	89.1003	31.4021	0.586554
FBgn0037262	FBtr0078856	40.2264	2.37675	0.849435
FBgn0011672	FBtr0301477	1.71649	0.586192	0.42265
FBgn0000719	FBtr0100538	17.6114	2.71251	0.618781
FBgn0037468	FBtr0081636	36.0804	3.35553	0.843168
FBgn0030309	FBtr0073543	3.053	0.377939	0.801548
FBgn0040805	FBtr0113333	1.86808	0.0086115	0.990865
FBgn0037643	FBtr0334328	110.439	11.5035	0.705893
FBgn0041775	FBtr0332637	101.855	0.300165	0.979788
FBgn0265767	FBtr0301132	24.82	1.07428	0.852419
FBgn0050389	FBtr0310423	9.68816	0.161197	0.952458
FBgn0037218	FBtr0078966	11.7166	2.89783	0.669052
FBgn0027492	FBtr0085203	49.1389	2.79496	0.814654
FBgn0038197	FBtr0337094	16.5001	0.0697473	0.987478
FBgn0264962	FBtr0302109	37.6246	4.76694	0.612187
FBgn0004924	FBtr0100294	11.5797	4.7731	0.447109
FBgn0004435	FBtr0087831	8.84299	1.18586	0.598621
FBgn0015778	FBtr0346347	74.0838	0.0059315	0.99984
FBgn0036134	FBtr0300783	13.659	0.459888	0.831936
FBgn0010300	FBtr0081159	26.2153	1.57685	0.847134
FBgn0015777	FBtr0079382	15.455	0.865427	0.817003
FBgn0010303	FBtr0073747	10.6173	2.10993	0.626497
FBgn0015772	FBtr0081189	2.40578	0.412621	0.744588
FBgn0043841	FBtr0334762	2.73607	0.187904	0.74439
FBgn0262109	FBtr0304059	18.5011	0.241162	0.962367
FBgn0015571	FBtr0300496	5.11713	0.03766	0.985494
FBgn0040773	FBtr0088396	647.383	121.796	0.726601
FBgn0262103	FBtr0304026	6.04856	1.13606	0.571007
FBgn0038220	FBtr0309999	42.3408	1.35881	0.861727
FBgn0004657	FBtr0340137	2.9219	1.10483	0.569397
FBgn0004656	FBtr0071121	4.32395	1.10381	0.358816
FBgn0005411	FBtr0307177	4.77316	1.98066	0.546474
FBgn0263346	FBtr0308855	8.0741	0.356566	0.738938
FBgn0052425	FBtr0078202	70.5354	1.79226	0.929171
FBgn0005672	FBtr0081267	22.5863	4.92294	0.604638
FBgn0035253	FBtr0072806	23.7096	0.769487	0.885098
FBgn0039972	FBtr0085956	46.4586	14.0703	0.523953
FBgn0002174	FBtr0089505	21.6303	9.89708	0.421466
FBgn0264743	FBtr0334125	3.78666	0.143772	0.897743
FBgn0264742	FBtr0334119	85.2585	0.14791	0.994822
FBgn0035495	FBtr0308363	1.06349	0.043556	0.92429
FBgn0035497	FBtr0073273	1.30746	0.341776	0.433459
FBgn0013334	FBtr0083204	9.45721	0.290892	0.802523
FBgn0033639	FBtr0113069	7.60978	0.775341	0.662499
FBgn0033631	FBtr0089938	132.85	10.5098	0.863394
FBgn0033636	FBtr0333070	3.43958	0.816093	0.584181
FBgn0033635	FBtr0088137	130.169	15.398	0.808679
FBgn0261823	FBtr0087493	6.32893	1.61039	0.662736
FBgn0002579	FBtr0070156	812.068	40.8437	0.868894
FBgn0003159	FBtr0070402	2.36477	0.339342	0.635326
FBgn0086784	FBtr0088716	22.9847	0	1
FBgn0263199	FBtr0076555	14.6805	0.462578	0.940717
FBgn0032456	FBtr0090014	19.9868	0.0176095	0.986957
FBgn0001978	FBtr0080706	66.3083	9.92726	0.76957
FBgn0263197	FBtr0332266	3.69399	0.406451	0.45242
FBgn0263396	FBtr0082854	150.708	42.4332	0.5421
FBgn0003716	FBtr0079089	3.24605	1.30336	0.554619
FBgn0260400	FBtr0307173	2.49421	0.009682	0.992296
FBgn0003023	FBtr0071236	15.5445	0.75224	0.873227
FBgn0003028	FBtr0100408	5.67356	0.623718	0.751991
FBgn0024947	FBtr0332459	11.5992	0.217542	0.946732
FBgn0038516	FBtr0083454	1.99165	0.272881	0.784914
FBgn0020255	FBtr0340164	214.817	2.60698	0.976303
FBgn0031228	FBtr0301887	77.7685	11.6843	0.454141
FBgn0265298	FBtr0089899	252.65	1.52024	0.988109
FBgn0261597	FBtr0081089	1718	5.92832	0.989754
FBgn0052280	FBtr0073030	9.87237	0.846988	0.853543
FBgn0261593	FBtr0308192	645.299	17.3264	0.949036
FBgn0003447	FBtr0301677	7.30087	4.03203	0.475164
FBgn0031319	FBtr0077968	5.41836	2.25171	0.445095
FBgn0039163	FBtr0084574	263.666	2.16135	0.98387
FBgn0035103	FBtr0072534	1.55779	0.326451	0.613994
FBgn0016038	FBtr0089726	14.4098	4.48903	0.445215
FBgn0261444	FBtr0308707	7.41686	0.722001	0.631283
FBgn0016034	FBtr0089632	57.8218	1.80629	0.941196
FBgn0016031	FBtr0077160	27.598	0.682619	0.952863
FBgn0000382	FBtr0070378	9.35413	0.560829	0.892928
FBgn0011202	FBtr0081411	1.88695	0.050432	0.925771
FBgn0015218	FBtr0076487	112.034	12.1445	0.568569
FBgn0011206	FBtr0300462	1.24085	0.277274	0.472305
FBgn0011205	FBtr0307393	12.6107	0.250288	0.909722
FBgn0038167	FBtr0301488	29.0203	0.162508	0.96228
FBgn0000541	FBtr0301349	11.3649	2.55132	0.388888
FBgn0000546	FBtr0086008	6.11098	0.51021	0.749646
FBgn0034479	FBtr0305677	1.23096	0.65345	0.485039
FBgn0030571	FBtr0339460	4.09322	3.28819	0.383634
FBgn0264357	FBtr0084021	21.6102	2.67865	0.365585
FBgn0034075	FBtr0087220	9.34488	0.678942	0.696416
FBgn0034072	FBtr0087258	6.65451	1.92102	0.633972
FBgn0033886	FBtr0114494	39.4197	6.00715	0.621288
FBgn0030758	FBtr0074293	5.59539	2.03944	0.578378
FBgn0037525	FBtr0300826	1.00655	0.246534	0.404928
FBgn0030208	FBtr0071452	13.1475	3.43246	0.656966
FBgn0033889	FBtr0303989	16.2838	1.99325	0.803333
FBgn0026313	FBtr0074451	10.7944	0.847757	0.809316
FBgn0000097	FBtr0330660	7.91424	2.73526	0.490957
FBgn0011661	FBtr0071269	15.8827	1.22092	0.541833
FBgn0011666	FBtr0084882	11.7854	0.359615	0.867627
FBgn0029939	FBtr0339815	3.48883	0.012047	0.993141
FBgn0031882	FBtr0079427	17.7273	0.542252	0.94235
FBgn0030685	FBtr0345133	9.05784	0.926591	0.661601
FBgn0045842	FBtr0080711	1.30895	0.0047612	0.982138
FBgn0051064	FBtr0085125	10.6839	0.273163	0.928761
FBgn0036239	FBtr0076058	57.183	10.8473	0.637315
FBgn0085370	FBtr0303163	10.1819	0.95016	0.728187
FBgn0040340	FBtr0307182	27.6614	0.612098	0.937748
FBgn0033313	FBtr0301363	14.7645	0.61841	0.799162
FBgn0037636	FBtr0081932	27.2075	14.5735	0.482792
FBgn0014163	FBtr0100477	88.6063	3.70842	0.856596
FBgn0027579	FBtr0085250	17.4157	9.63751	0.474662
FBgn0034858	FBtr0072015	20.222	2.37507	0.809782
FBgn0000163	FBtr0074388	7.41415	0.831313	0.816826
FBgn0034504	FBtr0345355	52.623	0.818871	0.969817
FBgn0000166	FBtr0081668	12.4567	1.21425	0.773734
FBgn0263993	FBtr0330262	17.9956	1.88672	0.514512
FBgn0002921	FBtr0089510	9.13514	2.93356	0.257059
FBgn0263998	FBtr0330329	9.85797	0.0615125	0.987674
FBgn0264975	FBtr0071209	4.45985	0.567508	0.528894
FBgn0004394	FBtr0080393	5.01553	0	1
FBgn0004395	FBtr0084403	42.4505	0.255917	0.976453
FBgn0266136	FBtr0333879	4.82211	2.49126	0.491819
FBgn0037746	FBtr0301870	14.2397	4.85999	0.594319
FBgn0020414	FBtr0080864	5.08671	0.057072	0.978053
FBgn0262114	FBtr0088262	19.9442	1.85879	0.72844
FBgn0262115	FBtr0111299	9.32993	3.46006	0.574148
FBgn0015546	FBtr0080630	15.9178	0.337454	0.959325
FBgn0032955	FBtr0085922	26.0248	9.22529	0.413579
FBgn0264324	FBtr0336766	1.16029	0.159132	0.708493
FBgn0036302	FBtr0300889	23.7267	0.602367	0.951678
FBgn0032681	FBtr0300675	2.64336	1.02439	0.56336
FBgn0004646	FBtr0309873	14.8639	0.448492	0.892305
FBgn0004648	FBtr0344737	7.23093	1.26556	0.388322
FBgn0041342	FBtr0072738	21.3671	0.83783	0.86442
FBgn0041188	FBtr0083100	8.41911	0.393012	0.91461
FBgn0041180	FBtr0081254	1.48304	0.002647	0.996443
FBgn0041182	FBtr0079513	1.34123	0.376686	0.542725
FBgn0265935	FBtr0086209	59.6474	1.17878	0.910073
FBgn0032910	FBtr0331378	2.37943	0.175465	0.871471
FBgn0027951	FBtr0078734	30.4076	1.00979	0.93772
FBgn0053653	FBtr0307333	2.18013	0.249535	0.744393
FBgn0039904	FBtr0089126	22.2389	2.09377	0.779759
FBgn0039902	FBtr0333681	8.1758	5.41271	0.430278
FBgn0039900	FBtr0305658	0.874298	0.270368	0.518748
FBgn0013305	FBtr0089876	7.24252	1.4091	0.423386
FBgn0053096	FBtr0301976	40.8667	4.60451	0.747376
FBgn0020660	FBtr0113681	62.1417	12.4129	0.71454
FBgn0037536	FBtr0081784	16.4148	3.52656	0.482113
FBgn0086779	FBtr0085910	23.5252	2.65897	0.815626
FBgn0035802	FBtr0089850	8.35248	0.0118095	0.99718
FBgn0030749	FBtr0334038	28.5668	1.66646	0.774187
FBgn0038984	FBtr0084283	9.33345	0.229663	0.931255
FBgn0003638	FBtr0070176	27.8769	1.30496	0.810335
FBgn0052675	FBtr0071500	4.37808	0.750358	0.593275
FBgn0039349	FBtr0100569	4.72341	1.79783	0.466883
FBgn0024315	FBtr0340067	4.57765	0.165723	0.932483
FBgn0023441	FBtr0087346	3.6233	1.38386	0.303803
FBgn0015623	FBtr0079251	3.97162	0.685557	0.743369
FBgn0259244	FBtr0336775	0.880243	0.155484	0.361483
FBgn0259247	FBtr0299918	4.47977	0.000831333	0.999444
FBgn0259243	FBtr0299892	19.1478	0.950097	0.557443
FBgn0042185	FBtr0076974	24.8963	3.47217	0.544427
FBgn0259481	FBtr0089330	8.49479	0.141682	0.952348
FBgn0038504	FBtr0339532	16.8757	4.54385	0.649981
FBgn0011656	FBtr0330708	10.9176	0.122235	0.946987
FBgn0035060	FBtr0072434	9.32427	0.710707	0.867722
FBgn0261573	FBtr0302860	74.3526	7.07062	0.567935
FBgn0020249	FBtr0081844	88.7444	1.39216	0.96958
FBgn0031813	FBtr0329952	1.35925	0.315314	0.683082
FBgn0031769	FBtr0079186	1.18942	0.0942915	0.863147
FBgn0022029	FBtr0086913	24.3895	4.72212	0.720863
FBgn0016797	FBtr0112890	4.88307	0.254404	0.793338
FBgn0040005	FBtr0111292	11.3958	6.40692	0.470713
FBgn0040009	FBtr0302386	9.46083	2.61082	0.47532
FBgn0043070	FBtr0089711	17.247	2.60315	0.486254
FBgn0026147	FBtr0300401	11.6516	2.18554	0.399906
FBgn0000556	FBtr0331927	19.6367	1.20211	0.89092
FBgn0031969	FBtr0331674	26.0029	1.17614	0.846794
FBgn0031968	FBtr0079531	10.5682	1.32408	0.799631
FBgn0019660	FBtr0073514	0.791592	0.290565	0.405145
FBgn0019661	FBtr0337066	26.9949	3.12372	0.74231
FBgn0036974	FBtr0078174	67.9	4.87882	0.698754
FBgn0034046	FBtr0087287	35.9455	1.17547	0.938612
FBgn0034049	FBtr0087298	2.98221	1.55462	0.489573
FBgn0037530	FBtr0339714	29.9595	8.91577	0.626886
FBgn0001987	FBtr0080765	5.94028	1.54587	0.561575
FBgn0030744	FBtr0074308	21.5544	2.40281	0.749384
FBgn0030745	FBtr0074270	1.49585	0.619913	0.546794
FBgn0034997	FBtr0072265	1.17471	0.650096	0.47465
FBgn0000083	FBtr0336798	42.1953	14.2322	0.425681
FBgn0015371	FBtr0087415	28.3044	0.139623	0.966622
FBgn0031589	FBtr0077481	2.81695	1.12275	0.294861
FBgn0027786	FBtr0072478	112.625	1.34205	0.954504
FBgn0013746	FBtr0079780	258.081	0.25407	0.998035
FBgn0020385	FBtr0100144	21.9314	0.648576	0.918511
FBgn0259111	FBtr0331659	1.48955	0.139621	0.57147
FBgn0266599	FBtr0083059	3.46497	1.38235	0.333918
FBgn0030693	FBtr0074187	62.5315	17.1756	0.548241
FBgn0039757	FBtr0339183	1503.05	115.04	0.867246
FBgn0036801	FBtr0075049	28.0611	2.69314	0.838962
FBgn0030362	FBtr0073578	4.2869	0.325543	0.868148

## Sheet: S2R+_Cyto_Dominant_Transcript
Gene_ID	Trans_ID	Max_fpkm	Minor_fpkm	Max_faction
FBgn0037332	FBtr0345254	1.7104	1.47933	0.366327
FBgn0010434	FBtr0340469	4.85372	0.432984	0.737014
FBgn0010435	FBtr0072401	1.10838	0.14862	0.713133
FBgn0027561	FBtr0088626	36.2908	1.91848	0.790939
FBgn0051729	FBtr0080462	13.51	0.122741	0.982154
FBgn0000173	FBtr0300566	119.584	3.79854	0.912997
FBgn0000370	FBtr0081512	237.627	55.3607	0.682154
FBgn0263987	FBtr0070794	8.97333	0.0895975	0.980421
FBgn0030183	FBtr0071487	7.16106	0.406227	0.854568
FBgn0002932	FBtr0300414	3.07645	0.799026	0.56206
FBgn0033987	FBtr0087409	1.51137	0.185908	0.73045
FBgn0033246	FBtr0339124	40.7486	2.49558	0.80323
FBgn0032120	FBtr0301064	1.66101	1.01701	0.449524
FBgn0033188	FBtr0088956	1.48263	0.748592	0.497558
FBgn0266101	FBtr0343560	7.05859	0.145352	0.923899
FBgn0050295	FBtr0332465	6.38418	0.657404	0.829223
FBgn0037750	FBtr0110789	1.21463	0.557607	0.420657
FBgn0010328	FBtr0334730	38.4854	11.2274	0.533277
FBgn0040752	FBtr0087601	27.4863	3.14399	0.813823
FBgn0262160	FBtr0089956	4.22869	0.382024	0.846968
FBgn0262169	FBtr0088402	1.4066	0.333656	0.678235
FBgn0032694	FBtr0329972	4.68148	1.74174	0.573363
FBgn0264693	FBtr0073269	12.4567	3.24498	0.277392
FBgn0036576	FBtr0307521	4.68015	0.489688	0.826951
FBgn0033054	FBtr0086026	0.652283	0.212826	0.605123
FBgn0261934	FBtr0303751	2.61484	0.697654	0.483741
FBgn0261931	FBtr0303710	11.1463	0.000844	0.999849
FBgn0003862	FBtr0082947	1.79495	0	1
FBgn0032901	FBtr0081443	5.64639	0.296442	0.655733
FBgn0032586	FBtr0080866	120.454	0.797054	0.980535
FBgn0032587	FBtr0337091	2.71341	0.701952	0.659024
FBgn0266411	FBtr0344373	10.7341	0.217998	0.960968
FBgn0261808	FBtr0335218	6.14824	0.347094	0.815782
FBgn0261802	FBtr0303272	23.8381	0.244926	0.915356
FBgn0013799	FBtr0100666	7.94027	1.41768	0.651199
FBgn0005278	FBtr0089434	55.8597	11.1831	0.333112
FBgn0028646	FBtr0085695	37.6164	0.895591	0.913047
FBgn0024321	FBtr0347151	1.18705	0.64474	0.479319
FBgn0024320	FBtr0343608	8.73067	2.16379	0.44659
FBgn0005649	FBtr0084592	6.51832	2.14413	0.431824
FBgn0263773	FBtr0310559	0.886247	0.177783	0.713672
FBgn0263772	FBtr0310491	32.5839	0.0857912	0.989578
FBgn0039358	FBtr0113291	1.92738	0.530834	0.644814
FBgn0039359	FBtr0331360	993.48	435.041	0.533108
FBgn0037989	FBtr0339643	1.08503	0.0758552	0.740986
FBgn0032475	FBtr0080491	12.7959	6.41252	0.499432
FBgn0039350	FBtr0113288	35.9944	0.055666	0.992327
FBgn0086899	FBtr0301659	21.3592	0.797701	0.728083
FBgn0029687	FBtr0070616	154.084	1.33225	0.983002
FBgn0003514	FBtr0339504	18.1318	4.94205	0.55015
FBgn0003041	FBtr0076771	30.0521	2.66705	0.738013
FBgn0260463	FBtr0082095	4.44676	1.4203	0.439058
FBgn0052112	FBtr0075915	5.76419	0.0079155	0.997261
FBgn0024734	FBtr0080857	4.28127	1.69792	0.557667
FBgn0038532	FBtr0344347	0.739556	0.296542	0.554956
FBgn0038535	FBtr0089412	24.5038	2.88519	0.586006
FBgn0262579	FBtr0304994	33.5476	7.62606	0.423025
FBgn0031774	FBtr0079190	17.9226	0.618203	0.935466
FBgn0000414	FBtr0305086	4.73439	0.301828	0.72332
FBgn0039109	FBtr0084447	9.76087	1.5154	0.763064
FBgn0003464	FBtr0089679	11.3269	5.63208	0.50139
FBgn0031374	FBtr0113012	5.54634	0.281426	0.766609
FBgn0266696	FBtr0345095	27.2164	2.31273	0.288659
FBgn0011260	FBtr0087089	0.860889	0.0837195	0.837174
FBgn0000565	FBtr0330177	6.26215	4.32159	0.265926
FBgn0000567	FBtr0075204	8.02358	0.21212	0.926517
FBgn0034180	FBtr0114628	11.4556	6.30697	0.475939
FBgn0034181	FBtr0300573	11.8764	3.81873	0.608613
FBgn0000568	FBtr0075151	18.0175	1.03712	0.776513
FBgn0038744	FBtr0308828	1.68665	0.694468	0.5484
FBgn0015949	FBtr0111010	10.6017	3.20289	0.623356
FBgn0036967	FBtr0332775	6.38616	0.821442	0.795382
FBgn0034051	FBtr0306650	39.6917	17.2485	0.277211
FBgn0030735	FBtr0112990	5.57377	1.74243	0.444355
FBgn0030734	FBtr0074243	106.92	1.35796	0.975228
FBgn0010228	FBtr0071674	75.0952	4.09472	0.901669
FBgn0010226	FBtr0087005	9.82228	0.180915	0.964471
FBgn0010225	FBtr0078968	365.777	2.24418	0.970236
FBgn0011642	FBtr0089211	11.3263	2.31404	0.619994
FBgn0026375	FBtr0333662	5.25861	0.552037	0.655785
FBgn0011640	FBtr0076842	159.738	2.8205	0.949694
FBgn0026370	FBtr0087385	9.19944	1.75058	0.724331
FBgn0025936	FBtr0089086	2.62851	1.3715	0.323926
FBgn0027779	FBtr0080940	85.4519	0.234105	0.994551
FBgn0026379	FBtr0300562	2.45358	0.587714	0.455028
FBgn0036816	FBtr0075081	0.980544	0.603165	0.448377
FBgn0030648	FBtr0074039	10.9204	5.6074	0.49335
FBgn0036211	FBtr0076079	20.8934	4.35705	0.489552
FBgn0014141	FBtr0089471	15.414	0.000470625	0.999756
FBgn0033339	FBtr0088642	38.5354	14.4757	0.571007
FBgn0000183	FBtr0330226	1.48539	0.247359	0.750157
FBgn0027515	FBtr0079523	8.55982	0.245258	0.920847
FBgn0040022	FBtr0113871	5.01345	0.83117	0.462852
FBgn0037182	FBtr0078540	55.273	18.7445	0.370971
FBgn0266521	FBtr0079196	71.6081	2.29883	0.912152
FBgn0261617	FBtr0071402	0.710683	0.209869	0.628688
FBgn0040297	FBtr0299908	1.45571	0.460597	0.240149
FBgn0039431	FBtr0344120	1.70723	0.936845	0.476757
FBgn0016930	FBtr0336949	2.89986	0.604534	0.489632
FBgn0036101	FBtr0089570	6.00141	3.59258	0.455115
FBgn0010355	FBtr0081684	13.3707	1.19323	0.736937
FBgn0010352	FBtr0075267	40.3517	6.75975	0.498722
FBgn0051352	FBtr0300565	6.93532	2.4285	0.322478
FBgn0015521	FBtr0273293	1448.02	178.879	0.729606
FBgn0265487	FBtr0306601	1.81358	0.11146	0.596644
FBgn0086904	FBtr0087860	523.934	160.377	0.62027
FBgn0038256	FBtr0083019	10.9044	4.43276	0.551566
FBgn0038257	FBtr0336877	10.3108	1.85424	0.735472
FBgn0085423	FBtr0112638	7.23006	0.179657	0.909592
FBgn0085421	FBtr0112636	1.09735	0.392056	0.583243
FBgn0032801	FBtr0344843	65.5973	1.41101	0.939381
FBgn0036365	FBtr0075851	5.64147	0.353413	0.888659
FBgn0004889	FBtr0082192	10.8485	1.95512	0.442175
FBgn0024987	FBtr0339772	16.5812	8.64171	0.489632
FBgn0003870	FBtr0085830	3.99367	1.46734	0.312061
FBgn0001169	FBtr0083917	2.22842	0.267072	0.806649
FBgn0004401	FBtr0075198	77.359	16.0632	0.706569
FBgn0033196	FBtr0088950	50.027	9.45126	0.72577
FBgn0035266	FBtr0072768	0.70541	0.331693	0.34712
FBgn0035267	FBtr0072773	0.894956	0.173671	0.632044
FBgn0039920	FBtr0310541	2.16454	0.244245	0.815875
FBgn0032243	FBtr0080018	2.03064	1.15526	0.467763
FBgn0035268	FBtr0334073	1.89433	0.001271	0.99866
FBgn0020647	FBtr0339250	23.935	3.31349	0.706558
FBgn0023511	FBtr0305583	12.7273	1.18959	0.781004
FBgn0266848	FBtr0077368	22.044	0.137513	0.987678
FBgn0263220	FBtr0307878	1.85349	0.240773	0.523747
FBgn0261811	FBtr0074805	6.55545	0.724542	0.818967
FBgn0001297	FBtr0099990	165.211	19.2722	0.740765
FBgn0028325	FBtr0070708	97.3766	2.49507	0.951252
FBgn0024330	FBtr0339719	19.6932	0.656822	0.909043
FBgn0032482	FBtr0080439	40.3086	8.6553	0.699569
FBgn0053182	FBtr0302054	2.26148	0.241631	0.757266
FBgn0053181	FBtr0339824	0.997467	0.0100777	0.942845
FBgn0053180	FBtr0303646	6.43845	2.2313	0.41907
FBgn0028527	FBtr0080527	0.910213	0.0460463	0.868232
FBgn0030018	FBtr0071184	8.25513	0.026403	0.993644
FBgn0003721	FBtr0089960	31.0144	4.76902	0.302433
FBgn0265137	FBtr0086197	77.8447	2.69427	0.762487
FBgn0003507	FBtr0083215	8.62354	3.03673	0.415183
FBgn0003502	FBtr0079616	5.75125	1.51597	0.387366
FBgn0052103	FBtr0075983	48.8944	4.93399	0.83207
FBgn0035049	FBtr0304006	1.06303	0.246508	0.350247
FBgn0025681	FBtr0077645	12.2709	0.264717	0.958639
FBgn0025683	FBtr0078154	116.531	31.6774	0.647806
FBgn0033504	FBtr0088346	23.2323	0.544542	0.670143
FBgn0003612	FBtr0302505	15.9916	2.70547	0.330015
FBgn0000405	FBtr0309858	9.74506	4.91141	0.498013
FBgn0262081	FBtr0300547	18.2446	0.563575	0.866213
FBgn0265003	FBtr0335515	90.5423	3.60161	0.862729
FBgn0003475	FBtr0301884	1.07793	0.318541	0.297258
FBgn0039114	FBtr0084456	28.7903	0.093705	0.993533
FBgn0035132	FBtr0306564	4.2359	0.638155	0.570363
FBgn0053526	FBtr0091487	15.4408	7.43007	0.509582
FBgn0053523	FBtr0091478	93.6894	3.82891	0.859496
FBgn0017558	FBtr0306807	14.5458	0.32479	0.957251
FBgn0010905	FBtr0304618	4.30594	0.333381	0.58934
FBgn0010909	FBtr0072956	22.8039	3.92421	0.492003
FBgn0000578	FBtr0086584	17.5692	3.45263	0.504392
FBgn0000579	FBtr0077907	116.604	17.3563	0.626805
FBgn0016975	FBtr0344111	3.51081	0	1
FBgn0016977	FBtr0078123	6.37482	0.267978	0.798581
FBgn0261552	FBtr0111028	9.16287	2.10537	0.213842
FBgn0016754	FBtr0335206	2.77937	0.92043	0.376531
FBgn0034420	FBtr0290317	10.6455	1.12258	0.44142
FBgn0038735	FBtr0083813	15.0396	0.891615	0.808317
FBgn0259735	FBtr0300005	6.71918	0.611777	0.845953
FBgn0039600	FBtr0085325	9.2459	2.0418	0.601504
FBgn0036958	FBtr0302113	14.2881	2.6313	0.475067
FBgn0030505	FBtr0301449	5.11	0.514176	0.665288
FBgn0036952	FBtr0074854	0.801841	0.105624	0.716753
FBgn0264305	FBtr0331517	7.80367	1.44289	0.643212
FBgn0264307	FBtr0331513	3.14766	1.54701	0.404132
FBgn0030503	FBtr0340395	5.63354	3.05906	0.479383
FBgn0030724	FBtr0074258	16.0343	11.5464	0.409801
FBgn0031637	FBtr0300941	10.078	0.854252	0.702335
FBgn0003360	FBtr0073421	1096.79	91.7644	0.799361
FBgn0029903	FBtr0112956	6.90969	1.90952	0.419856
FBgn0051038	FBtr0085494	2.38018	0.480959	0.497429
FBgn0036821	FBtr0075077	16.3072	0.044825	0.994532
FBgn0030349	FBtr0344703	6.88112	1.24329	0.525373
FBgn0014133	FBtr0073526	77.1951	0.418237	0.984006
FBgn0015402	FBtr0344274	17.6894	0.43088	0.953547
FBgn0266064	FBtr0083037	11.6034	2.63436	0.687727
FBgn0267795	FBtr0075775	30.8275	6.82318	0.69316
FBgn0267791	FBtr0086220	117.388	12.1199	0.707722
FBgn0002914	FBtr0074173	27.8427	0.710443	0.951445
FBgn0033853	FBtr0087685	32.9246	0.57009	0.95062
FBgn0030234	FBtr0343639	13.8327	0.0182877	0.996049
FBgn0036173	FBtr0076098	128.744	6.77766	0.904741
FBgn0010348	FBtr0078571	276.039	57.1723	0.445891
FBgn0051363	FBtr0082452	146.286	5.11669	0.851146
FBgn0027341	FBtr0113694	11.5041	0.543654	0.751427
FBgn0085432	FBtr0309803	1.19314	0.161016	0.514228
FBgn0085434	FBtr0308347	0.70435	0.0431059	0.671323
FBgn0085436	FBtr0302122	2.09564	0.425582	0.55178
FBgn0085437	FBtr0071439	25.7956	1.30164	0.712414
FBgn0032815	FBtr0305952	11.3149	0.443144	0.864559
FBgn0032812	FBtr0081263	39.3165	0.662995	0.967374
FBgn0004509	FBtr0089982	19.664	0.397767	0.875966
FBgn0004875	FBtr0073152	16.2414	0.81952	0.798535
FBgn0033075	FBtr0085996	6.41034	0.475963	0.771012
FBgn0023215	FBtr0301823	3.33118	0.380671	0.522411
FBgn0261954	FBtr0070326	14.3978	1.86682	0.658484
FBgn0020510	FBtr0082910	20.2355	1.41653	0.781245
FBgn0015622	FBtr0085438	289.247	0.991553	0.993191
FBgn0267336	FBtr0112576	1.18858	0.456513	0.302618
FBgn0265784	FBtr0074557	12.2684	1.86098	0.523525
FBgn0032256	FBtr0304133	4.59223	1.89002	0.548504
FBgn0264785	FBtr0334276	27.7079	0.767574	0.947504
FBgn0001624	FBtr0333261	2.29196	0.205385	0.370014
FBgn0010415	FBtr0273206	10.7062	0.946383	0.653435
FBgn0263236	FBtr0085400	4.01055	1.16179	0.535031
FBgn0035850	FBtr0076691	6.99544	1.94793	0.418011
FBgn0010412	FBtr0074313	165.793	29.9187	0.648772
FBgn0052626	FBtr0301044	23.5501	0.433378	0.885883
FBgn0002590	FBtr0343292	41.6108	1.21023	0.945028
FBgn0001248	FBtr0076667	155.298	3.44996	0.865422
FBgn0038881	FBtr0084095	4.74688	1.39811	0.629301
FBgn0261258	FBtr0078346	1.08518	0.0040455	0.992599
FBgn0024187	FBtr0076768	10.4373	0.244593	0.825825
FBgn0053208	FBtr0082208	2.78375	0.156426	0.59726
FBgn0024183	FBtr0080718	10.1649	1.26381	0.800858
FBgn0032656	FBtr0081022	1.33943	1.00844	0.399077
FBgn0262872	FBtr0306232	15.7352	1.4088	0.736308
FBgn0030838	FBtr0074427	48.7179	15.5505	0.510834
FBgn0005632	FBtr0085843	15.2504	1.40603	0.684471
FBgn0005630	FBtr0100286	28.4114	4.50412	0.215228
FBgn0260442	FBtr0305210	10.5559	0.00443533	0.997485
FBgn0259923	FBtr0074367	1.26155	0.099939	0.716284
FBgn0025455	FBtr0333125	6.41246	0.443856	0.878398
FBgn0025456	FBtr0305991	0.716953	0.336209	0.516027
FBgn0086855	FBtr0330649	3.34623	0.611084	0.732473
FBgn0002044	FBtr0331326	6.02116	0.116694	0.962685
FBgn0003261	FBtr0078652	192.634	12.5214	0.606056
FBgn0035708	FBtr0330184	0.620143	0.29133	0.515581
FBgn0024983	FBtr0100475	18.1074	4.82269	0.55586
FBgn0025692	FBtr0332885	4.02107	1.55653	0.563638
FBgn0025693	FBtr0086054	32.9414	10.0756	0.620452
FBgn0030049	FBtr0071213	7.57701	0.263312	0.851965
FBgn0267698	FBtr0081715	15.5203	1.84932	0.54523
FBgn0003660	FBtr0088362	208.683	64.4412	0.519104
FBgn0261553	FBtr0304933	5.97724	0.283703	0.700685
FBgn0031285	FBtr0078012	94.0078	0.356507	0.992472
FBgn0261550	FBtr0302673	27.8055	3.85186	0.507692
FBgn0261556	FBtr0302716	4.80714	1.75936	0.353363
FBgn0261554	FBtr0302702	16.1213	0.603603	0.769508
FBgn0052000	FBtr0113417	4.54352	1.55425	0.294589
FBgn0259700	FBtr0299950	3.8768	1.65439	0.369417
FBgn0067779	FBtr0306536	11.2671	0.521856	0.878001
FBgn0044047	FBtr0070406	11.3535	0.113484	0.980401
FBgn0026179	FBtr0078289	9.50538	0.217732	0.956194
FBgn0031914	FBtr0079447	3.21781	0.478301	0.573655
FBgn0031912	FBtr0079444	17.6746	8.07762	0.353597
FBgn0034433	FBtr0086559	24.0742	0.160165	0.986869
FBgn0038720	FBtr0083810	0.876661	0.0837848	0.723437
FBgn0038721	FBtr0083805	3.54747	2.64775	0.308725
FBgn0039635	FBtr0085369	127.269	70.0192	0.476115
FBgn0030530	FBtr0303418	29.9271	3.17288	0.825055
FBgn0039633	FBtr0330301	3.61672	0.0075575	0.995838
FBgn0016694	FBtr0076775	0.449025	0.25323	0.138821
FBgn0016696	FBtr0078247	9.27265	3.88489	0.443088
FBgn0261793	FBtr0330106	3.13475	0.231052	0.772304
FBgn0031759	FBtr0079231	11.4307	0.402803	0.876459
FBgn0261794	FBtr0072137	105.17	0.289254	0.986435
FBgn0261797	FBtr0073359	12.0723	0.835506	0.706589
FBgn0030089	FBtr0071298	4.48536	2.52217	0.202586
FBgn0015320	FBtr0333492	1.87687	0.321091	0.74507
FBgn0030087	FBtr0071352	12.4659	3.83608	0.393913
FBgn0000212	FBtr0075526	19.4001	3.87289	0.55601
FBgn0034091	FBtr0113084	12.7052	4.86186	0.303398
FBgn0038098	FBtr0331428	0.910466	0.332384	0.477279
FBgn0038652	FBtr0301199	0.371614	0.157302	0.37131
FBgn0259143	FBtr0299559	8.09538	0.248051	0.942257
FBgn0029971	FBtr0300900	36.534	3.11036	0.796554
FBgn0039705	FBtr0339144	28.2233	11.4496	0.552072
FBgn0063670	FBtr0333872	7.30469	2.79969	0.566077
FBgn0036837	FBtr0075043	3.16335	0.839333	0.556796
FBgn0262975	FBtr0306752	2.80728	0.56755	0.26107
FBgn0262976	FBtr0307287	0.794809	0.540108	0.423892
FBgn0040384	FBtr0345318	8.87657	0.626153	0.825341
FBgn0030882	FBtr0300970	4.78824	1.08883	0.467949
FBgn0034897	FBtr0113113	10.4281	2.60417	0.666911
FBgn0010113	FBtr0330311	5.21173	0.321148	0.890281
FBgn0026597	FBtr0085554	23.6422	0.359668	0.929312
FBgn0011754	FBtr0301501	9.07972	4.37424	0.408952
FBgn0025865	FBtr0084039	174.1	6.3356	0.932157
FBgn0050424	FBtr0113375	0.523124	0.45001	0.367583
FBgn0016983	FBtr0301611	23.7049	1.19119	0.868997
FBgn0030719	FBtr0074145	45.4919	4.03444	0.692797
FBgn0033844	FBtr0305993	30.9706	22.2979	0.409846
FBgn0033845	FBtr0087668	53.4467	0.0741715	0.997232
FBgn0030245	FBtr0073406	6.55861	0.742957	0.746359
FBgn0010379	FBtr0083228	2.55294	0.987291	0.462924
FBgn0030320	FBtr0306135	0.977125	0.338705	0.590574
FBgn0265778	FBtr0300039	4.95179	0.43469	0.850652
FBgn0041092	FBtr0333405	5.18079	1.83939	0.413195
FBgn0015509	FBtr0088846	76.9831	13.1723	0.745038
FBgn0037702	FBtr0334650	20.5862	2.19081	0.757999
FBgn0051374	FBtr0082400	2.81678	0.183801	0.718642
FBgn0010575	FBtr0301551	9.67049	1.08776	0.640036
FBgn0260941	FBtr0334102	1.30989	0.533031	0.234995
FBgn0085408	FBtr0112614	0.725038	0.26823	0.574743
FBgn0085407	FBtr0342658	1.12097	0.0419275	0.930401
FBgn0013272	FBtr0071815	38.7693	0.599597	0.941741
FBgn0058191	FBtr0113826	33.6412	3.63136	0.755383
FBgn0032006	FBtr0079625	81.3906	0.444065	0.943382
FBgn0004049	FBtr0082793	9.26659	0.205295	0.957571
FBgn0058196	FBtr0344972	41.1127	0.480835	0.966103
FBgn0033062	FBtr0310667	63.0994	6.00397	0.724321
FBgn0004861	FBtr0301515	3.66796	1.79452	0.505437
FBgn0004198	FBtr0071068	2.7044	0.0705695	0.9504
FBgn0034093	FBtr0344080	24.4905	5.64505	0.591192
FBgn0030863	FBtr0340633	2.04388	0.760567	0.573316
FBgn0000210	FBtr0303562	6.56845	0.779561	0.412508
FBgn0001105	FBtr0331597	8.71538	1.16276	0.599854
FBgn0036493	FBtr0110880	3.53161	1.61104	0.422203
FBgn0053056	FBtr0078311	2.03121	0.495269	0.577537
FBgn0020620	FBtr0087605	8.81318	3.06927	0.489051
FBgn0020621	FBtr0088601	9.99904	0.102271	0.874743
FBgn0020622	FBtr0331206	4.88686	0.234491	0.912435
FBgn0023531	FBtr0308321	3.54436	0.402517	0.494538
FBgn0021764	FBtr0070131	1.83022	0.0441897	0.855424
FBgn0033669	FBtr0088052	16.2977	5.52542	0.495763
FBgn0032821	FBtr0300966	7.07997	0.189822	0.949107
FBgn0032820	FBtr0343858	68.983	3.95156	0.89721
FBgn0001258	FBtr0077008	40.7135	0.155861	0.992402
FBgn0039381	FBtr0300820	15.0446	1.22462	0.754376
FBgn0003517	FBtr0070289	409.767	196.799	0.510064
FBgn0001250	FBtr0301352	0.955237	0.0723605	0.86843
FBgn0265276	FBtr0110876	5.9518	0.0952734	0.886478
FBgn0263144	FBtr0085993	11.0985	0.482656	0.919983
FBgn0001257	FBtr0073250	20.6427	6.09595	0.628687
FBgn0250823	FBtr0083265	12.7687	2.41341	0.324769
FBgn0033717	FBtr0087960	18.4644	1.52159	0.858507
FBgn0052831	FBtr0091680	16.8499	0.728495	0.920413
FBgn0003071	FBtr0088421	29.9009	0.579852	0.945021
FBgn0035713	FBtr0345025	28.4191	2.37258	0.856919
FBgn0035710	FBtr0076960	34.1613	1.35934	0.926283
FBgn0035715	FBtr0330063	32.0271	9.52916	0.456592
FBgn0002673	FBtr0331444	4.06699	0.027875	0.986477
FBgn0046704	FBtr0329943	4.33049	1.96805	0.423121
FBgn0262527	FBtr0309861	7.08414	0.892785	0.442427
FBgn0028343	FBtr0301414	1.89891	0.688245	0.57975
FBgn0028341	FBtr0071406	12.7836	2.79588	0.395107
FBgn0261014	FBtr0343852	46.0058	1.35386	0.944415
FBgn0261547	FBtr0302651	10.5678	1.80658	0.661002
FBgn0261548	FBtr0302657	3.96505	0.419544	0.512218
FBgn0261549	FBtr0333602	0.47139	0.0796276	0.425284
FBgn0052549	FBtr0074571	50.8911	0.02282	0.99821
FBgn0039132	FBtr0305040	58.8484	8.57926	0.774251
FBgn0052016	FBtr0089233	2.16325	1.17475	0.479363
FBgn0035152	FBtr0072611	13.2047	2.53962	0.722202
FBgn0020379	FBtr0337106	4.4404	0.136718	0.890347
FBgn0264491	FBtr0301401	1.30989	0.332479	0.496206
FBgn0264493	FBtr0301634	2.35232	1.37809	0.362643
FBgn0264492	FBtr0070042	172.022	24.9239	0.579899
FBgn0264495	FBtr0303789	5.16027	0.848709	0.669609
FBgn0020370	FBtr0087775	37.1515	0.733434	0.962016
FBgn0087007	FBtr0273423	1.06262	0.0488153	0.783925
FBgn0037955	FBtr0082519	37.8753	5.26067	0.782602
FBgn0259937	FBtr0072258	365.661	0.48869	0.996007
FBgn0087008	FBtr0074762	16.3278	1.31024	0.805972
FBgn0034408	FBtr0344564	0.754411	0.141794	0.570836
FBgn0034158	FBtr0087027	33.5954	0.377724	0.956962
FBgn0003301	FBtr0333654	2.21719	0.166839	0.726617
FBgn0028968	FBtr0085793	37.2567	2.04156	0.90123
FBgn0030520	FBtr0073840	15.4503	12.1372	0.388935
FBgn0003093	FBtr0301516	0.82474	0.493105	0.455419
FBgn0064126	FBtr0339607	48.9266	1.54279	0.940676
FBgn0015024	FBtr0073680	3.39855	1.62244	0.343694
FBgn0040388	FBtr0070458	8.17906	0.252267	0.915307
FBgn0026619	FBtr0302455	1.68464	0.708318	0.543208
FBgn0034718	FBtr0071851	4.94783	1.80998	0.476772
FBgn0030418	FBtr0073687	6.18415	0.666972	0.755541
FBgn0030412	FBtr0307899	5.86044	2.1725	0.350443
FBgn0039714	FBtr0303033	39.8389	7.24822	0.439838
FBgn0039713	FBtr0346158	9959	41.3377	0.991767
FBgn0036844	FBtr0075035	65.873	1.13491	0.96669
FBgn0034396	FBtr0330605	4.05312	2.31818	0.46644
FBgn0264078	FBtr0073952	20.1045	1.53742	0.566664
FBgn0030673	FBtr0074055	4.53938	0.883137	0.71989
FBgn0037375	FBtr0300739	0.308613	0.138691	0.270533
FBgn0030893	FBtr0307200	15.1313	4.96146	0.504114
FBgn0030674	FBtr0074082	8.95087	0.59501	0.750539
FBgn0027529	FBtr0086281	8.68338	0.560508	0.885662
FBgn0034570	FBtr0071524	2.01024	0.652104	0.606508
FBgn0010100	FBtr0346587	0.669555	0.305271	0.52305
FBgn0034543	FBtr0086236	50.0096	0.158642	0.993696
FBgn0266084	FBtr0302085	2.9116	0.323011	0.562881
FBgn0023083	FBtr0083638	36.8188	0.425385	0.955828
FBgn0011764	FBtr0089262	22.1661	0.72184	0.859974
FBgn0034371	FBtr0301861	18.9078	6.92673	0.577138
FBgn0011766	FBtr0084119	38.4756	5.92415	0.618855
FBgn0011760	FBtr0070704	0.623443	0.365337	0.460405
FBgn0051619	FBtr0085902	20.9525	12.7092	0.247963
FBgn0011290	FBtr0290205	41.1874	10.1941	0.668892
FBgn0010583	FBtr0332973	16.9625	1.17247	0.878547
FBgn0030701	FBtr0074114	12.5243	2.72904	0.604706
FBgn0036623	FBtr0075417	102.492	0.486	0.985974
FBgn0033474	FBtr0330325	11.7382	4.3567	0.350168
FBgn0021979	FBtr0071960	97.4611	4.75949	0.745244
FBgn0033476	FBtr0088434	53.0821	0.189914	0.992895
FBgn0037715	FBtr0334656	20.3403	3.16515	0.762649
FBgn0263929	FBtr0305694	1.72748	0.968586	0.262919
FBgn0003345	FBtr0301544	7.20657	0.659975	0.364962
FBgn0260959	FBtr0301429	20.2102	1.10427	0.901487
FBgn0026430	FBtr0074777	18.5053	2.23032	0.67472
FBgn0034971	FBtr0072179	114.767	6.88635	0.892853
FBgn0036714	FBtr0075215	7.83192	0.531042	0.880584
FBgn0040397	FBtr0331340	0.854582	0.0819505	0.839073
FBgn0040395	FBtr0070376	125.615	3.17514	0.951879
FBgn0013263	FBtr0075708	47.2938	4.61264	0.561718
FBgn0033015	FBtr0086082	47.457	14.6567	0.618168
FBgn0264816	FBtr0334146	9.54406	3.83577	0.554384
FBgn0036020	FBtr0333855	30.6791	0.218255	0.985971
FBgn0061515	FBtr0333053	11.5456	2.38193	0.547877
FBgn0037007	FBtr0078219	0.97327	0.182766	0.63965
FBgn0033382	FBtr0300180	12.426	1.23932	0.7697
FBgn0037391	FBtr0078661	20.4909	6.42759	0.515188
FBgn0030873	FBtr0074469	31.8397	5.25813	0.751717
FBgn0030876	FBtr0303767	8.62464	5.63626	0.433461
FBgn0004456	FBtr0340190	3.83137	1.00801	0.48724
FBgn0001139	FBtr0339900	36.7465	2.30014	0.666329
FBgn0035432	FBtr0073055	7.05905	0.395667	0.781094
FBgn0001316	FBtr0072565	9.58329	2.0232	0.403581
FBgn0023528	FBtr0070412	24.414	6.26468	0.66085
FBgn0023522	FBtr0332587	83.4696	0.587694	0.979314
FBgn0020618	FBtr0331237	42.8147	3.24522	0.868362
FBgn0028425	FBtr0342608	14.6638	2.65698	0.647844
FBgn0028421	FBtr0289955	5.74836	0.352087	0.844773
FBgn0033494	FBtr0301444	1.45433	0.290136	0.417277
FBgn0032833	FBtr0081301	25.8547	2.33095	0.847234
FBgn0035542	FBtr0308034	4.39929	0.428125	0.631352
FBgn0013733	FBtr0304848	2.41218	0.0743152	0.618748
FBgn0264743	FBtr0334125	38.1094	1.7011	0.881903
FBgn0243516	FBtr0302298	8.64438	1.67246	0.340746
FBgn0020762	FBtr0077427	3.81996	0.102544	0.949047
FBgn0263120	FBtr0100426	17.0857	2.26494	0.485317
FBgn0052803	FBtr0332581	12.8014	3.32781	0.657932
FBgn0035944	FBtr0076514	29.153	10.1354	0.589857
FBgn0024273	FBtr0085353	0.766561	0.292206	0.567414
FBgn0024277	FBtr0072649	62.8828	0.441406	0.972689
FBgn0039249	FBtr0337009	4.92783	2.20433	0.527803
FBgn0039240	FBtr0334576	1.7578	0.440694	0.666038
FBgn0062413	FBtr0308592	24.8648	7.30613	0.629854
FBgn0029002	FBtr0332837	3.10849	1.00994	0.506409
FBgn0261570	FBtr0302836	2.31033	1.07706	0.234557
FBgn0261573	FBtr0302864	29.4843	0.775211	0.826215
FBgn0003423	FBtr0077207	8.45136	1.16595	0.376575
FBgn0260003	FBtr0083765	4.35525	0.135571	0.762612
FBgn0260794	FBtr0344030	11.3203	0.4811	0.723333
FBgn0035165	FBtr0072584	79.0235	3.61999	0.916071
FBgn0020381	FBtr0114561	8.29132	4.2782	0.492133
FBgn0020386	FBtr0072470	13.1915	1.48964	0.558513
FBgn0263593	FBtr0113055	14.934	1.45215	0.533294
FBgn0020389	FBtr0074887	26.8989	6.03776	0.426118
FBgn0053558	FBtr0306614	4.37992	0.435212	0.477779
FBgn0263598	FBtr0080420	2.18057	0.221442	0.711131
FBgn0087011	FBtr0114111	1.83716	0.197109	0.82333
FBgn0261822	FBtr0079566	9.34709	2.34903	0.332172
FBgn0031420	FBtr0331438	12.4332	0.250873	0.96121
FBgn0034417	FBtr0340458	4.07034	1.04598	0.493121
FBgn0064225	FBtr0111129	379.787	11.2949	0.943859
FBgn0266418	FBtr0344404	4.62979	0.685041	0.574773
FBgn0266417	FBtr0344400	2.10735	0	1
FBgn0031118	FBtr0340405	1.38005	0.501161	0.478597
FBgn0034418	FBtr0086591	37.5425	0.308611	0.983825
FBgn0266410	FBtr0344368	48.7775	0.375815	0.955815
FBgn0038704	FBtr0083760	13.746	6.10578	0.529557
FBgn0260486	FBtr0330725	1.04089	0.205875	0.419373
FBgn0019968	FBtr0329955	6.08066	1.48544	0.577079
FBgn0031738	FBtr0301236	2.83245	0.688325	0.578355
FBgn0010825	FBtr0305699	2.64232	0.682555	0.356098
FBgn0031646	FBtr0077401	1.34033	0.004221	0.993741
FBgn0030060	FBtr0332957	6.1661	1.56508	0.567711
FBgn0011603	FBtr0301408	1.63514	0.116912	0.823384
FBgn0259168	FBtr0299619	3.80743	1.26384	0.501048
FBgn0002873	FBtr0308329	4.43007	0.879159	0.501942
FBgn0266526	FBtr0344568	21.3202	3.58542	0.748313
FBgn0038747	FBtr0344352	2.69997	0.872032	0.507889
FBgn0034389	FBtr0110971	3.52755	0.00424875	0.995205
FBgn0027081	FBtr0080332	29.9656	2.59731	0.852259
FBgn0027087	FBtr0074593	107.092	0.397135	0.992638
FBgn0023097	FBtr0334637	3.73472	0.420462	0.6895
FBgn0023095	FBtr0075832	0.736663	0.663546	0.356953
FBgn0034368	FBtr0340394	4.82923	0.428911	0.849162
FBgn0000308	FBtr0079233	133.121	51.9965	0.390262
FBgn0037541	FBtr0300916	15.9289	0.415802	0.905457
FBgn0030268	FBtr0073477	4.49339	0.283293	0.798603
FBgn0036144	FBtr0100422	3.0625	0.637715	0.615498
FBgn0037720	FBtr0334617	3.33612	1.60129	0.510211
FBgn0030114	FBtr0071315	6.39794	0.671426	0.704337
FBgn0010551	FBtr0086615	172.546	33.471	0.563085
FBgn0026428	FBtr0330405	4.66211	0.595466	0.610268
FBgn0038294	FBtr0345220	32.6045	2.56576	0.458631
FBgn0000017	FBtr0075357	18.5944	1.86351	0.555016
FBgn0083962	FBtr0290010	7.90853	0.134004	0.951626
FBgn0000479	FBtr0070522	4.91734	0.441014	0.426388
FBgn0039507	FBtr0305973	5.688	3.11708	0.313279
FBgn0032029	FBtr0079649	62.146	0.133315	0.995728
FBgn0013576	FBtr0110932	17.6004	1.79425	0.30838
FBgn0036030	FBtr0345032	17.2208	1.02836	0.705212
FBgn0033005	FBtr0111280	15.1221	0.009488	0.998747
FBgn0265998	FBtr0299744	21.7778	2.95485	0.361813
FBgn0051955	FBtr0077540	55.9371	12.052	0.698854
FBgn0265991	FBtr0301313	14.1055	0.0927278	0.904828
FBgn0027066	FBtr0086131	31.1648	1.96971	0.798204
FBgn0001122	FBtr0088264	2.56856	0.24553	0.566662
FBgn0001123	FBtr0343279	26.8317	17.0473	0.344113
FBgn0001128	FBtr0079147	0.589812	0.291441	0.335965
FBgn0035422	FBtr0073098	654.422	244.9	0.400498
FBgn0039890	FBtr0089146	7.81718	1.65342	0.541698
FBgn0039897	FBtr0300800	36.7754	0.780026	0.854932
FBgn0250753	FBtr0078745	367.318	11.9767	0.859824
FBgn0005558	FBtr0100396	0.744001	0.198841	0.65167
FBgn0035397	FBtr0332113	6.39925	0.890223	0.33926
FBgn0035392	FBtr0072986	6.34546	0.297139	0.914366
FBgn0051523	FBtr0345142	93.3059	2.88174	0.866233
FBgn0035880	FBtr0076676	0.88285	0.183667	0.706176
FBgn0035558	FBtr0113143	43.8335	0.32283	0.985484
FBgn0032600	FBtr0080893	19.9093	0.437026	0.9011
FBgn0035888	FBtr0307378	0.937082	0.552559	0.458859
FBgn0039877	FBtr0307552	29.8218	0.687897	0.955901
FBgn0033739	FBtr0100298	6.51468	0.631486	0.673553
FBgn0026376	FBtr0330186	2.99993	0.239433	0.806817
FBgn0051875	FBtr0303883	3.19405	0.917647	0.635082
FBgn0052813	FBtr0342735	4.74785	0.235523	0.742256
FBgn0261985	FBtr0306561	22.3706	7.45509	0.500059
FBgn0028703	FBtr0273248	10.8286	0.391023	0.873789
FBgn0003256	FBtr0113702	15.6371	2.05424	0.603556
FBgn0035087	FBtr0113119	2.95856	1.72713	0.461351
FBgn0025641	FBtr0070239	16.3059	2.15133	0.654561
FBgn0035772	FBtr0076873	49.1162	9.75293	0.626682
FBgn0250785	FBtr0089946	5.78096	2.04995	0.484541
FBgn0032515	FBtr0303269	6.57974	1.7945	0.478257
FBgn0029763	FBtr0070775	1.76909	0.746782	0.441232
FBgn0003654	FBtr0089397	39.5937	0.664928	0.820803
FBgn0002781	FBtr0084075	29.3669	12.4041	0.105846
FBgn0265042	FBtr0336474	23.9658	1.13077	0.809118
FBgn0265045	FBtr0336644	9.87143	0.172607	0.877282
FBgn0003435	FBtr0086495	1.79307	0.217194	0.302895
FBgn0264270	FBtr0336727	0.389173	0.041797	0.288169
FBgn0038909	FBtr0084156	0.788422	0.221615	0.640134
FBgn0262614	FBtr0305301	6.90625	0.738741	0.509501
FBgn0262617	FBtr0305356	3.14155	0.316992	0.586056
FBgn0029161	FBtr0343130	36.7929	8.0968	0.60234
FBgn0000536	FBtr0074212	9.15176	0.632633	0.706833
FBgn0266409	FBtr0344359	13.5477	2.60429	0.634238
FBgn0016081	FBtr0333858	4.46566	0.930181	0.444488
FBgn0031090	FBtr0070028	42.3113	4.56992	0.822359
FBgn0265194	FBtr0339079	3.56776	0.712952	0.416871
FBgn0265192	FBtr0339099	13.0176	0.62696	0.912139
FBgn0265191	FBtr0339088	2.65665	0.219253	0.751811
FBgn0264574	FBtr0333498	1.30137	0.0212009	0.783115
FBgn0261562	FBtr0302729	20.549	2.26029	0.819679
FBgn0261563	FBtr0302731	0.681347	0.120347	0.585986
FBgn0261561	FBtr0303165	4.0924	0.0583367	0.946056
FBgn0261564	FBtr0302768	21.6973	2.01437	0.494748
FBgn0261565	FBtr0306704	2.89535	0.419532	0.346778
FBgn0000228	FBtr0079084	5.6843	1.21247	0.483908
FBgn0259176	FBtr0299657	42.8851	3.7606	0.587709
FBgn0259174	FBtr0300520	32.6177	0.856928	0.844664
FBgn0031897	FBtr0330198	1.67347	1.0773	0.34115
FBgn0029941	FBtr0089712	43.7466	0.054697	0.997506
FBgn0030478	FBtr0073773	24.3541	8.44967	0.365664
FBgn0046214	FBtr0084776	663.716	16.2071	0.953436
FBgn0034598	FBtr0071629	44.7535	4.29549	0.838953
FBgn0026259	FBtr0309836	62.0921	11.2954	0.646939
FBgn0051092	FBtr0113386	2.79737	0.0594783	0.870447
FBgn0000319	FBtr0074179	58.2493	11.4497	0.504333
FBgn0026257	FBtr0084559	12.5202	0.640407	0.907195
FBgn0039465	FBtr0085082	43.4053	1.0353	0.933223
FBgn0030274	FBtr0331740	7.69712	2.28056	0.627914
FBgn0039467	FBtr0085074	13.3805	0.684645	0.830103
FBgn0051145	FBtr0336459	103.054	0.958173	0.972864
FBgn0010762	FBtr0076263	13.9298	0.607992	0.88422
FBgn0031673	FBtr0079034	18.3278	2.63236	0.582027
FBgn0034282	FBtr0086823	115.491	6.46802	0.899273
FBgn0021953	FBtr0337007	62.6218	0.168323	0.994653
FBgn0041605	FBtr0301771	0.5085	0.0775074	0.25667
FBgn0010548	FBtr0088993	28.0049	2.62297	0.516366
FBgn0037616	FBtr0081909	1.13466	0.0101285	0.98246
FBgn0266758	FBtr0084648	2.53695	0.010479	0.991807
FBgn0026418	FBtr0075771	137.486	8.02691	0.740576
FBgn0004237	FBtr0082851	9.91142	2.5984	0.656028
FBgn0023177	FBtr0077325	5.24497	0.254416	0.872966
FBgn0023172	FBtr0086971	11.4606	2.84651	0.573027
FBgn0036732	FBtr0345118	7.44123	4.45643	0.455007
FBgn0036734	FBtr0331842	38.8023	1.08393	0.947087
FBgn0033544	FBtr0088217	20.7347	0.194393	0.963854
FBgn0033929	FBtr0087550	24.2083	17.1292	0.414053
FBgn0085478	FBtr0343028	4.15197	1.02838	0.446743
FBgn0058160	FBtr0301797	1.21774	0.36309	0.456065
FBgn0036518	FBtr0303510	20.6039	2.54335	0.618352
FBgn0050438	FBtr0086067	1.84046	7.36667e-05	0.99988
FBgn0004838	FBtr0079346	26.4288	3.15704	0.582503
FBgn0036510	FBtr0075561	38.0043	0.248811	0.980738
FBgn0036043	FBtr0076318	4.27664	0.091308	0.809812
FBgn0036516	FBtr0075592	7.79785	1.31049	0.748438
FBgn0036288	FBtr0332645	5.51887	0.773759	0.781003
FBgn0041111	FBtr0290040	3.2691	0.661791	0.451543
FBgn0037027	FBtr0331524	1.42771	1.32236	0.350579
FBgn0027279	FBtr0299525	12.6515	1.6864	0.48394
FBgn0267376	FBtr0273347	21.31	1.91809	0.649329
FBgn0035411	FBtr0332097	4.22559	0.343175	0.804091
FBgn0004167	FBtr0300017	8.66442	0.587982	0.746654
FBgn0023540	FBtr0310501	19.1752	0	1
FBgn0023388	FBtr0081503	5.84849	2.57594	0.362086
FBgn0036196	FBtr0076126	5.06724	0.900057	0.652372
FBgn0039883	FBtr0302179	0.4031	0.124433	0.350613
FBgn0039881	FBtr0085848	0.771306	0.404258	0.488223
FBgn0263110	FBtr0307309	3.42463	1.62408	0.513223
FBgn0263112	FBtr0307328	2.64505	0.249497	0.841289
FBgn0053156	FBtr0087681	17.6748	1.51852	0.795074
FBgn0013718	FBtr0100039	4.538	1.01464	0.309035
FBgn0086676	FBtr0089593	61.7428	0.360321	0.982794
FBgn0028577	FBtr0072709	63.317	2.56231	0.755433
FBgn0035968	FBtr0076503	18.4884	0.632816	0.93593
FBgn0042132	FBtr0074810	2.21518	1.58017	0.412087
FBgn0028717	FBtr0339161	12.8218	0.636728	0.834279
FBgn0042135	FBtr0330328	3.23182	2.11025	0.276866
FBgn0042138	FBtr0076103	124.809	1.62648	0.962376
FBgn0052772	FBtr0342951	32.5551	3.91627	0.806066
FBgn0035989	FBtr0076480	13.1435	1.10505	0.748334
FBgn0024251	FBtr0100599	6.55366	0.540027	0.858515
FBgn0039261	FBtr0084795	36.0697	1.63271	0.916984
FBgn0039266	FBtr0084763	28.4083	13.5214	0.512313
FBgn0262519	FBtr0302046	40.6754	4.45651	0.82026
FBgn0262511	FBtr0087175	41.0518	8.1746	0.626023
FBgn0086254	FBtr0331547	243.316	31.6029	0.793797
FBgn0086708	FBtr0075808	0.546225	0.11657	0.483782
FBgn0028399	FBtr0310550	33.2175	9.08338	0.477599
FBgn0003137	FBtr0301838	3.28139	0.30276	0.844216
FBgn0052512	FBtr0077262	9.1013	0.297173	0.9387
FBgn0003139	FBtr0070921	43.2329	0.737658	0.967001
FBgn0028394	FBtr0079688	15.1263	2.5324	0.598922
FBgn0028397	FBtr0074255	1.57314	0.181513	0.812502
FBgn0052685	FBtr0308582	13.4318	9.52653	0.413479
FBgn0024814	FBtr0332771	20.284	5.18478	0.661717
FBgn0035348	FBtr0072964	1.22632	0.00348075	0.988774
FBgn0024811	FBtr0089113	37.2584	1.59773	0.823444
FBgn0035346	FBtr0072923	24.9595	5.04565	0.712095
FBgn0038890	FBtr0334664	15.4932	1.76016	0.745809
FBgn0029157	FBtr0084800	11.8567	1.15159	0.837345
FBgn0033421	FBtr0088547	29.8416	0.076931	0.99487
FBgn0259740	FBtr0302201	10.2241	2.71984	0.652722
FBgn0259745	FBtr0300082	3.84609	0.134408	0.905108
FBgn0025720	FBtr0086319	16.5001	2.52183	0.765887
FBgn0025726	FBtr0334487	2.43059	0.490202	0.497909
FBgn0052423	FBtr0301599	45.3174	2.43926	0.755883
FBgn0022382	FBtr0112901	0.475999	0.340571	0.411358
FBgn0259985	FBtr0088025	2.55522	0.209486	0.85913
FBgn0259984	FBtr0100660	9.15433	2.67758	0.532629
FBgn0028953	FBtr0345418	0.945469	0.414293	0.532942
FBgn0019947	FBtr0333478	27.2947	2.25096	0.801663
FBgn0024921	FBtr0077001	3.50063	0.735959	0.703991
FBgn0031717	FBtr0307061	12.07	1.07015	0.652754
FBgn0020238	FBtr0083567	254.771	35.8005	0.780616
FBgn0031245	FBtr0078136	12.6889	2.78137	0.69522
FBgn0020236	FBtr0300598	0.891176	0.441964	0.502042
FBgn0031069	FBtr0335157	11.069	1.0741	0.83747
FBgn0000259	FBtr0308085	7.90522	3.83884	0.204714
FBgn0000256	FBtr0077513	19.8478	1.21264	0.700437
FBgn0026620	FBtr0302614	19.1878	2.76312	0.38699
FBgn0000253	FBtr0304964	29.5657	1.17902	0.893149
FBgn0031066	FBtr0074817	319.937	13.2847	0.923322
FBgn0000250	FBtr0080846	31.1638	4.8095	0.683532
FBgn0031882	FBtr0079427	6.40143	1.46963	0.685327
FBgn0031883	FBtr0089640	56.0741	2.9714	0.790543
FBgn0033538	FBtr0088284	3.78805	0.487248	0.795384
FBgn0039186	FBtr0273282	27.9232	3.44069	0.618774
FBgn0031401	FBtr0077837	3.19304	0.172796	0.902337
FBgn0011571	FBtr0334992	17.877	10.0025	0.471913
FBgn0045823	FBtr0076401	118.499	29.0556	0.576173
FBgn0051550	FBtr0113409	21.6626	3.18945	0.772519
FBgn0037120	FBtr0078458	16.8884	0.522331	0.941747
FBgn0034611	FBtr0071591	6.84466	1.43028	0.705256
FBgn0027660	FBtr0075232	2.55685	0	1
FBgn0034345	FBtr0306637	47.0221	12.3345	0.322736
FBgn0034618	FBtr0071600	36.019	1.56746	0.851738
FBgn0261641	FBtr0334545	12.4223	0.355257	0.874897
FBgn0015278	FBtr0076088	14.7117	1.16292	0.808314
FBgn0261647	FBtr0330665	3.83609	0.661056	0.743687
FBgn0265523	FBtr0333767	3.13075	0.231598	0.871118
FBgn0038108	FBtr0334510	7.64146	3.30278	0.435416
FBgn0031952	FBtr0343424	3.27234	0.218186	0.833314
FBgn0033802	FBtr0310499	4.45297	1.58743	0.483217
FBgn0051151	FBtr0310426	9.81254	6.77109	0.420153
FBgn0031664	FBtr0079046	42.4148	0.004705	0.999778
FBgn0039690	FBtr0310267	17.9801	2.24293	0.615867
FBgn0051158	FBtr0113396	16.7705	1.17148	0.826746
FBgn0014018	FBtr0089340	4.04969	1.04373	0.659866
FBgn0020496	FBtr0334516	25.8063	2.21157	0.593264
FBgn0014010	FBtr0077795	41.673	7.24875	0.450937
FBgn0037234	FBtr0336483	23.6383	0.782221	0.937926
FBgn0037239	FBtr0078916	1.59254	0.131466	0.858294
FBgn0015019	FBtr0083338	60.5354	12.1248	0.713988
FBgn0004227	FBtr0074233	6.72966	0.740287	0.819667
FBgn0026401	FBtr0334994	12.209	0.061464	0.98026
FBgn0085443	FBtr0112689	22.3434	0.763403	0.726831
FBgn0085442	FBtr0301851	29.1189	6.88138	0.458379
FBgn0085446	FBtr0112706	1.9169	0.379489	0.21002
FBgn0259170	FBtr0300513	7.43042	2.77527	0.276663
FBgn0259171	FBtr0333525	2.28968	0	1
FBgn0036728	FBtr0333691	751.641	2.83742	0.992507
FBgn0004828	FBtr0340343	169.735	55.2497	0.60569
FBgn0036059	FBtr0113158	24.68	1.03554	0.856286
FBgn0004797	FBtr0080916	2.22314	0.336989	0.767363
FBgn0036053	FBtr0076362	48.598	2.37834	0.910848
FBgn0037057	FBtr0078299	51.636	1.02302	0.961886
FBgn0041585	FBtr0114614	14.9801	1.80687	0.734292
FBgn0035400	FBtr0073115	36.4853	1.01439	0.877953
FBgn0004179	FBtr0334746	11.5478	1.43419	0.668099
FBgn0036180	FBtr0301145	10.2064	0.517992	0.90785
FBgn0001078	FBtr0075087	1.05437	0.290436	0.644779
FBgn0028494	FBtr0086887	5.14438	1.85352	0.581193
FBgn0002525	FBtr0346460	48.6238	2.8744	0.89427
FBgn0001215	FBtr0085299	52.3129	7.78717	0.62679
FBgn0013765	FBtr0087703	18.9909	2.04893	0.481024
FBgn0263102	FBtr0088275	8.59027	0.991116	0.464303
FBgn0039858	FBtr0085802	12.8124	3.45758	0.552613
FBgn0001218	FBtr0073608	38.866	11.9253	0.5207
FBgn0263108	FBtr0330149	18.3682	7.15134	0.299761
FBgn0264607	FBtr0300377	32.5962	0.669867	0.829528
FBgn0011817	FBtr0333223	2.36796	0.118536	0.799813
FBgn0011818	FBtr0077778	4.35881	0.74205	0.746
FBgn0035976	FBtr0089490	2.39664	0.437826	0.477077
FBgn0035975	FBtr0076433	1.99544	0.284218	0.700622
FBgn0002413	FBtr0085744	5.82463	3.4484	0.45786
FBgn0035978	FBtr0301698	17.544	0.314067	0.965434
FBgn0025628	FBtr0070337	40.0065	2.07012	0.794456
FBgn0052767	FBtr0300994	2.13487	0.403745	0.569321
FBgn0263077	FBtr0306933	0.976603	0.0523606	0.589277
FBgn0267002	FBtr0346959	1.06293	0.318377	0.357505
FBgn0039214	FBtr0306172	4.96888	1.06438	0.538551
FBgn0086711	FBtr0080676	2.09423	0.0468557	0.937101
FBgn0029524	FBtr0336920	2.4331	0.268726	0.819073
FBgn0260745	FBtr0082497	3.66281	0.603883	0.302282
FBgn0260742	FBtr0082510	14.5407	5.59801	0.564978
FBgn0260749	FBtr0303903	3.1728	0.657778	0.616541
FBgn0260748	FBtr0302377	33.7855	8.26732	0.505357
FBgn0024804	FBtr0113715	17.8186	5.32087	0.52747
FBgn0024806	FBtr0072520	5.60809	0.97397	0.657455
FBgn0024807	FBtr0301293	3.99174	0.72844	0.477345
FBgn0035357	FBtr0072934	29.9549	0.763103	0.887016
FBgn0037912	FBtr0100462	53.9197	1.30846	0.953713
FBgn0052982	FBtr0330218	1.80568	1.021	0.261288
FBgn0259978	FBtr0086039	52.3844	3.69674	0.702535
FBgn0027657	FBtr0083247	58.5486	2.39702	0.859282
FBgn0052438	FBtr0333455	1.21205	0.419258	0.59108
FBgn0067783	FBtr0344282	8.62673	4.45565	0.326161
FBgn0020503	FBtr0301440	4.92695	0.884081	0.317133
FBgn0052343	FBtr0299838	16.6667	0.899475	0.902579
FBgn0039668	FBtr0085432	9.00684	1.30621	0.775165
FBgn0263490	FBtr0304912	8.66787	2.92773	0.496696
FBgn0039065	FBtr0334501	7.06363	0.22302	0.887869
FBgn0042693	FBtr0083553	12.0815	2.05791	0.328512
FBgn0063485	FBtr0100145	17.0982	2.94047	0.744075
FBgn0261238	FBtr0081612	2.86277	0.360037	0.419566
FBgn0261239	FBtr0081478	2.34345	0.525024	0.69057
FBgn0030581	FBtr0339447	2.19614	0.938058	0.438324
FBgn0030582	FBtr0300433	4.01709	0.395892	0.83535
FBgn0026872	FBtr0339576	5.32121	1.59512	0.52651
FBgn0260635	FBtr0075500	196.313	1.45796	0.97115
FBgn0031878	FBtr0079357	64.4092	0.202077	0.990676
FBgn0260632	FBtr0081007	2.42993	0.999759	0.377966
FBgn0039137	FBtr0113275	11.333	0.598506	0.863236
FBgn0031187	FBtr0339506	10.9933	0.33233	0.805256
FBgn0031183	FBtr0342876	9.69206	1.72174	0.73785
FBgn0265082	FBtr0336810	5.75261	2.72861	0.513176
FBgn0037138	FBtr0078446	22.8417	7.68109	0.497803
FBgn0039928	FBtr0089207	9.26798	1.876	0.711827
FBgn0037135	FBtr0303247	36.3322	0.198822	0.989174
FBgn0037137	FBtr0089580	84.631	1.00176	0.976874
FBgn0011725	FBtr0084566	2.45308	0.509886	0.546024
FBgn0051522	FBtr0078939	22.0478	0.448975	0.90759
FBgn0000662	FBtr0087647	19.6448	2.9728	0.767662
FBgn0000667	FBtr0070344	46.4131	0.257532	0.962611
FBgn0040068	FBtr0074677	20.9747	0.664466	0.940416
FBgn0015269	FBtr0084952	1.77632	0.213935	0.734585
FBgn0027587	FBtr0072528	26.3364	1.01026	0.896797
FBgn0030052	FBtr0300751	50.0173	9.8165	0.560209
FBgn0030056	FBtr0071222	55.9898	0.34333	0.981936
FBgn0014020	FBtr0087214	94.216	14.6431	0.616644
FBgn0014024	FBtr0070752	27.3513	2.24809	0.858822
FBgn0014026	FBtr0070916	3422.56	8.64128	0.992483
FBgn0267487	FBtr0072717	56.4842	1.56098	0.92344
FBgn0002121	FBtr0078170	3.30619	0.74372	0.33063
FBgn0051635	FBtr0331189	1.93457	0.496008	0.393957
FBgn0265434	FBtr0100466	26.3769	7.65427	0.329889
FBgn0034240	FBtr0113090	11.5831	0.533169	0.9157
FBgn0000064	FBtr0310660	64.4846	13.2366	0.378482
FBgn0085450	FBtr0112717	3.47514	0.36235	0.827446
FBgn0033906	FBtr0302451	3.00065	1.45055	0.508434
FBgn0039846	FBtr0085812	8.0184	2.86691	0.583062
FBgn0010382	FBtr0080774	10.9189	2.40378	0.531748
FBgn0083992	FBtr0344024	0.905372	0.277539	0.619926
FBgn0004369	FBtr0303454	1.28537	0.573496	0.427621
FBgn0004368	FBtr0070725	1.99887	0.448129	0.471485
FBgn0004363	FBtr0100584	53.0159	3.84116	0.82145
FBgn0004362	FBtr0301410	348.89	207.894	0.456257
FBgn0000116	FBtr0076544	15.6694	2.27754	0.579124
FBgn0000117	FBtr0089992	96.412	3.50974	0.872894
FBgn0036663	FBtr0075341	17.1394	1.11951	0.753812
FBgn0012051	FBtr0112869	45.7028	2.68892	0.894719
FBgn0033166	FBtr0089008	13.5649	6.96868	0.493228
FBgn0261885	FBtr0089583	16.6156	1.30476	0.760974
FBgn0022987	FBtr0306248	2.7925	1.64032	0.459811
FBgn0041004	FBtr0111245	39.5967	1.71321	0.793903
FBgn0263251	FBtr0076349	100.528	0.525046	0.984573
FBgn0262636	FBtr0089129	1.07632	0.323294	0.624711
FBgn0043884	FBtr0084563	14.8435	0.794078	0.823732
FBgn0052495	FBtr0300977	4.92429	1.17043	0.456951
FBgn0001228	FBtr0100653	1.96114	0.114611	0.89535
FBgn0028487	FBtr0082847	12.4437	0.11596	0.938763
FBgn0051716	FBtr0080009	14.2558	0.690642	0.696371
FBgn0038826	FBtr0334720	4.52714	0.3944	0.433504
FBgn0004611	FBtr0078047	2.24449	1.10724	0.336331
FBgn0001222	FBtr0086782	30.4395	3.40644	0.817115
FBgn0032363	FBtr0080246	15.5838	0.566685	0.932203
FBgn0036318	FBtr0332046	25.5863	5.25238	0.549112
FBgn0013770	FBtr0304021	10.2123	3.04442	0.626478
FBgn0004587	FBtr0082801	408.998	2.27368	0.95742
FBgn0086655	FBtr0301636	0.742701	0.401967	0.480205
FBgn0005694	FBtr0330156	15.3846	1.78976	0.811248
FBgn0031384	FBtr0330672	1.38778	0.184386	0.600846
FBgn0039994	FBtr0111288	11.7912	3.71541	0.514058
FBgn0003204	FBtr0071494	0.827685	0.151641	0.731839
FBgn0003209	FBtr0340232	17.4704	0.911608	0.864648
FBgn0250906	FBtr0077739	407.329	0.77441	0.994329
FBgn0025637	FBtr0070127	68.6354	11.814	0.453538
FBgn0025631	FBtr0303045	10.1163	2.19711	0.535119
FBgn0025633	FBtr0339430	12.874	1.94125	0.570144
FBgn0024236	FBtr0331417	2.91405	0.819376	0.640057
FBgn0002626	FBtr0114555	177.89	15.3892	0.852501
FBgn0263006	FBtr0072216	140.203	0.345117	0.983061
FBgn0264707	FBtr0333958	9.8506	0.0932851	0.921464
FBgn0039209	FBtr0084672	8.22167	2.05213	0.44484
FBgn0261862	FBtr0088308	18.1885	0.294828	0.968599
FBgn0260753	FBtr0308565	1.01735	0.0128735	0.975317
FBgn0017418	FBtr0306057	2.56885	0.646044	0.498513
FBgn0003117	FBtr0083221	9.6868	3.05401	0.61329
FBgn0264449	FBtr0343358	4.0684	0.0217004	0.959075
FBgn0250837	FBtr0080157	322.326	2.31998	0.985809
FBgn0003118	FBtr0089715	48.9136	19.1734	0.560547
FBgn0039338	FBtr0084838	4.93281	2.58459	0.488301
FBgn0035321	FBtr0072908	132.709	2.13143	0.968878
FBgn0028734	FBtr0347104	51.533	0.936576	0.859425
FBgn0016070	FBtr0076549	2.31241	1.22749	0.38573
FBgn0022160	FBtr0087307	11.7264	3.75775	0.609421
FBgn0016076	FBtr0300020	29.7571	0.449294	0.956667
FBgn0003371	FBtr0070475	6.49406	0.525179	0.451863
FBgn0259212	FBtr0300525	6.49793	0.260172	0.833197
FBgn0022361	FBtr0089995	1.46585	0.325881	0.473579
FBgn0259216	FBtr0308691	0.619866	0.245458	0.558044
FBgn0259214	FBtr0300558	15.7421	2.04329	0.461215
FBgn0046247	FBtr0334729	10.4239	2.7779	0.555715
FBgn0002643	FBtr0087598	3.38372	0.544961	0.756368
FBgn0022764	FBtr0339650	12.3795	3.77086	0.290965
FBgn0262714	FBtr0075927	6.91214	1.45465	0.542949
FBgn0032036	FBtr0079658	25.0379	5.81053	0.323768
FBgn0261710	FBtr0071460	17.9885	2.61898	0.774483
FBgn0031030	FBtr0309237	12.795	4.19463	0.303505
FBgn0261244	FBtr0073826	2.63631	0.187104	0.778884
FBgn0261243	FBtr0333395	81.5048	2.84674	0.826744
FBgn0029997	FBtr0071110	0.98643	0.402846	0.550425
FBgn0011481	FBtr0083611	3.96597	0.210663	0.903967
FBgn0026086	FBtr0339272	2.04017	0.335882	0.336065
FBgn0026084	FBtr0070639	504.382	4.89305	0.97172
FBgn0026083	FBtr0300931	15.6006	2.69749	0.391207
FBgn0036896	FBtr0302513	6.86788	0.74115	0.822483
FBgn0036897	FBtr0306354	2.92918	1.57755	0.481435
FBgn0031195	FBtr0077359	15.1343	3.29627	0.696571
FBgn0031190	FBtr0335046	4.16409	0.17865	0.920976
FBgn0031191	FBtr0339500	3.3699	1.55703	0.265094
FBgn0063923	FBtr0072488	2.89884	0.645813	0.691771
FBgn0010602	FBtr0078081	258.002	8.15526	0.94054
FBgn0027601	FBtr0073972	4.83811	0.0164245	0.993256
FBgn0000615	FBtr0086244	8.70013	1.18505	0.785904
FBgn0040056	FBtr0111166	5.79469	1.9939	0.592353
FBgn0034321	FBtr0340332	6.56622	0.214235	0.938744
FBgn0000611	FBtr0074137	2.37301	0.214174	0.847092
FBgn0031990	FBtr0079641	16.2374	0.678076	0.922918
FBgn0000581	FBtr0088140	4.85834	0.0845927	0.950358
FBgn0263873	FBtr0329844	3.52087	0.135592	0.721965
FBgn0016054	FBtr0336830	2.33781	0.995652	0.54002
FBgn0015924	FBtr0078087	42.4558	3.63807	0.795499
FBgn0020304	FBtr0302612	44.8047	1.02154	0.93598
FBgn0040238	FBtr0082183	24.3982	0.363271	0.971083
FBgn0030151	FBtr0089385	91.9108	2.41983	0.926798
FBgn0033226	FBtr0088835	10.1128	1.54673	0.566657
FBgn0040232	FBtr0332203	11.9354	0.537589	0.917362
FBgn0027932	FBtr0079665	346.652	2.0156	0.971749
FBgn0037215	FBtr0336702	82.3524	7.66529	0.781716
FBgn0000723	FBtr0082051	13.7501	0.276046	0.925666
FBgn0010280	FBtr0075449	15.6601	0.819043	0.732007
FBgn0000721	FBtr0089304	6.54134	0.619323	0.601414
FBgn0037218	FBtr0078966	31.9632	0.993355	0.941481
FBgn0039543	FBtr0085238	5.89992	0.424727	0.874143
FBgn0027598	FBtr0085704	51.9554	3.19815	0.670041
FBgn0025335	FBtr0343277	68.1107	0.095362	0.997208
FBgn0027594	FBtr0072799	2.25642	0.124094	0.819683
FBgn0027590	FBtr0305310	15.065	2.17027	0.776325
FBgn0050460	FBtr0087009	2.02696	0.0336476	0.895896
FBgn0263398	FBtr0084602	40.784	4.61491	0.746567
FBgn0051992	FBtr0089096	24.1764	3.05847	0.663999
FBgn0037070	FBtr0331798	30.7681	1.69953	0.819036
FBgn0263395	FBtr0086504	5.84272	2.72894	0.416458
FBgn0263392	FBtr0309119	8.92049	0.0754097	0.967292
FBgn0263391	FBtr0309114	20.5876	2.54337	0.383728
FBgn0036272	FBtr0076010	1.07432	0.159918	0.770588
FBgn0262111	FBtr0304066	4.41227	0.0413617	0.938421
FBgn0040309	FBtr0339699	5.80458	1.72013	0.529375
FBgn0040305	FBtr0076459	11.0963	1.66667	0.571102
FBgn0036279	FBtr0333839	3.04904	0.709406	0.517957
FBgn0266019	FBtr0305603	5.14186	1.20054	0.588079
FBgn0010198	FBtr0073795	272.383	92.8209	0.494481
FBgn0004370	FBtr0330392	2.45135	0.474872	0.56342
FBgn0004373	FBtr0072515	8.55545	3.04923	0.583834
FBgn0082582	FBtr0085662	47.8809	1.12184	0.739947
FBgn0022238	FBtr0086776	9.06356	3.31937	0.312755
FBgn0032773	FBtr0081223	4.86279	0.0967475	0.961732
FBgn0032775	FBtr0081217	43.3846	19.4291	0.527519
FBgn0032774	FBtr0310645	0.575738	0.492202	0.280527
FBgn0058045	FBtr0111163	196.069	5.00411	0.951435
FBgn0032779	FBtr0334164	27.1345	10.6847	0.458441
FBgn0032957	FBtr0085914	4.30017	1.22257	0.412962
FBgn0050007	FBtr0300921	5.6481	1.27699	0.688618
FBgn0266377	FBtr0344181	27.6551	3.45046	0.533797
FBgn0032170	FBtr0079885	14.3095	4.4537	0.517138
FBgn0027339	FBtr0333212	4.41317	1.96706	0.309729
FBgn0027338	FBtr0301189	43.2766	2.94347	0.880258
FBgn0045063	FBtr0346633	10.7677	1.20982	0.816518
FBgn0032889	FBtr0081418	24.3205	4.46854	0.352441
FBgn0027335	FBtr0343021	65.73	19.141	0.533726
FBgn0003963	FBtr0310027	71.4425	4.17955	0.850697
FBgn0003969	FBtr0074141	9.88918	6.58837	0.27286
FBgn0058263	FBtr0301779	10.2081	1.51218	0.692326
FBgn0001234	FBtr0084059	7.39731	0.0176032	0.988242
FBgn0001987	FBtr0080765	1.05101	0.136981	0.718909
FBgn0053100	FBtr0300475	7.99799	1.17877	0.77234
FBgn0004598	FBtr0074262	13.9409	1.73015	0.535119
FBgn0039831	FBtr0085758	7.40243	1.76398	0.677233
FBgn0039830	FBtr0305122	330.132	11.7008	0.875833
FBgn0033777	FBtr0087816	19.6666	1.77755	0.612486
FBgn0013981	FBtr0082962	292.462	8.37106	0.945854
FBgn0013987	FBtr0070839	14.2271	0.141328	0.98052
FBgn0036305	FBtr0075920	14.9766	0.785411	0.905071
FBgn0013984	FBtr0084121	2.09421	0.0067545	0.993591
FBgn0005427	FBtr0308208	1.94248	0.231779	0.432427
FBgn0003742	FBtr0089620	33.8166	6.60725	0.505836
FBgn0003748	FBtr0071537	53.4784	0.118564	0.989036
FBgn0005640	FBtr0073132	15.3072	3.88118	0.247363
FBgn0003218	FBtr0301532	1.93002	0.0631591	0.772487
FBgn0028582	FBtr0331833	17.6742	1.10786	0.614694
FBgn0035046	FBtr0072325	76.2972	23.8486	0.615327
FBgn0039234	FBtr0306087	20.5553	10.0595	0.505363
FBgn0039944	FBtr0300041	0.845505	0.332731	0.336967
FBgn0035688	FBtr0077019	11.0537	0.316719	0.945801
FBgn0261873	FBtr0100375	1.20361	0.0930812	0.518666
FBgn0052529	FBtr0306522	4.65371	0.823257	0.485102
FBgn0260722	FBtr0301248	1.30041	0.42549	0.604451
FBgn0052521	FBtr0310652	74.1522	6.66618	0.613764
FBgn0038947	FBtr0084208	46.0587	1.19157	0.950804
FBgn0035335	FBtr0072900	128.185	2.78169	0.958404
FBgn0025777	FBtr0079306	13.621	1.50076	0.694097
FBgn0259203	FBtr0299693	79.1146	0.622571	0.984505
FBgn0260439	FBtr0005088	262.13	1.50259	0.983094
FBgn0039044	FBtr0084359	20.7466	0.414679	0.961561
FBgn0035028	FBtr0089868	1.28114	0.419855	0.60407
FBgn0030890	FBtr0343317	2.6905	0.11119	0.923656
FBgn0035020	FBtr0072304	13.7901	5.11489	0.574112
FBgn0010877	FBtr0083595	47.4632	0.0070785	0.999702
FBgn0031213	FBtr0302164	24.1914	5.9791	0.574226
FBgn0250816	FBtr0299882	5.03588	0.006582	0.997393
FBgn0259685	FBtr0084603	2.94811	0.186844	0.887504
FBgn0029504	FBtr0333203	0.877514	0.491065	0.471872
FBgn0031037	FBtr0345918	6.25669	2.31761	0.574434
FBgn0262871	FBtr0330037	13.3174	0.776058	0.895618
FBgn0262870	FBtr0302646	0.879136	0.193744	0.47576
FBgn0034002	FBtr0087368	4.01462	2.36909	0.360966
FBgn0044324	FBtr0078568	52.269	1.60203	0.915794
FBgn0044323	FBtr0333096	30.9056	0.51765	0.922725
FBgn0261703	FBtr0331765	3.66201	0.232165	0.887471
FBgn0031039	FBtr0074739	31.7983	0.007563	0.999525
FBgn0000464	FBtr0081260	2.38582	0.0215428	0.956803
FBgn0031850	FBtr0079312	7.68017	3.01548	0.337478
FBgn0260659	FBtr0302324	12.0201	2.56008	0.539976
FBgn0015803	FBtr0081356	19.322	2.07405	0.650742
FBgn0031322	FBtr0307057	2.13306	0.210486	0.835173
FBgn0031453	FBtr0077714	782.585	0.744589	0.998101
FBgn0037440	FBtr0110774	3.24193	2.5553	0.388138
FBgn0037442	FBtr0081720	36.2998	0.731804	0.961243
FBgn0037443	FBtr0290326	7.60246	1.35881	0.650957
FBgn0030328	FBtr0073619	8.25547	2.25217	0.268234
FBgn0030329	FBtr0073551	23.922	11.8673	0.501966
FBgn0034645	FBtr0300679	197.045	43.8439	0.599692
FBgn0016131	FBtr0087102	21.6515	1.20057	0.857376
FBgn0031145	FBtr0077241	309.397	1.6926	0.989177
FBgn0261673	FBtr0087868	7.52069	0.742625	0.627957
FBgn0261671	FBtr0340172	2.43805	0.180638	0.771388
FBgn0016917	FBtr0334586	18.5124	5.34867	0.277753
FBgn0261674	FBtr0302981	2.58636	0.660841	0.661805
FBgn0011584	FBtr0343741	59.7725	1.87332	0.941015
FBgn0011586	FBtr0071266	155.339	2.90042	0.946956
FBgn0265575	FBtr0340204	1.93503	0.222542	0.812999
FBgn0261383	FBtr0332399	1.55322	0.724623	0.416738
FBgn0026181	FBtr0074286	4.24064	0.124679	0.944464
FBgn0026189	FBtr0073120	22.113	4.63542	0.488252
FBgn0030038	FBtr0339438	7.02511	0.697943	0.834238
FBgn0033212	FBtr0332912	14.1834	4.45369	0.443256
FBgn0010504	FBtr0088812	9.5771	0.402239	0.888099
FBgn0037206	FBtr0078560	14.8717	14.0368	0.346293
FBgn0260936	FBtr0077103	39.4773	3.69883	0.680979
FBgn0260934	FBtr0330243	13.0858	3.68774	0.28278
FBgn0265413	FBtr0340356	5.48178	1.16279	0.611113
FBgn0027108	FBtr0071005	14.8109	0.252017	0.967089
FBgn0034267	FBtr0299817	2.98152	1.21287	0.551391
FBgn0000042	FBtr0070823	224.514	64.9067	0.535533
FBgn0260938	FBtr0310065	9.16043	0.061033	0.98685
FBgn0000289	FBtr0339961	12.1623	5.65071	0.192995
FBgn0266717	FBtr0331682	3.79415	1.85141	0.405861
FBgn0000286	FBtr0089648	1.44671	0.278325	0.634054
FBgn0037686	FBtr0339176	3337.87	221.99	0.882603
FBgn0027588	FBtr0070061	6.52988	2.84047	0.433842
FBgn0010611	FBtr0340059	92.5818	2.58485	0.899541
FBgn0027580	FBtr0088457	9.15904	1.42153	0.446101
FBgn0025741	FBtr0309865	5.1367	0.569493	0.818508
FBgn0037065	FBtr0345804	5.06805	0	1
FBgn0037060	FBtr0331854	0.890538	0.215876	0.673481
FBgn0041150	FBtr0336833	6.95333	1.2318	0.446415
FBgn0010470	FBtr0306013	8.43708	2.71583	0.508731
FBgn0036240	FBtr0076050	0.96827	0.292603	0.623293
FBgn0040319	FBtr0340138	1.9367	1.01126	0.489163
FBgn0030812	FBtr0304840	4.81728	0.426026	0.73869
FBgn0082598	FBtr0076849	8.92882	0.875562	0.718267
FBgn0266000	FBtr0343135	0.477947	0.194702	0.259632
FBgn0032940	FBtr0301457	14.8367	1.9376	0.459696
FBgn0032946	FBtr0081520	3.24884	0.190599	0.894988
FBgn0004907	FBtr0100183	275.162	7.93025	0.776275
FBgn0004903	FBtr0100340	11.4297	1.92893	0.458431
FBgn0050015	FBtr0088243	6.73477	1.20665	0.527472
FBgn0050011	FBtr0339428	14.6171	0.977494	0.882031
FBgn0015754	FBtr0304747	30.0641	1.01006	0.937037
FBgn0250789	FBtr0072789	69.4995	4.5128	0.885061
FBgn0045073	FBtr0074159	11.4798	2.27718	0.715959
FBgn0020440	FBtr0086544	5.50227	1.10589	0.554339
FBgn0020443	FBtr0080369	2.87982	1.12236	0.561967
FBgn0262125	FBtr0339320	117.535	14.5207	0.618155
FBgn0262124	FBtr0334938	11.5147	3.43426	0.626369
FBgn0262582	FBtr0334305	3.51381	0.639532	0.578696
FBgn0038803	FBtr0083908	6.80702	1.35635	0.556473
FBgn0004638	FBtr0087694	25.4668	5.43805	0.609531
FBgn0013759	FBtr0084161	21.5793	0.651097	0.868914
FBgn0053111	FBtr0334892	12.045	1.80544	0.689811
FBgn0013750	FBtr0087378	105.265	9.48694	0.78717
FBgn0053113	FBtr0079042	63.9859	8.74606	0.448393
FBgn0011828	FBtr0072954	90.0288	1.02781	0.966885
FBgn0003415	FBtr0078329	0.751678	0.262146	0.589103
FBgn0264895	FBtr0334846	1.17598	0.019427	0.952781
FBgn0264894	FBtr0334859	1.39744	0.161639	0.440074
FBgn0031395	FBtr0330664	12.2978	1.26613	0.829248
FBgn0050497	FBtr0088933	0.846143	0.128385	0.76719
FBgn0039908	FBtr0300342	8.23159	0.059048	0.952187
FBgn0086690	FBtr0333941	7.43124	0.536066	0.580933
FBgn0039958	FBtr0113704	35.0796	3.45694	0.717266
FBgn0035237	FBtr0347066	7.91581	0.547202	0.878537
FBgn0039229	FBtr0331696	51.268	2.63996	0.906629
FBgn0267033	FBtr0346007	0.703292	0.18108	0.437182
FBgn0039955	FBtr0113990	23.9869	1.63658	0.879929
FBgn0041203	FBtr0301830	4.48517	0.247553	0.857941
FBgn0032783	FBtr0081208	1.60752	0.166674	0.762747
FBgn0052082	FBtr0076216	4.14823	0.183069	0.918895
FBgn0031043	FBtr0332483	1.81252	0.828694	0.522354
FBgn0003175	FBtr0112820	11.6775	5.08046	0.534723
FBgn0041789	FBtr0081210	72.1	0.999434	0.91155
FBgn0038975	FBtr0334612	1.46405	0.479237	0.303826
FBgn0029666	FBtr0332285	4.61315	0.521995	0.746569
FBgn0041781	FBtr0080148	40.1906	0.652923	0.938982
FBgn0086361	FBtr0085445	29.2937	11.3446	0.392298
FBgn0003392	FBtr0074119	17.6999	1.45931	0.482669
FBgn0003396	FBtr0330620	3.16351	1.2861	0.380783
FBgn0259234	FBtr0300527	1.3427	0.206634	0.56514
FBgn0022343	FBtr0339276	79.015	34.4862	0.533931
FBgn0028916	FBtr0080624	4.27199	1.47196	0.592023
FBgn0003557	FBtr0077823	4.4399	1.71711	0.462913
FBgn0259238	FBtr0299853	222.815	1.35959	0.982023
FBgn0263603	FBtr0075494	38.2707	1.04282	0.901718
FBgn0262732	FBtr0330137	274.81	47.1181	0.66034
FBgn0262733	FBtr0304990	1.81556	0.263683	0.495872
FBgn0262731	FBtr0303021	7.97825	4.1562	0.489744
FBgn0262736	FBtr0086151	94.4096	61.9886	0.432305
FBgn0262737	FBtr0304983	2.95448	0.444582	0.399238
FBgn0262734	FBtr0074281	55.6426	9.52004	0.660817
FBgn0262735	FBtr0073414	3.61695	0.335618	0.518698
FBgn0262738	FBtr0100670	5.05105	0.716745	0.637918
FBgn0262739	FBtr0087612	5.44793	0.181511	0.937528
FBgn0020279	FBtr0304681	30.0321	5.15457	0.368141
FBgn0020278	FBtr0084276	37.871	14.7268	0.461552
FBgn0261261	FBtr0334948	2.52925	1.52122	0.356588
FBgn0261260	FBtr0343369	1.87647	1.10601	0.458963
FBgn0261262	FBtr0304687	12.798	1.52282	0.807769
FBgn0261268	FBtr0302156	2.0375	1.00625	0.503087
FBgn0000454	FBtr0345229	99.9766	0.570462	0.988717
FBgn0264089	FBtr0330733	1.52773	0.226374	0.627863
FBgn0052264	FBtr0308639	6.36558	0.44542	0.671225
FBgn0039141	FBtr0321260	2.56125	1.01088	0.558857
FBgn0039140	FBtr0084596	20.4271	7.89319	0.564074
FBgn0052062	FBtr0305095	1.1855	0.259117	0.432633
FBgn0020309	FBtr0080263	4.64266	0.875924	0.430908
FBgn0020306	FBtr0071604	19.1509	10.6403	0.473663
FBgn0261461	FBtr0299622	7.50751	1.28955	0.659934
FBgn0031449	FBtr0334158	1.49082	0.00205667	0.991791
FBgn0027621	FBtr0074714	3.24059	0.850093	0.257361
FBgn0016126	FBtr0333670	6.5403	3.08304	0.414221
FBgn0015239	FBtr0078389	14.0317	5.54295	0.387579
FBgn0031150	FBtr0077247	3.03246	1.09466	0.580733
FBgn0034300	FBtr0346952	7.95137	1.12214	0.779878
FBgn0026206	FBtr0340341	0.991854	0.0828413	0.799638
FBgn0011224	FBtr0112866	3.23773	0.130425	0.519075
FBgn0011225	FBtr0301370	23.4711	0.112086	0.967653
FBgn0038145	FBtr0082751	256.939	0.709294	0.991786
FBgn0030797	FBtr0112996	15.7155	0.122137	0.984694
FBgn0030796	FBtr0074337	81.11	3.00632	0.870884
FBgn0015903	FBtr0072066	2.32131	0.546148	0.515171
FBgn0036922	FBtr0331802	3.6558	0.0805195	0.957808
FBgn0036927	FBtr0344085	11.5521	0.121964	0.979321
FBgn0037279	FBtr0078870	89.1865	1.98322	0.95742
FBgn0261113	FBtr0083700	66.0366	8.38177	0.611759
FBgn0261283	FBtr0074875	258.679	3.35193	0.974739
FBgn0039560	FBtr0335012	21.0904	1.39059	0.834862
FBgn0260458	FBtr0091709	2.31605	0.550592	0.677756
FBgn0050021	FBtr0339484	4.30982	0.190512	0.918773
FBgn0045862	FBtr0085220	28.3949	2.26573	0.862376
FBgn0037092	FBtr0078356	4.38467	1.1169	0.495317
FBgn0037094	FBtr0078361	21.2265	5.02356	0.376413
FBgn0033373	FBtr0310143	39.9315	4.16835	0.76152
FBgn0036257	FBtr0075997	30.8793	2.33468	0.868649
FBgn0037659	FBtr0300691	20.5557	3.2199	0.761449
FBgn0014189	FBtr0331676	5.68386	1.10702	0.719666
FBgn0037655	FBtr0300748	19.2124	4.6648	0.507303
FBgn0037831	FBtr0302571	2.83918	1.63036	0.465448
FBgn0032938	FBtr0330680	6.48382	1.83717	0.413781
FBgn0010408	FBtr0076424	68.6835	3.14968	0.915989
FBgn0026533	FBtr0100437	133.183	0.771101	0.982927
FBgn0036534	FBtr0304975	7.49129	0.936282	0.800022
FBgn0086674	FBtr0310432	1.73294	0.119346	0.78402
FBgn0033159	FBtr0306770	3.79037	0.155905	0.249836
FBgn0004914	FBtr0079748	45.997	0.532269	0.966449
FBgn0264953	FBtr0335179	4.76572	0.152994	0.795656
FBgn0032156	FBtr0290197	40.1497	0.472368	0.92391
FBgn0263289	FBtr0308620	12.1843	0.469599	0.618559
FBgn0005536	FBtr0112851	11.9057	0.958966	0.530219
FBgn0030334	FBtr0073556	674.543	13.9868	0.960181
FBgn0003943	FBtr0073177	22.423	1.00394	0.917814
FBgn0035533	FBtr0308201	5.38316	0.944684	0.387687
FBgn0053129	FBtr0080170	127.531	10.9243	0.700134
FBgn0032330	FBtr0080161	4.41612	0.71033	0.756602
FBgn0033799	FBtr0310154	6.66058	4.04549	0.291586
FBgn0001098	FBtr0089497	27.03	1.30583	0.911892
FBgn0263352	FBtr0114592	4.78242	0.356103	0.817406
FBgn0033558	FBtr0088246	2.38199	1.07972	0.524502
FBgn0263355	FBtr0330204	15.3293	0.50669	0.909785
FBgn0086687	FBtr0082630	106.692	37.2512	0.488415
FBgn0035227	FBtr0333401	19.6642	2.02601	0.763889
FBgn0039969	FBtr0273210	76.9137	8.69357	0.688648
FBgn0032202	FBtr0089738	22.752	9.79144	0.537429
FBgn0086758	FBtr0307047	3.29176	0.48571	0.628847
FBgn0028697	FBtr0113744	395.955	37.4456	0.63799
FBgn0041210	FBtr0308576	8.58985	2.4313	0.370609
FBgn0261854	FBtr0303434	7.04206	0.360734	0.661264
FBgn0002567	FBtr0089934	3.08183	0.08486	0.878984
FBgn0002566	FBtr0111123	58.1206	0.125137	0.995712
FBgn0250867	FBtr0290305	5.04065	0.852321	0.747284
FBgn0003165	FBtr0081993	6.08479	0.701759	0.591024
FBgn0028671	FBtr0085374	65.475	4.89649	0.625675
FBgn0042094	FBtr0082330	3.36706	0.959428	0.636987
FBgn0052654	FBtr0113445	4.82445	0.460572	0.72366
FBgn0052451	FBtr0306600	31.8572	4.13112	0.606656
FBgn0039360	FBtr0084931	20.3924	0.781784	0.928786
FBgn0001942	FBtr0331201	41.3349	7.19764	0.589442
FBgn0024689	FBtr0346626	21.1581	2.66998	0.725387
FBgn0086372	FBtr0334887	6.3034	0.833097	0.519436
FBgn0035793	FBtr0076792	16.3058	1.35817	0.666773
FBgn0259228	FBtr0340087	5.5832	0.825029	0.458262
FBgn0025790	FBtr0089624	13.8426	5.92654	0.368656
FBgn0259221	FBtr0299754	5.63263	0.52887	0.470206
FBgn0259224	FBtr0334632	0.606688	0.099844	0.603031
FBgn0003016	FBtr0301495	0.982907	0.114346	0.811248
FBgn0039026	FBtr0344297	5.53748	2.46806	0.35935
FBgn0035001	FBtr0100470	30.4899	3.4414	0.688952
FBgn0262743	FBtr0081392	32.9223	0.20269	0.981865
FBgn0262742	FBtr0083332	17.1344	0.649001	0.840771
FBgn0003495	FBtr0085145	50.6486	11.4426	0.424533
FBgn0261276	FBtr0339760	59.7546	18.1545	0.523162
FBgn0266557	FBtr0078144	8.85932	1.32725	0.625291
FBgn0261278	FBtr0080884	40.9454	3.54219	0.793947
FBgn0039790	FBtr0302313	31.6154	3.51589	0.391097
FBgn0029092	FBtr0088548	24.6232	6.46261	0.559478
FBgn0026059	FBtr0303845	7.58979	1.15257	0.523245
FBgn0039157	FBtr0100517	5.46888	0.611008	0.691134
FBgn0026238	FBtr0309847	64.5672	2.68729	0.827746
FBgn0020910	FBtr0302586	244.542	10.4238	0.921445
FBgn0051072	FBtr0085099	0.9426	0.484754	0.492964
FBgn0031161	FBtr0077250	12.5498	4.22645	0.497432
FBgn0015221	FBtr0085624	15.581	0.737385	0.875674
FBgn0015222	FBtr0085631	863.403	47.3587	0.722565
FBgn0029891	FBtr0100415	21.8751	2.97196	0.512552
FBgn0029893	FBtr0339493	6.00066	2.40459	0.454099
FBgn0029895	FBtr0070959	2.24084	0.0484655	0.958537
FBgn0029896	FBtr0070985	9.21096	0.0534336	0.971812
FBgn0029897	FBtr0070981	217.637	104.424	0.409932
FBgn0031495	FBtr0077652	37.1687	5.90298	0.758937
FBgn0265598	FBtr0340365	14.2703	0.290069	0.942525
FBgn0261618	FBtr0306389	9.79138	2.07861	0.485095
FBgn0041630	FBtr0333567	40.7154	0.222808	0.989174
FBgn0085638	FBtr0301790	26.2832	1.28495	0.910932
FBgn0019686	FBtr0081330	27.2546	0.697141	0.951332
FBgn0027835	FBtr0086681	9.15149	2.75164	0.399459
FBgn0036911	FBtr0089595	6.96263	0.52586	0.815276
FBgn0036913	FBtr0332148	6.1581	0.647177	0.826318
FBgn0031016	FBtr0074708	2.0969	1.00067	0.511659
FBgn0033897	FBtr0087582	11.7754	5.21497	0.273431
FBgn0027948	FBtr0301480	18.9293	5.11209	0.552429
FBgn0037261	FBtr0078894	54.9538	16.1994	0.629103
FBgn0037262	FBtr0078856	93.857	3.47776	0.899959
FBgn0000719	FBtr0100538	17.7935	1.13369	0.796904
FBgn0037468	FBtr0081636	5.48456	3.05213	0.473263
FBgn0030309	FBtr0073544	12.6179	2.97498	0.679556
FBgn0039774	FBtr0085646	108.472	12.8829	0.677934
FBgn0037643	FBtr0334328	55.5941	2.95147	0.824838
FBgn0041775	FBtr0332638	22.4037	5.7665	0.356922
FBgn0050389	FBtr0071632	5.89317	0.620893	0.759836
FBgn0000054	FBtr0086112	17.3067	0.616196	0.933525
FBgn0027492	FBtr0085203	50.6082	2.16704	0.853767
FBgn0038197	FBtr0337094	3.79065	0.195786	0.865839
FBgn0264962	FBtr0339985	5.88165	1.29256	0.476461
FBgn0004924	FBtr0340434	16.8847	1.39334	0.801563
FBgn0004435	FBtr0087831	3.34689	0.86852	0.435255
FBgn0015778	FBtr0082797	26.6832	6.81438	0.661917
FBgn0036134	FBtr0332654	6.8594	0.310514	0.786404
FBgn0010300	FBtr0336627	3.75834	1.3228	0.486408
FBgn0015777	FBtr0079382	23.5875	0.394595	0.937281
FBgn0010303	FBtr0073747	18.9404	2.39035	0.725368
FBgn0015772	FBtr0081189	2.20317	1.11397	0.497204
FBgn0043841	FBtr0080391	211.918	12.8084	0.76793
FBgn0262109	FBtr0304059	53.0475	0.51884	0.971494
FBgn0015571	FBtr0300496	10.3408	0.554549	0.903135
FBgn0040773	FBtr0088396	768.049	73.2147	0.839877
FBgn0262103	FBtr0340388	5.42376	1.64984	0.451112
FBgn0038220	FBtr0309999	13.01	0.699039	0.788237
FBgn0037130	FBtr0333892	5.21147	3.99161	0.394967
FBgn0004657	FBtr0071105	9.08442	4.53302	0.500506
FBgn0004656	FBtr0333307	2.3162	0.721391	0.314447
FBgn0004652	FBtr0083647	11.2716	0.881835	0.495771
FBgn0005411	FBtr0307177	5.62515	1.59599	0.637979
FBgn0263346	FBtr0308857	2.26066	0.0759619	0.788138
FBgn0052425	FBtr0078204	67.8476	26.8554	0.457152
FBgn0005672	FBtr0081268	110.145	24.0765	0.60395
FBgn0035253	FBtr0072806	87.6958	2.71785	0.889706
FBgn0005660	FBtr0078079	14.7166	0.194458	0.974253
FBgn0039972	FBtr0306236	55.743	1.6754	0.917291
FBgn0002174	FBtr0089505	30.9802	8.06151	0.561594
FBgn0032218	FBtr0331666	2.03723	0.0110515	0.989267
FBgn0264742	FBtr0334119	5.44972	1.89766	0.489085
FBgn0035497	FBtr0310630	1.437	1.01339	0.220943
FBgn0013334	FBtr0083204	10.6819	0.401955	0.768617
FBgn0033639	FBtr0113069	11.2052	1.10858	0.669043
FBgn0033636	FBtr0088094	11.6014	3.85958	0.500489
FBgn0033635	FBtr0088137	4.52588	0.00471	0.997923
FBgn0261823	FBtr0332930	0.673555	0.3202	0.512616
FBgn0002579	FBtr0070155	1545.95	106.727	0.828425
FBgn0003159	FBtr0070402	3.72883	0.0311485	0.967667
FBgn0086784	FBtr0088716	23.7274	0.191097	0.984148
FBgn0263199	FBtr0076555	14.7931	0.93025	0.888282
FBgn0032456	FBtr0090014	20.4165	2.28696	0.373102
FBgn0001978	FBtr0080705	14.709	0.821175	0.899559
FBgn0263197	FBtr0273446	5.86341	1.07211	0.33208
FBgn0023479	FBtr0076525	1.43824	0.140109	0.836936
FBgn0263396	FBtr0082854	72.3707	12.3979	0.660532
FBgn0003716	FBtr0079089	1.06586	0.006094	0.988694
FBgn0260400	FBtr0307173	1.23006	0.202976	0.751864
FBgn0024947	FBtr0077683	9.49362	1.0646	0.74827
FBgn0038516	FBtr0083454	12.0853	0.109808	0.982152
FBgn0031220	FBtr0100310	313.555	13.4882	0.76857
FBgn0020255	FBtr0340164	22.9965	0.44029	0.96312
FBgn0031228	FBtr0078117	151.634	4.90099	0.794553
FBgn0265298	FBtr0089899	310.486	2.45296	0.984445
FBgn0261597	FBtr0081089	7682.51	19.3439	0.992503
FBgn0052280	FBtr0073031	8.3064	1.01428	0.803719
FBgn0261593	FBtr0308192	1483.85	11.241	0.985075
FBgn0003447	FBtr0071102	1.06201	0	1
FBgn0031319	FBtr0335394	17.7454	1.77586	0.769099
FBgn0039163	FBtr0084574	69.5359	32.9776	0.513214
FBgn0035101	FBtr0301889	14.7378	0.042901	0.991343
FBgn0016038	FBtr0089726	10.9389	3.1385	0.465625
FBgn0261444	FBtr0347011	31.2185	3.6903	0.585051
FBgn0016034	FBtr0089632	31.5063	0.008728	0.999446
FBgn0016031	FBtr0077160	32.2568	0.513394	0.96915
FBgn0000382	FBtr0070379	2.85628	0.104566	0.931777
FBgn0011202	FBtr0305961	6.99882	0.795959	0.745611
FBgn0015218	FBtr0076487	98.6425	26.3458	0.348483
FBgn0261625	FBtr0302972	27.0998	1.53639	0.687971
FBgn0011205	FBtr0078189	1.51694	0.174576	0.634752
FBgn0038167	FBtr0301488	28.386	0.465996	0.896929
FBgn0000541	FBtr0072523	4.20577	1.09651	0.35398
FBgn0000546	FBtr0086011	4.34821	0.668697	0.619139
FBgn0031489	FBtr0331629	0.96092	0.670795	0.417336
FBgn0030574	FBtr0343365	2.40502	0.337058	0.78107
FBgn0030571	FBtr0073932	16.2447	4.58695	0.639087
FBgn0264357	FBtr0084020	17.3431	1.7576	0.413428
FBgn0034075	FBtr0087220	1.80644	0.0166445	0.947612
FBgn0034072	FBtr0087257	33.3532	1.88007	0.898685
FBgn0033886	FBtr0114494	58.3663	2.1517	0.871489
FBgn0030758	FBtr0074292	4.44021	1.16445	0.655951
FBgn0030208	FBtr0071452	13.6018	5.49119	0.553274
FBgn0051660	FBtr0077388	3.42147	0.253531	0.81813
FBgn0033889	FBtr0303991	79.2538	1.5591	0.962145
FBgn0026313	FBtr0074451	7.57959	1.26423	0.666496
FBgn0000097	FBtr0330660	58.5341	4.63079	0.808186
FBgn0010246	FBtr0072674	2.4405	0.695632	0.636913
FBgn0011661	FBtr0071278	143.66	14.8029	0.468723
FBgn0000099	FBtr0086058	12.7245	1.62086	0.796964
FBgn0011666	FBtr0305219	11.3232	0.888004	0.71833
FBgn0030685	FBtr0074194	2.55563	2.39306	0.175996
FBgn0045842	FBtr0080712	9.9686	2.09757	0.487308
FBgn0051064	FBtr0085125	12.3333	1.76939	0.699109
FBgn0036239	FBtr0076058	26.2439	2.44062	0.781865
FBgn0085370	FBtr0112545	6.68528	0.767523	0.685292
FBgn0040340	FBtr0307182	96.2617	3.167	0.910167
FBgn0033313	FBtr0301363	23.0646	1.92557	0.666259
FBgn0037636	FBtr0081931	12.5127	2.69001	0.699319
FBgn0014163	FBtr0100477	112.22	5.54148	0.835058
FBgn0027579	FBtr0085250	22.2158	8.34303	0.571073
FBgn0034858	FBtr0072013	65.6802	2.72029	0.923502
FBgn0000163	FBtr0074388	2.19281	0.148564	0.880668
FBgn0034504	FBtr0345355	63.7282	2.3888	0.93026
FBgn0260874	FBtr0301603	12.5213	4.50663	0.58145
FBgn0263993	FBtr0330264	7.82217	1.04834	0.453268
FBgn0002921	FBtr0089511	54.8167	6.33088	0.490334
FBgn0263998	FBtr0330331	0.943609	0.709804	0.39929
FBgn0264975	FBtr0071209	5.60099	0.17654	0.819245
FBgn0001145	FBtr0073495	1.43189	0.029793	0.923168
FBgn0004395	FBtr0305571	9.37817	0.422378	0.847347
FBgn0266136	FBtr0333879	5.97961	3.12549	0.488906
FBgn0037746	FBtr0301870	2.79332	1.52391	0.478215
FBgn0020414	FBtr0080864	303.238	0.758706	0.995021
FBgn0262114	FBtr0100460	13.7488	1.32041	0.722464
FBgn0262115	FBtr0111300	1.42771	0.624371	0.533434
FBgn0015546	FBtr0080630	12.3629	0.046876	0.992474
FBgn0015541	FBtr0085066	3.12189	0.00334	0.997865
FBgn0032955	FBtr0085923	6.92598	1.51725	0.532973
FBgn0264324	FBtr0336766	21.6429	0.000549667	0.999924
FBgn0036302	FBtr0300889	46.2725	6.59541	0.778169
FBgn0004648	FBtr0070085	9.77919	1.72047	0.387089
FBgn0041342	FBtr0072738	138.754	0.572298	0.98377
FBgn0041188	FBtr0083100	1.12972	0.094207	0.85706
FBgn0032172	FBtr0079890	18.7696	4.13811	0.531385
FBgn0041180	FBtr0081254	31.128	1.63401	0.904988
FBgn0041182	FBtr0079510	1.71021	0.646227	0.468693
FBgn0265935	FBtr0086209	43.4722	4.70913	0.648666
FBgn0266375	FBtr0344170	2.52676	0.458221	0.579579
FBgn0027951	FBtr0078734	25.795	0.484055	0.963827
FBgn0053653	FBtr0333702	4.00889	0.332042	0.800974
FBgn0039904	FBtr0089126	19.2117	0.688294	0.90295
FBgn0039902	FBtr0333681	11.8526	4.49449	0.5687
FBgn0013305	FBtr0089874	54.6117	13.427	0.367507
FBgn0053096	FBtr0344621	8.5027	5.10597	0.356947
FBgn0020660	FBtr0113681	10.7704	7.28833	0.424918
FBgn0037536	FBtr0308075	4.63777	2.30574	0.286876
FBgn0086779	FBtr0085910	50.3412	0.273954	0.989233
FBgn0261836	FBtr0303386	5.82202	0.158658	0.803043
FBgn0030749	FBtr0074302	73.5222	12.1625	0.547307
FBgn0038984	FBtr0334561	5.39476	0.994543	0.64389
FBgn0003638	FBtr0305651	41.5395	10.1498	0.450104
FBgn0052675	FBtr0071501	7.20259	3.00541	0.374662
FBgn0039349	FBtr0100569	14.7721	3.65835	0.573737
FBgn0015623	FBtr0079251	2.48697	0.542796	0.696131
FBgn0259247	FBtr0301063	28.8952	1.16827	0.891827
FBgn0259243	FBtr0299891	16.0554	0.55081	0.645616
FBgn0042185	FBtr0076973	6.62485	0.39197	0.738008
FBgn0259481	FBtr0089330	25.0654	0.703009	0.922389
FBgn0038504	FBtr0339532	44.8363	2.79348	0.889199
FBgn0011656	FBtr0088447	3.48695	1.25807	0.356638
FBgn0035060	FBtr0072434	10.3252	0.635089	0.890458
FBgn0260008	FBtr0301783	249.856	6.33371	0.929326
FBgn0020249	FBtr0081846	75.1389	2.85192	0.929445
FBgn0031813	FBtr0329952	5.61187	1.45784	0.658088
FBgn0031769	FBtr0079185	13.2082	4.21332	0.610507
FBgn0022029	FBtr0086912	30.7098	13.6343	0.529678
FBgn0016797	FBtr0330195	2.36061	0.154719	0.753176
FBgn0261451	FBtr0342811	1.51372	0.00431385	0.946077
FBgn0040005	FBtr0111292	3.99109	3.77912	0.345569
FBgn0011274	FBtr0081008	11.0749	0.985972	0.848857
FBgn0040009	FBtr0302386	7.29671	1.61771	0.529993
FBgn0043070	FBtr0089711	30.4189	4.94505	0.467737
FBgn0026147	FBtr0300402	17.9981	1.60345	0.583867
FBgn0000556	FBtr0331927	89.5518	19.0802	0.7012
FBgn0000557	FBtr0085835	1.49145	0.683369	0.521817
FBgn0031969	FBtr0331674	58.7735	0.175511	0.988196
FBgn0031968	FBtr0079531	7.04413	2.95782	0.543538
FBgn0019660	FBtr0073514	4.19541	0.919115	0.532962
FBgn0039936	FBtr0300885	7.84281	6.27749	0.384493
FBgn0063649	FBtr0113477	1.20975	0.12231	0.767278
FBgn0036974	FBtr0078174	62.8359	6.66126	0.611223
FBgn0034046	FBtr0308815	38.1848	1.21262	0.94028
FBgn0034049	FBtr0087298	20.8609	7.53602	0.580551
FBgn0037530	FBtr0339715	48.3331	0.304389	0.987561
FBgn0037533	FBtr0081824	212.388	0.636224	0.994045
FBgn0030744	FBtr0074308	24.5509	1.50598	0.844578
FBgn0030745	FBtr0340314	45.4233	8.44955	0.728844
FBgn0034997	FBtr0072266	1.44665	0.443931	0.61968
FBgn0000083	FBtr0089520	106.005	41.8051	0.387977
FBgn0030748	FBtr0074273	0.726314	0.197445	0.423867
FBgn0015371	FBtr0087415	5.81452	0.000772429	0.999071
FBgn0031589	FBtr0077481	25.0206	1.3193	0.759665
FBgn0027786	FBtr0072478	170.134	2.25545	0.949643
FBgn0013746	FBtr0079780	118.932	0.141338	0.997629
FBgn0020385	FBtr0100144	5.99711	0.244955	0.89084
FBgn0259111	FBtr0299538	1.09646	0.0008815	0.993609
FBgn0266599	FBtr0083059	5.80802	2.24803	0.340683
FBgn0030693	FBtr0074187	35.4032	6.18863	0.65599
FBgn0039757	FBtr0089423	3588.7	40.1264	0.978126
FBgn0030362	FBtr0073578	36.6553	4.24378	0.811984

## Sheet: S2R+_Ribo_Dominant_Transcript
Gene_ID	Trans_ID	Max_fpkm	Minor_fpkm	Max_faction
FBgn0028577	FBtr0072709	2.79966	0.425092	0.451529
FBgn0053096	FBtr0301976	1.74487	0.583479	0.499204
FBgn0031043	FBtr0074763	9.30501	0.301573	0.939126
FBgn0020496	FBtr0334516	1.97967	0.415898	0.37304
FBgn0010434	FBtr0086509	3.56195	0.10691	0.892811
FBgn0260742	FBtr0334155	4.59976	0.218631	0.91319
FBgn0014010	FBtr0077795	5.02648	1.33785	0.349269
FBgn0004362	FBtr0301410	52.657	27.55	0.488665
FBgn0029524	FBtr0336920	3.4102	0.279052	0.85936
FBgn0035713	FBtr0076951	6.50219	0.720208	0.818647
FBgn0035710	FBtr0076960	2.78485	0.065297	0.955206
FBgn0027561	FBtr0088626	2.937	0.246311	0.704561
FBgn0035715	FBtr0330063	4.09757	1.30101	0.440522
FBgn0046704	FBtr0329943	0.609996	0.268198	0.431217
FBgn0051729	FBtr0080461	1.45582	0.008145	0.988934
FBgn0000173	FBtr0300566	22.5252	0.405758	0.94873
FBgn0015019	FBtr0083338	9.67396	5.32675	0.475906
FBgn0004227	FBtr0074232	1.68642	0.174866	0.828239
FBgn0026401	FBtr0334994	1.36611	0.026328	0.928429
FBgn0000370	FBtr0081512	59.5633	3.12204	0.905116
FBgn0260749	FBtr0080075	0.977765	0.213812	0.603856
FBgn0085443	FBtr0112689	2.28796	0.0772674	0.729137
FBgn0085442	FBtr0301851	1.72902	0.728232	0.321967
FBgn0263738	FBtr0310384	3.11316	0.022225	0.979032
FBgn0039994	FBtr0111288	2.38453	0.904855	0.467637
FBgn0262527	FBtr0309861	0.881952	0.186881	0.320621
FBgn0263987	FBtr0070794	1.92877	0.122118	0.887605
FBgn0030183	FBtr0071487	1.77684	0.0692273	0.895349
FBgn0259170	FBtr0299632	1.0942	0.213555	0.422619
FBgn0261710	FBtr0071461	6.66446	0.354277	0.903899
FBgn0041188	FBtr0083100	1.28993	0.454223	0.586764
FBgn0013984	FBtr0084121	0.843688	0.10296	0.803812
FBgn0028343	FBtr0301414	1.3604	0.204169	0.769136
FBgn0003175	FBtr0112820	1.22888	0.516494	0.543303
FBgn0036728	FBtr0333691	226.582	3.12509	0.973156
FBgn0003392	FBtr0074119	1.51374	0.0792746	0.594952
FBgn0261014	FBtr0343852	3.1877	0.503486	0.759941
FBgn0004828	FBtr0340343	42.4941	8.4359	0.7158
FBgn0003396	FBtr0088099	0.86226	0.231959	0.481683
FBgn0261547	FBtr0302651	1.33771	0.136512	0.76561
FBgn0261548	FBtr0302654	0.697587	0.0648768	0.544361
FBgn0004797	FBtr0080915	1.86726	0.05762	0.941871
FBgn0036053	FBtr0076362	5.21788	0.306809	0.894775
FBgn0037057	FBtr0078299	4.11421	0.183441	0.918127
FBgn0052549	FBtr0074571	2.0929	0.001374	0.997381
FBgn0039132	FBtr0305039	5.93221	0.072201	0.976236
FBgn0022343	FBtr0339276	28.9359	15.4993	0.482792
FBgn0050295	FBtr0113368	2.23845	0.823941	0.57598
FBgn0028916	FBtr0080624	0.893324	0.332975	0.57291
FBgn0003557	FBtr0077823	3.06205	0	1
FBgn0259238	FBtr0299853	53.3154	0.271841	0.984934
FBgn0040752	FBtr0087601	2.11931	0.106275	0.90885
FBgn0035152	FBtr0333379	6.03453	0.528903	0.850852
FBgn0263603	FBtr0333294	3.11424	0.579295	0.573375
FBgn0264492	FBtr0070042	14.1756	2.95626	0.489541
FBgn0264495	FBtr0303789	0.403488	0.218973	0.380503
FBgn0020370	FBtr0087775	1.59171	0.021504	0.973691
FBgn0262732	FBtr0330137	57.8698	9.53396	0.669234
FBgn0262731	FBtr0303021	2.35724	1.23637	0.488042
FBgn0262736	FBtr0086151	11.4396	6.77792	0.457667
FBgn0262737	FBtr0078468	0.738296	0.0597897	0.552537
FBgn0262734	FBtr0074281	15.3991	1.86343	0.733661
FBgn0037955	FBtr0082519	19.0363	2.34234	0.802509
FBgn0041585	FBtr0114614	4.20567	0.30493	0.821346
FBgn0262738	FBtr0100671	1.0233	0.013062	0.951422
FBgn0259937	FBtr0072258	84.7214	0.156626	0.994484
FBgn0020279	FBtr0304681	0.928196	0.440507	0.174039
FBgn0087008	FBtr0074762	1.83655	0.226068	0.73031
FBgn0261261	FBtr0334948	0.819468	0.114351	0.704907
FBgn0261276	FBtr0339760	5.0458	1.58822	0.514329
FBgn0032694	FBtr0329972	0.591995	0.297658	0.498601
FBgn0261262	FBtr0304687	1.951	0.215844	0.818823
FBgn0037530	FBtr0339715	4.29976	0.0782835	0.964866
FBgn0035400	FBtr0073115	3.54992	0.291314	0.709063
FBgn0261277	FBtr0073470	1.23582	0.21682	0.740252
FBgn0034971	FBtr0072179	36.6339	1.61925	0.918778
FBgn0037234	FBtr0336483	3.32141	0.220628	0.882728
FBgn0264693	FBtr0073268	1.93147	0.508244	0.275377
FBgn0000454	FBtr0345229	40.6201	0.249279	0.987875
FBgn0033212	FBtr0300779	2.58153	0.299246	0.683213
FBgn0030574	FBtr0073943	2.13389	0.038353	0.965301
FBgn0033504	FBtr0088346	3.72842	0.0359862	0.83147
FBgn0029941	FBtr0089712	3.4801	0.0092975	0.994685
FBgn0261934	FBtr0303751	0.562538	0.148274	0.486778
FBgn0036180	FBtr0301145	1.03804	0.334817	0.607867
FBgn0039140	FBtr0084596	2.20633	0.788128	0.583286
FBgn0261931	FBtr0303710	1.01435	0	1
FBgn0030520	FBtr0073840	1.80502	1.16985	0.435499
FBgn0020309	FBtr0080261	3.16407	0.217109	0.67553
FBgn0046247	FBtr0085161	3.50196	1.07228	0.521218
FBgn0003093	FBtr0301516	1.38267	0.356484	0.659785
FBgn0042138	FBtr0076103	20.1594	0.856137	0.886993
FBgn0026084	FBtr0070639	49.778	0.806134	0.953667
FBgn0064126	FBtr0339607	25.6944	0.556322	0.958494
FBgn0010504	FBtr0088811	4.56471	0.787429	0.658974
FBgn0261461	FBtr0299624	8.78214	0.978536	0.749473
FBgn0032901	FBtr0081443	1.17482	0.0573994	0.671781
FBgn0016126	FBtr0333670	0.780293	0.406315	0.390295
FBgn0015239	FBtr0078391	1.58535	0.775006	0.338362
FBgn0027338	FBtr0082106	19.0646	0.447113	0.955196
FBgn0032586	FBtr0080866	9.26646	0.15661	0.951744
FBgn0032587	FBtr0337091	0.858544	0.510431	0.456817
FBgn0034897	FBtr0072087	1.96	0.892708	0.523306
FBgn0001215	FBtr0085299	10.9943	0.998013	0.73362
FBgn0013765	FBtr0087703	2.0069	0.185224	0.520038
FBgn0263102	FBtr0088275	1.38739	0.178638	0.437142
FBgn0039858	FBtr0333328	10.7216	1.38	0.721431
FBgn0038145	FBtr0082751	21.4246	0.192226	0.973789
FBgn0001218	FBtr0073609	12.2489	5.14453	0.442479
FBgn0034718	FBtr0071850	0.951393	0.109229	0.74381
FBgn0263108	FBtr0330148	1.53435	0.567717	0.310557
FBgn0261808	FBtr0335218	1.13165	0.338828	0.455034
FBgn0030418	FBtr0340411	0.964542	0.425095	0.430632
FBgn0264607	FBtr0300377	5.48568	0.0576645	0.904881
FBgn0030797	FBtr0112996	1.42423	0.022277	0.969666
FBgn0030796	FBtr0074337	3.82717	0.366869	0.722838
FBgn0030412	FBtr0307899	2.07397	0.138418	0.749792
FBgn0039714	FBtr0089925	21.5988	2.42586	0.559847
FBgn0261802	FBtr0303272	3.53776	0.0467558	0.893698
FBgn0039713	FBtr0346158	11465	70.224	0.987898
FBgn0033246	FBtr0339124	4.53728	0.280436	0.801778
FBgn0025628	FBtr0070337	9.55049	0.707419	0.729737
FBgn0010408	FBtr0076424	155.53	27.171	0.74107
FBgn0036844	FBtr0075035	7.73879	0.198457	0.951213
FBgn0029666	FBtr0332285	1.47341	0.147978	0.768465
FBgn0261885	FBtr0089582	1.27631	0.119482	0.727558
FBgn0036922	FBtr0331802	3.94606	0.102347	0.950685
FBgn0005278	FBtr0089433	4.78864	1.34532	0.262508
FBgn0264078	FBtr0073952	2.37247	0.258987	0.478095
FBgn0261278	FBtr0080884	8.73761	0.156399	0.949038
FBgn0030673	FBtr0339683	1.42624	0.753771	0.486145
FBgn0005411	FBtr0307177	4.9667	0.567422	0.814007
FBgn0028646	FBtr0085695	3.14582	0.0972153	0.889987
FBgn0030893	FBtr0307200	2.22502	0.410831	0.643532
FBgn0037279	FBtr0078870	2.4091	0.925119	0.565604
FBgn0027529	FBtr0086281	1.18243	0.571684	0.508398
FBgn0024320	FBtr0343608	1.0177	0.246697	0.452074
FBgn0026597	FBtr0085554	2.32645	0.061145	0.883851
FBgn0000667	FBtr0070344	2.79979	0.0718377	0.84774
FBgn0003742	FBtr0089617	5.96949	0.940133	0.559457
FBgn0263773	FBtr0310558	0.776662	0.135308	0.7416
FBgn0263772	FBtr0310491	4.65127	0.879575	0.569341
FBgn0023083	FBtr0083638	3.80066	0.0664575	0.934629
FBgn0039359	FBtr0331360	688.885	299.543	0.534861
FBgn0261113	FBtr0083701	15.1762	2.98348	0.5043
FBgn0011764	FBtr0089262	2.36126	0.267585	0.638319
FBgn0034371	FBtr0301861	2.70438	1.20595	0.528583
FBgn0032475	FBtr0080491	1.55417	0.858627	0.475074
FBgn0039350	FBtr0113288	6.40021	0.179328	0.877119
FBgn0012051	FBtr0112869	2.57928	0.161389	0.888776
FBgn0039958	FBtr0113705	1.82046	0.105324	0.81207
FBgn0086899	FBtr0301659	4.49647	0.285131	0.61195
FBgn0261283	FBtr0074875	41.6603	0.666288	0.969005
FBgn0024251	FBtr0100599	1.0717	0.089385	0.857037
FBgn0013981	FBtr0082963	373.117	8.4724	0.956559
FBgn0011290	FBtr0290205	46.8759	0.793787	0.967242
FBgn0033886	FBtr0114494	14.0317	0.83081	0.808513
FBgn0260458	FBtr0114577	1.21293	0.640009	0.486545
FBgn0263251	FBtr0076349	62.4371	0.175945	0.991617
FBgn0263396	FBtr0082854	12.5416	1.32038	0.759971
FBgn0045862	FBtr0330085	1.84194	0.22784	0.801673
FBgn0030701	FBtr0300801	1.65674	0.412675	0.572323
FBgn0036623	FBtr0075417	15.8383	0.386179	0.931838
FBgn0030208	FBtr0071452	1.16147	0.914267	0.388452
FBgn0033474	FBtr0088435	0.971286	0.273669	0.415145
FBgn0021979	FBtr0071960	16.9137	1.00947	0.705326
FBgn0033476	FBtr0088434	5.24441	0.0372175	0.986005
FBgn0033373	FBtr0310143	9.58396	2.14033	0.598813
FBgn0035989	FBtr0076480	1.70451	0.0300042	0.93422
FBgn0036257	FBtr0075997	2.74482	0.343278	0.799918
FBgn0003517	FBtr0070289	744.403	475.725	0.438955
FBgn0250823	FBtr0083262	1.52976	0.335569	0.293
FBgn0037715	FBtr0082109	2.61717	1.74635	0.428352
FBgn0266717	FBtr0331682	0.514059	0.271114	0.387268
FBgn0037659	FBtr0336760	0.574232	0.253003	0.531579
FBgn0014189	FBtr0079125	0.984168	0.451585	0.521458
FBgn0037655	FBtr0300748	1.50494	0.181618	0.674434
FBgn0032938	FBtr0330680	1.4343	0.182563	0.61109
FBgn0038535	FBtr0089412	2.45999	0.31718	0.563821
FBgn0260748	FBtr0302377	4.3209	1.33954	0.446418
FBgn0041781	FBtr0080148	3.27266	0.098618	0.89243
FBgn0024804	FBtr0113715	1.56421	0.819495	0.388846
FBgn0026533	FBtr0100437	9.62565	0.324702	0.908101
FBgn0086361	FBtr0085442	6.95116	0.678827	0.7191
FBgn0024807	FBtr0301292	1.00145	0.166681	0.500341
FBgn0035357	FBtr0072934	2.63044	0.320777	0.621218
FBgn0026313	FBtr0074451	0.93244	0.167791	0.649416
FBgn0260959	FBtr0301429	1.90355	0.109638	0.896706
FBgn0036211	FBtr0076078	1.29755	0.362321	0.417332
FBgn0026430	FBtr0301308	2.65061	0.037629	0.946266
FBgn0037912	FBtr0100462	119.997	1.02692	0.983172
FBgn0002590	FBtr0343292	57.0361	0.762328	0.973965
FBgn0262579	FBtr0304995	4.44559	1.33875	0.356271
FBgn0264816	FBtr0334146	1.22967	0.534674	0.534868
FBgn0028341	FBtr0071405	1.16715	0.222445	0.428427
FBgn0259978	FBtr0086039	1.43893	0.524965	0.31358
FBgn0040395	FBtr0070376	11.6408	0.379823	0.938741
FBgn0005672	FBtr0081269	12.9891	4.27681	0.503073
FBgn0036020	FBtr0333855	4.26254	0.130729	0.942206
FBgn0031774	FBtr0079190	11.2457	0.004362	0.999225
FBgn0013263	FBtr0075708	5.81045	0.634067	0.533902
FBgn0033159	FBtr0111080	0.3372	0.0101775	0.312176
FBgn0004914	FBtr0079748	5.4172	0.087789	0.953637
FBgn0000319	FBtr0074179	5.76701	0.264214	0.813621
FBgn0015521	FBtr0273293	5912.32	605.414	0.764996
FBgn0052438	FBtr0301600	2.49798	0.152476	0.891202
FBgn0067783	FBtr0089480	6.105	0.112305	0.931461
FBgn0033015	FBtr0086082	6.15198	2.33522	0.568448
FBgn0036534	FBtr0304975	1.37281	0.231615	0.747702
FBgn0003870	FBtr0085828	0.628392	0.27372	0.276738
FBgn0039109	FBtr0084447	1.26481	0.495208	0.560835
FBgn0061515	FBtr0304673	3.96059	0.920126	0.518328
FBgn0003464	FBtr0089678	1.12567	0.393588	0.58848
FBgn0036318	FBtr0332046	3.42214	0.862662	0.497926
FBgn0263289	FBtr0308620	2.07359	0.0126761	0.910905
FBgn0052343	FBtr0299838	1.94267	0.250348	0.795079
FBgn0039668	FBtr0085430	1.68822	0.682991	0.552753
FBgn0037007	FBtr0078216	6.50223	0.087911	0.961021
FBgn0263490	FBtr0304912	0.633674	0.162353	0.565411
FBgn0030719	FBtr0074145	9.84659	0.584451	0.771142
FBgn0039065	FBtr0334501	0.800547	0.212489	0.485032
FBgn0005536	FBtr0112851	1.66541	0.13674	0.52544
FBgn0037391	FBtr0078661	3.95362	1.29838	0.503726
FBgn0030873	FBtr0074469	7.53422	0.748085	0.834319
FBgn0003943	FBtr0333142	15.3623	1.53747	0.833222
FBgn0030876	FBtr0303767	24.4318	4.29886	0.739696
FBgn0002781	FBtr0114360	8.20985	2.3783	0.147193
FBgn0000250	FBtr0080846	2.25707	0.954286	0.44084
FBgn0001169	FBtr0083917	0.475745	0.351739	0.40344
FBgn0024183	FBtr0080720	0.79666	0.380781	0.511263
FBgn0001139	FBtr0084962	5.59577	0.139511	0.833714
FBgn0027588	FBtr0070061	1.97454	0.522876	0.557281
FBgn0029687	FBtr0070616	20.8908	0.255718	0.976104
FBgn0260439	FBtr0005088	17.5497	0.062898	0.989362
FBgn0261239	FBtr0081478	0.903779	0.248738	0.644978
FBgn0030581	FBtr0305580	1.08554	0.49718	0.421228
FBgn0266696	FBtr0345095	2.13249	0.223894	0.247234
FBgn0053129	FBtr0080170	12.8812	2.62125	0.495671
FBgn0026872	FBtr0070253	1.86848	0.954549	0.39485
FBgn0035432	FBtr0330103	11.4791	0.178203	0.927971
FBgn0030749	FBtr0074302	3.24457	0.526458	0.552093
FBgn0001316	FBtr0072565	1.36838	0.230529	0.458868
FBgn0000565	FBtr0330176	4.68314	3.47761	0.251868
FBgn0000567	FBtr0075204	1.34787	0.0290157	0.939337
FBgn0034180	FBtr0340073	2.72418	0.469982	0.74347
FBgn0023522	FBtr0332587	3.29582	0.0252113	0.977566
FBgn0033799	FBtr0310151	1.56349	0.942882	0.293062
FBgn0001098	FBtr0089497	1.62137	0.031334	0.962787
FBgn0031878	FBtr0079357	7.76862	0.0908373	0.96611
FBgn0029891	FBtr0100415	5.13576	0.479444	0.604786
FBgn0038747	FBtr0344352	1.06296	0.367383	0.49095
FBgn0033382	FBtr0300180	2.58337	0.0755053	0.919386
FBgn0027786	FBtr0072478	188.668	3.7798	0.925809
FBgn0004401	FBtr0075199	16.4232	3.62045	0.694014
FBgn0260635	FBtr0075500	41.6485	0.486539	0.955358
FBgn0039137	FBtr0113275	0.975722	0.181658	0.641629
FBgn0015949	FBtr0111010	1.54918	0.401969	0.658351
FBgn0263352	FBtr0345595	1.63254	0.050365	0.915288
FBgn0031183	FBtr0077344	0.776094	0.184214	0.678095
FBgn0265082	FBtr0336809	3.58735	0.690402	0.722069
FBgn0036967	FBtr0074837	5.09444	0.684126	0.788284
FBgn0034051	FBtr0306650	3.81926	1.67474	0.275407
FBgn0026238	FBtr0309847	4.87888	0.623219	0.610243
FBgn0032833	FBtr0081301	23.6709	0.912498	0.92842
FBgn0034321	FBtr0340332	1.10097	0.0639195	0.895965
FBgn0030735	FBtr0343050	0.729497	0.122683	0.597836
FBgn0030734	FBtr0074243	11.8579	0.361479	0.942535
FBgn0037138	FBtr0078446	0.982041	0.410929	0.443394
FBgn0086687	FBtr0082630	12.4826	2.75671	0.601493
FBgn0010228	FBtr0071674	16.7245	1.20433	0.874111
FBgn0010226	FBtr0087005	1.19452	0.052359	0.9194
FBgn0010225	FBtr0078968	40.9744	0.876893	0.903338
FBgn0037137	FBtr0089580	5.36407	0.241568	0.917373
FBgn0011725	FBtr0084566	3.1337	0.177682	0.815127
FBgn0035227	FBtr0333401	2.71864	0.268409	0.771494
FBgn0011642	FBtr0089211	1.93843	0.31283	0.673787
FBgn0035542	FBtr0308034	0.505804	0.109446	0.435107
FBgn0011640	FBtr0076842	19.2808	0.342919	0.949346
FBgn0030060	FBtr0332957	5.51844	1.19721	0.605752
FBgn0039969	FBtr0273210	21.3656	3.13983	0.62979
FBgn0042693	FBtr0083553	3.3489	0.261311	0.516436
FBgn0030882	FBtr0300970	1.6189	0.32258	0.500928
FBgn0040068	FBtr0074677	2.12886	0.0828195	0.92781
FBgn0025936	FBtr0089082	1.1989	0.105138	0.740311
FBgn0027779	FBtr0080940	10.3481	0.025622	0.995072
FBgn0010328	FBtr0085178	4.43811	1.12711	0.567573
FBgn0032202	FBtr0089738	26.8037	8.29108	0.617798
FBgn0243516	FBtr0071792	0.994154	0.133065	0.427629
FBgn0259212	FBtr0300525	1.01751	0.0395444	0.837297
FBgn0086758	FBtr0307047	1.33225	0.153591	0.684394
FBgn0028697	FBtr0113744	92.7336	11.5479	0.572355
FBgn0041210	FBtr0301299	1.27865	0.214623	0.49823
FBgn0039877	FBtr0307552	2.86567	0.11749	0.924216
FBgn0052495	FBtr0300977	1.50096	0.360224	0.454549
FBgn0015278	FBtr0076088	1.43021	0.391152	0.549306
FBgn0052803	FBtr0332581	10.4295	2.6057	0.66681
FBgn0045842	FBtr0080711	1.98712	0.197099	0.668476
FBgn0262582	FBtr0305029	0.776657	0.110674	0.636941
FBgn0261854	FBtr0303434	1.06148	0.0239821	0.815707
FBgn0000662	FBtr0087647	4.85358	0.578844	0.807414
FBgn0030052	FBtr0300751	6.5865	1.59884	0.507362
FBgn0002566	FBtr0111123	6.99751	0.061146	0.982824
FBgn0000099	FBtr0086058	2.46173	0.148356	0.892435
FBgn0035944	FBtr0076514	17.1271	3.94016	0.684881
FBgn0030056	FBtr0071222	5.28061	0.0152673	0.991401
FBgn0036816	FBtr0075083	2.29256	0.020189	0.982692
FBgn0014020	FBtr0087214	9.67045	1.58122	0.60458
FBgn0030648	FBtr0074039	2.89741	1.69519	0.460799
FBgn0014024	FBtr0340477	2.6277	0.090662	0.93545
FBgn0261673	FBtr0087870	1.66985	0.174075	0.615205
FBgn0014026	FBtr0070916	2870.44	8.17808	0.991525
FBgn0250867	FBtr0290305	0.835181	0.112851	0.787251
FBgn0003165	FBtr0305197	1.44276	0.230162	0.51094
FBgn0028671	FBtr0085374	9.12305	0.60565	0.653128
FBgn0014141	FBtr0089471	1.72304	0.00012625	0.999414
FBgn0004395	FBtr0305571	1.50813	0.0503543	0.882181
FBgn0033339	FBtr0088642	3.07807	0.755265	0.670808
FBgn0063485	FBtr0100145	1.68742	0	1
FBgn0015222	FBtr0085631	283.849	28.133	0.590393
FBgn0024273	FBtr0085352	1.28801	0.0647115	0.908692
FBgn0037182	FBtr0078540	4.87146	1.63851	0.372891
FBgn0024277	FBtr0072649	7.56758	0.345094	0.845733
FBgn0000064	FBtr0310660	6.32919	1.34483	0.370392
FBgn0039249	FBtr0337009	1.38269	0.905707	0.432889
FBgn0039360	FBtr0084931	3.68717	0.118671	0.939523
FBgn0001942	FBtr0331201	4.97747	0.507661	0.710244
FBgn0024689	FBtr0346626	2.39724	0.392492	0.67061
FBgn0002873	FBtr0308329	0.933868	0.129077	0.591335
FBgn0034282	FBtr0086823	11.5427	0.831232	0.874105
FBgn0086372	FBtr0334887	0.556115	0.0810239	0.49508
FBgn0033906	FBtr0302451	1.96318	0.949007	0.508439
FBgn0051064	FBtr0085125	7.08033	0.136471	0.945337
FBgn0062413	FBtr0308592	2.00054	1.16286	0.462418
FBgn0040297	FBtr0299908	0.665155	0.0524844	0.558954
FBgn0035793	FBtr0076792	0.815946	0.240865	0.360857
FBgn0039431	FBtr0302210	0.560489	0.405801	0.408493
FBgn0259228	FBtr0300526	0.609494	0.112644	0.403466
FBgn0025790	FBtr0089627	1.75225	0.743116	0.370869
FBgn0261573	FBtr0302864	2.84843	0.183468	0.659943
FBgn0003423	FBtr0307528	1.24403	0.110999	0.482927
FBgn0036101	FBtr0089570	0.994388	0.384891	0.563658
FBgn0021953	FBtr0337007	7.25953	0.003386	0.999068
FBgn0026259	FBtr0073144	13.8028	0.0556883	0.988041
FBgn0029897	FBtr0070981	269.789	110.796	0.448022
FBgn0010355	FBtr0081684	1.30271	0.137168	0.703642
FBgn0034158	FBtr0087027	4.85858	0.283448	0.810794
FBgn0010352	FBtr0075267	3.03732	0.432994	0.538982
FBgn0051352	FBtr0300565	1.02382	0.312897	0.352896
FBgn0035165	FBtr0072584	12.9711	0.436529	0.936937
FBgn0035533	FBtr0333571	1.17519	0.0733819	0.640211
FBgn0020381	FBtr0114561	1.97963	0.913533	0.520039
FBgn0035001	FBtr0100470	2.12839	0.203362	0.72349
FBgn0020386	FBtr0072464	2.26141	0.0962147	0.77052
FBgn0263593	FBtr0303573	1.02449	0.15523	0.423071
FBgn0261618	FBtr0301180	1.26776	0.430923	0.370433
FBgn0020389	FBtr0074887	1.98616	0.390375	0.458866
FBgn0004363	FBtr0332029	34.8182	1.08342	0.91462
FBgn0263598	FBtr0080418	6.66446	0.0617542	0.96426
FBgn0000116	FBtr0076544	3.62615	0.239974	0.751375
FBgn0000117	FBtr0089991	36.8849	3.2426	0.739839
FBgn0038256	FBtr0083019	2.44633	1.69466	0.419205
FBgn0038257	FBtr0336878	0.925004	0.208876	0.688884
FBgn0262743	FBtr0081392	2.89769	0.067088	0.935054
FBgn0262742	FBtr0083332	1.82505	0.0742748	0.830918
FBgn0025455	FBtr0333124	0.684056	0.2159	0.613032
FBgn0085423	FBtr0112638	1.22758	0.0291668	0.91321
FBgn0003495	FBtr0085145	5.26954	1.57252	0.358358
FBgn0036663	FBtr0075341	1.2371	0.299666	0.452251
FBgn0002579	FBtr0070155	7461.35	521.96	0.826538
FBgn0031420	FBtr0331438	1.53598	0.0513325	0.937347
FBgn0266557	FBtr0078144	1.24404	0.312741	0.498613
FBgn0035268	FBtr0334073	1.2048	0.0011955	0.998019
FBgn0002121	FBtr0306590	0.597199	0.114056	0.367802
FBgn0064225	FBtr0111129	87.9318	1.95429	0.957442
FBgn0032801	FBtr0344843	110.496	0.737127	0.980379
FBgn0031395	FBtr0330664	1.22657	0.316431	0.659648
FBgn0266417	FBtr0344400	0.999463	0.095166	0.84003
FBgn0030362	FBtr0073578	56.1114	12.0316	0.699865
FBgn0262735	FBtr0073416	0.806653	0.153725	0.34415
FBgn0052685	FBtr0308584	0.918214	0.810782	0.361533
FBgn0034418	FBtr0086591	7.383	0.049295	0.986822
FBgn0266410	FBtr0344368	12.33	0.139898	0.936262
FBgn0033166	FBtr0089006	1.48575	0.542747	0.577833
FBgn0038704	FBtr0306251	1.25918	0.510826	0.552071
FBgn0032482	FBtr0080439	5.2015	1.3431	0.659445
FBgn0039790	FBtr0302313	7.45663	0.614132	0.464458
FBgn0004889	FBtr0082192	0.382264	0.113067	0.325681
FBgn0029092	FBtr0088550	12.2143	0.996341	0.803396
FBgn0052521	FBtr0310652	4.37881	0.857117	0.421906
FBgn0026059	FBtr0303845	1.28024	0.151257	0.585177
FBgn0041004	FBtr0111245	6.48722	0.379765	0.74006
FBgn0028399	FBtr0075389	5.14475	1.51883	0.45853
FBgn0260486	FBtr0330723	0.931264	0.0686779	0.659531
FBgn0037065	FBtr0345804	8.08123	0	1
FBgn0039157	FBtr0100518	0.557966	0.167323	0.454645
FBgn0019968	FBtr0346265	0.960749	0.340239	0.484868
FBgn0024987	FBtr0070215	4.89275	0.897415	0.731618
FBgn0020503	FBtr0301440	0.556966	0.191163	0.195364
FBgn0014163	FBtr0100477	33.6325	0.579094	0.935565
FBgn0040232	FBtr0332203	2.23231	0.131638	0.894503
FBgn0040340	FBtr0307182	16.9786	0.419339	0.931017
FBgn0010825	FBtr0305699	0.529189	0.103963	0.421018
FBgn0034417	FBtr0340457	0.95117	0.196231	0.54788
FBgn0020278	FBtr0084276	13.418	3.81149	0.539905
FBgn0033196	FBtr0088950	7.00638	1.31064	0.727735
FBgn0035266	FBtr0072767	3.96742	0.0410185	0.960287
FBgn0001228	FBtr0100653	2.12986	0.102631	0.912098
FBgn0041789	FBtr0081210	6.32653	0.27856	0.764402
FBgn0028487	FBtr0082847	2.05263	0.019977	0.936219
FBgn0037262	FBtr0078856	14.241	1.17249	0.801927
FBgn0024983	FBtr0100475	4.02931	1.31665	0.504974
FBgn0020910	FBtr0302586	51.745	1.53938	0.943843
FBgn0003118	FBtr0089715	5.69411	1.65551	0.632318
FBgn0038826	FBtr0334720	1.11916	0.132369	0.360474
FBgn0004611	FBtr0330673	0.548478	0.14508	0.485895
FBgn0001222	FBtr0086782	2.92306	0.361316	0.801785
FBgn0031161	FBtr0077250	6.82209	1.2024	0.654127
FBgn0015221	FBtr0085624	1.93173	0.135425	0.826229
FBgn0040022	FBtr0113871	0.729812	0.21637	0.32517
FBgn0004598	FBtr0074262	1.70145	0.229031	0.514863
FBgn0032363	FBtr0080246	1.54899	0.0796565	0.906742
FBgn0266521	FBtr0079196	7.73576	0.251902	0.911004
FBgn0029893	FBtr0339493	0.935424	0.094736	0.766972
FBgn0013770	FBtr0304021	5.77597	2.10572	0.578325
FBgn0266526	FBtr0344568	2.88446	0.497912	0.743363
FBgn0020618	FBtr0331237	26.3683	2.06101	0.864809
FBgn0031495	FBtr0077652	14.1813	3.11359	0.694874
FBgn0265598	FBtr0340365	1.34224	0.0621373	0.878055
FBgn0004587	FBtr0082801	42.18	0.254543	0.953946
FBgn0020647	FBtr0339250	1.79782	0.721159	0.453846
FBgn0023511	FBtr0305583	2.38787	0.18989	0.807384
FBgn0266848	FBtr0077368	3.09468	0.147264	0.913098
FBgn0030151	FBtr0089385	19.3624	0.781425	0.892002
FBgn0005694	FBtr0330156	2.54604	0.168635	0.883027
FBgn0025692	FBtr0332885	3.88423	1.04133	0.650963
FBgn0085638	FBtr0301790	8.5405	0.20174	0.954888
FBgn0261811	FBtr0074804	1.78649	0.287143	0.756739
FBgn0019686	FBtr0081330	7.96392	0.737255	0.843776
FBgn0027835	FBtr0345226	1.90843	0.533018	0.417278
FBgn0260632	FBtr0081006	0.289309	0.197531	0.268019
FBgn0039928	FBtr0089207	1.37747	0.485523	0.586528
FBgn0036913	FBtr0332149	1.24523	0.485237	0.562002
FBgn0033897	FBtr0087582	3.94488	0.512988	0.561724
FBgn0004179	FBtr0078493	0.858586	0.1352	0.613544
FBgn0027087	FBtr0074593	19.1274	0.106834	0.988953
FBgn0003209	FBtr0340232	2.31955	0.100194	0.88528
FBgn0003256	FBtr0113700	1.22899	0.381416	0.391888
FBgn0250906	FBtr0077739	95.3645	0.184739	0.994222
FBgn0025637	FBtr0070127	12.313	2.17982	0.44658
FBgn0027948	FBtr0301480	1.86682	0.55505	0.528549
FBgn0262081	FBtr0300547	1.59818	0.154551	0.674072
FBgn0024330	FBtr0339719	0.802007	0.308405	0.464333
FBgn0025633	FBtr0339432	1.32554	0.23849	0.526427
FBgn0034368	FBtr0340394	0.975424	0.184516	0.725515
FBgn0000308	FBtr0079233	14.5168	5.47239	0.398743
FBgn0002626	FBtr0114555	233.494	41.2719	0.738817
FBgn0028425	FBtr0342608	2.72248	1.21065	0.428438
FBgn0031285	FBtr0078012	8.29022	0.175922	0.959287
FBgn0263006	FBtr0072217	11.5786	0.38715	0.810335
FBgn0000719	FBtr0100538	1.79729	0.0952515	0.82509
FBgn0259168	FBtr0300508	0.634004	0.135277	0.609715
FBgn0001297	FBtr0099990	17.48	2.45743	0.703355
FBgn0053180	FBtr0303648	0.560159	0.229753	0.378697
FBgn0264707	FBtr0333958	1.34576	0.00898056	0.943344
FBgn0259214	FBtr0300558	1.10119	0.231778	0.345505
FBgn0039209	FBtr0084672	1.09579	0.410369	0.348131
FBgn0037541	FBtr0300916	1.59594	0.0468182	0.89498
FBgn0031187	FBtr0339506	1.80921	0.157663	0.589221
FBgn0037468	FBtr0081637	1.7027	0.622984	0.577448
FBgn0030309	FBtr0073544	3.79546	1.46793	0.56385
FBgn0025335	FBtr0343277	14.6348	0.296944	0.961002
FBgn0030018	FBtr0071184	1.26424	0.0596765	0.913737
FBgn0003721	FBtr0089960	5.61937	0.180562	0.674773
FBgn0261862	FBtr0088307	1.55783	0.0953595	0.890928
FBgn0053208	FBtr0082206	0.448064	0.0678915	0.354829
FBgn0039774	FBtr0085646	12.8857	1.61555	0.666
FBgn0023177	FBtr0077324	36.392	0.399705	0.968101
FBgn0016034	FBtr0089632	3.68826	0.000737	0.999601
FBgn0041150	FBtr0077400	0.911994	0.0783521	0.624457
FBgn0028325	FBtr0070708	6.97791	0.365125	0.905263
FBgn0265137	FBtr0086197	23.8264	0.794851	0.769088
FBgn0086904	FBtr0087860	2008.93	493.296	0.670645
FBgn0003071	FBtr0088421	2.56542	0.11992	0.877013
FBgn0003502	FBtr0079616	0.883762	0.191728	0.434466
FBgn0027339	FBtr0333213	1.2281	0.272783	0.473802
FBgn0037643	FBtr0334328	5.14225	0.309813	0.805805
FBgn0003117	FBtr0083221	0.895519	0.292341	0.604998
FBgn0052103	FBtr0075983	6.39734	0.660713	0.828803
FBgn0041775	FBtr0332637	1.85062	0.0587607	0.818155
FBgn0250837	FBtr0080157	620.888	6.332	0.980011
FBgn0025681	FBtr0077645	1.2829	0.000676	0.998947
FBgn0025683	FBtr0078154	9.08246	1.84229	0.711399
FBgn0010551	FBtr0112863	39.2773	19.2169	0.338176
FBgn0000721	FBtr0089304	0.643673	0.0600509	0.604939
FBgn0036059	FBtr0113158	2.24335	0.504992	0.526199
FBgn0261822	FBtr0079566	6.03499	0.887276	0.459522
FBgn0039338	FBtr0084838	1.52022	0.57416	0.569682
FBgn0038294	FBtr0345220	7.55092	0.395379	0.56009
FBgn0039920	FBtr0310541	1.70048	0.0242825	0.972233
FBgn0035321	FBtr0072908	25.0531	0.86891	0.935134
FBgn0000017	FBtr0075357	2.19331	0.239221	0.534032
FBgn0263993	FBtr0330262	0.615351	0.0860016	0.442901
FBgn0083962	FBtr0290010	1.11926	0.0488193	0.884288
FBgn0037218	FBtr0078966	2.6179	0.057422	0.957975
FBgn0058191	FBtr0113827	9.70606	0.345324	0.903559
FBgn0259740	FBtr0302201	2.49726	0.527555	0.702984
FBgn0003612	FBtr0302507	2.76032	0.363724	0.387413
FBgn0028734	FBtr0347104	2.36397	0.139088	0.653797
FBgn0039507	FBtr0085174	2.00852	0.140919	0.780858
FBgn0022160	FBtr0112900	2.02752	1.23146	0.451519
FBgn0264962	FBtr0302560	1.64905	0.651078	0.336236
FBgn0004924	FBtr0340434	0.589878	0.203069	0.49194
FBgn0004435	FBtr0087831	0.732613	0.218037	0.401917
FBgn0032029	FBtr0079649	32.8337	0.0221915	0.99865
FBgn0259745	FBtr0300082	0.722554	0.219246	0.523479
FBgn0036030	FBtr0345032	2.51556	0.1207	0.748577
FBgn0032456	FBtr0090022	1.86657	0.127055	0.494797
FBgn0261597	FBtr0081089	23891.4	124.643	0.98459
FBgn0023097	FBtr0300617	0.690188	0.182323	0.486226
FBgn0033005	FBtr0111280	2.40281	0.0579795	0.953962
FBgn0028968	FBtr0085793	6.33744	0.401135	0.887633
FBgn0025741	FBtr0089223	1.51284	0.19755	0.792918
FBgn0265003	FBtr0335515	7.95221	0.303505	0.867555
FBgn0265998	FBtr0299744	1.56651	0.261198	0.315695
FBgn0010300	FBtr0081158	0.949119	0.125478	0.716018
FBgn0015777	FBtr0079382	2.03468	0.0233665	0.956081
FBgn0051955	FBtr0303782	30.1524	5.88283	0.719317
FBgn0265991	FBtr0301313	1.5154	0.02238	0.80887
FBgn0001978	FBtr0080706	2.87558	0.527706	0.731515
FBgn0027081	FBtr0080332	5.91755	0.155891	0.949949
FBgn0043841	FBtr0334762	50.8089	1.16312	0.897295
FBgn0262109	FBtr0304059	8.92553	0.517825	0.851754
FBgn0024236	FBtr0076624	3.26037	0.292876	0.847703
FBgn0032170	FBtr0079885	2.757	0.58214	0.612202
FBgn0262975	FBtr0306752	0.733748	0.091929	0.363106
FBgn0053526	FBtr0091487	2.43358	0.611963	0.665366
FBgn0027066	FBtr0086131	3.65835	0.15515	0.854964
FBgn0262103	FBtr0340388	0.739457	0.26534	0.410624
FBgn0017558	FBtr0306807	1.36337	0.0857395	0.888276
FBgn0001123	FBtr0072144	4.08097	0.745752	0.645904
FBgn0052062	FBtr0305095	0.455717	0.119527	0.388546
FBgn0052772	FBtr0342951	4.72234	0.292616	0.889736
FBgn0010909	FBtr0072958	3.79192	0.515779	0.550624
FBgn0262714	FBtr0075927	0.889407	0.122405	0.644952
FBgn0038220	FBtr0309999	1.45454	0.0404268	0.877988
FBgn0001128	FBtr0333228	2.95846	0.298557	0.712421
FBgn0050011	FBtr0339428	3.68287	0.277929	0.868862
FBgn0004657	FBtr0340137	1.46668	0.420206	0.635727
FBgn0004656	FBtr0071119	0.952185	0.271275	0.33397
FBgn0000578	FBtr0340450	6.39572	1.06172	0.54644
FBgn0000579	FBtr0077909	33.1477	19.7944	0.295105
FBgn0004652	FBtr0083647	1.19508	0.159448	0.365703
FBgn0016977	FBtr0078123	1.73558	0.0923122	0.758076
FBgn0036518	FBtr0303510	3.19298	0.499767	0.560978
FBgn0267487	FBtr0072717	8.66121	1.18823	0.708432
FBgn0016754	FBtr0330380	0.302867	0.15439	0.281784
FBgn0261243	FBtr0333395	3.54288	0.234861	0.715437
FBgn0035422	FBtr0073098	246.169	39.23	0.610707
FBgn0034420	FBtr0290316	5.16106	0.36009	0.544293
FBgn0051523	FBtr0345142	9.8497	0.360424	0.845336
FBgn0016031	FBtr0077160	4.18415	0.210655	0.908519
FBgn0000479	FBtr0070522	0.814947	0.115046	0.320764
FBgn0260936	FBtr0077100	2.1239	0.720373	0.370937
FBgn0026083	FBtr0305181	2.49828	0.424106	0.395596
FBgn0039600	FBtr0085322	9.58986	1.17046	0.73198
FBgn0036958	FBtr0074850	0.72516	0.377642	0.242447
FBgn0031489	FBtr0077671	0.861296	0.43341	0.498402
FBgn0036896	FBtr0302513	1.19466	0.102391	0.853669
FBgn0036897	FBtr0331862	0.541345	0.286515	0.485784
FBgn0030505	FBtr0301449	0.654688	0.14469	0.475053
FBgn0004838	FBtr0307030	7.18414	0.871536	0.578743
FBgn0031190	FBtr0077365	2.34197	0.430729	0.731083
FBgn0031191	FBtr0339500	0.854688	0.393698	0.265689
FBgn0264307	FBtr0331512	0.648027	0.348969	0.382332
FBgn0030503	FBtr0308644	3.52268	0.916438	0.657762
FBgn0003507	FBtr0083215	1.32705	0.421936	0.44018
FBgn0039890	FBtr0089146	0.880499	0.273477	0.445956
FBgn0039897	FBtr0300800	3.74897	0.0887203	0.840815
FBgn0037135	FBtr0303245	1.88965	1.26343	0.427861
FBgn0034598	FBtr0071629	1.90298	0.967916	0.495721
FBgn0063923	FBtr0072488	1.26177	0.101652	0.861233
FBgn0250753	FBtr0078745	32.537	1.60529	0.802126
FBgn0266409	FBtr0344359	3.39635	0.253157	0.817251
FBgn0030724	FBtr0074258	0.919748	0.593669	0.436502
FBgn0035397	FBtr0073000	1.67453	0.26906	0.30774
FBgn0035392	FBtr0072986	3.85969	0.469729	0.804245
FBgn0010602	FBtr0078081	58.3846	2.27692	0.927646
FBgn0050389	FBtr0071632	0.353094	0.280361	0.29568
FBgn0037130	FBtr0310451	0.886997	0.462873	0.489312
FBgn0031637	FBtr0077409	1.72329	0.200545	0.632165
FBgn0035253	FBtr0072806	9.73397	0.471499	0.837693
FBgn0051522	FBtr0078939	2.01024	0.0313986	0.927561
FBgn0039972	FBtr0306236	8.18096	0.287216	0.904712
FBgn0000615	FBtr0086244	0.529585	0.302021	0.46716
FBgn0040056	FBtr0111166	0.707558	0.336647	0.512407
FBgn0002174	FBtr0089505	4.64749	1.52971	0.503159
FBgn0025777	FBtr0079306	1.51159	0.189243	0.66632
FBgn0036927	FBtr0344085	1.89966	0.0605785	0.940046
FBgn0035558	FBtr0113143	5.86856	0.09324	0.969202
FBgn0032600	FBtr0080893	3.07225	0.091451	0.870448
FBgn0264743	FBtr0334126	1.79134	0.461343	0.564137
FBgn0264742	FBtr0334119	7.59764	0.769985	0.76685
FBgn0263120	FBtr0088700	2.68659	0.0993905	0.771628
FBgn0013334	FBtr0310672	1.01583	0.117854	0.518635
FBgn0029903	FBtr0070965	1.17165	0.190296	0.551849
FBgn0033639	FBtr0113069	1.54325	0.0961182	0.762535
FBgn0031990	FBtr0079641	1.09606	0.0400865	0.931839
FBgn0027932	FBtr0079665	27.4403	0.45106	0.924053
FBgn0033636	FBtr0113066	0.769464	0.548992	0.318429
FBgn0033635	FBtr0088137	1.01612	0	1
FBgn0020306	FBtr0071603	2.03442	1.11338	0.477431
FBgn0261823	FBtr0087493	0.840086	0.112118	0.789316
FBgn0016054	FBtr0336829	4.21764	0.394275	0.842485
FBgn0015924	FBtr0078087	2.66014	0.897674	0.496929
FBgn0026370	FBtr0330628	2.397	0.198767	0.857746
FBgn0020304	FBtr0302612	2.70348	0.430254	0.676844
FBgn0036821	FBtr0075077	2.19206	0.0081345	0.992633
FBgn0261985	FBtr0306562	2.44809	0.735638	0.525905
FBgn0030349	FBtr0344703	3.38336	0.275275	0.71083
FBgn0040238	FBtr0082183	2.78655	0.091898	0.938123
FBgn0028703	FBtr0273248	1.22728	0.0888588	0.775427
FBgn0041630	FBtr0333567	10.7882	0	1
FBgn0033226	FBtr0088835	8.07505	0.990222	0.61991
FBgn0051145	FBtr0084479	8.2713	3.02372	0.47694
FBgn0014133	FBtr0073526	5.11073	0.282048	0.857955
FBgn0035087	FBtr0113119	0.908662	0.427617	0.515145
FBgn0086784	FBtr0088716	2.87932	0.158501	0.900823
FBgn0037215	FBtr0336702	7.5543	1.01537	0.712642
FBgn0015402	FBtr0344274	0.551087	0.24447	0.529878
FBgn0025641	FBtr0342731	1.15494	0.199788	0.591036
FBgn0261793	FBtr0330106	1.18418	0.0229318	0.928109
FBgn0035772	FBtr0076873	29.5113	1.61117	0.859265
FBgn0052000	FBtr0113417	1.29008	0.175816	0.511775
FBgn0000723	FBtr0082051	1.48099	0.0434682	0.894932
FBgn0010280	FBtr0075449	1.73504	0.191084	0.564677
FBgn0266064	FBtr0083037	2.92346	0.579299	0.716173
FBgn0262124	FBtr0334938	1.43257	0.408212	0.636982
FBgn0000054	FBtr0086112	2.17287	0.062022	0.945995
FBgn0263199	FBtr0076555	4.88375	0.254406	0.905646
FBgn0267795	FBtr0075775	2.79157	0.976251	0.588433
FBgn0002525	FBtr0346460	3.29363	0.519599	0.760157
FBgn0267791	FBtr0086220	7.21882	1.21099	0.598438
FBgn0032515	FBtr0080497	1.34142	0.451289	0.426311
FBgn0029763	FBtr0070773	1.02552	0.208401	0.621256
FBgn0002914	FBtr0074173	2.56699	0.176951	0.878838
FBgn0263197	FBtr0332260	1.83746	0.138156	0.547323
FBgn0026379	FBtr0300562	0.48719	0.138908	0.412269
FBgn0033853	FBtr0087685	5.75565	0.364266	0.840431
FBgn0003654	FBtr0089397	2.9811	0.0818223	0.737022
FBgn0020238	FBtr0083567	26.1366	3.77802	0.775736
FBgn0039543	FBtr0085238	1.69575	0.239819	0.779516
FBgn0027598	FBtr0310424	14.621	0.349405	0.839504
FBgn0037261	FBtr0078894	8.31241	0.871705	0.826627
FBgn0030234	FBtr0343639	12.9699	0.00372533	0.999139
FBgn0027590	FBtr0305310	13.6481	1.16967	0.853676
FBgn0022238	FBtr0300483	1.2328	0.386887	0.346866
FBgn0265042	FBtr0336474	1.85078	0.256479	0.590705
FBgn0265045	FBtr0336644	1.22108	0.0252039	0.858277
FBgn0263398	FBtr0084602	8.09031	1.06469	0.716947
FBgn0051992	FBtr0089096	2.07613	1.01131	0.339161
FBgn0037070	FBtr0331798	11.2591	0.477445	0.854978
FBgn0263395	FBtr0086503	0.765188	0.358067	0.416001
FBgn0036173	FBtr0076098	314.374	6.65183	0.9594
FBgn0263391	FBtr0309114	1.53198	0.234523	0.334437
FBgn0036272	FBtr0346392	3.3066	0.146039	0.918837
FBgn0020414	FBtr0080864	53.9834	0.136536	0.994967
FBgn0040309	FBtr0339699	1.19666	0.613911	0.393847
FBgn0030268	FBtr0073479	0.538038	0.167221	0.445793
FBgn0040305	FBtr0076459	1.44591	0.0339476	0.894941
FBgn0010348	FBtr0078571	14.0273	1.9324	0.547478
FBgn0024947	FBtr0077683	1.66309	0.142299	0.795742
FBgn0027341	FBtr0302847	2.93304	0.0155644	0.964184
FBgn0038516	FBtr0083454	22.2159	0.133465	0.988127
FBgn0266019	FBtr0305603	0.592025	0.183162	0.518633
FBgn0010198	FBtr0073795	424.899	144.459	0.495061
FBgn0031220	FBtr0100310	53.4539	1.95742	0.795968
FBgn0020255	FBtr0340164	5.87466	0.151104	0.951074
FBgn0031228	FBtr0078117	568.173	10.2731	0.873631
FBgn0004373	FBtr0072516	1.17588	0.27823	0.678782
FBgn0082582	FBtr0085662	5.81234	0.112308	0.775293
FBgn0262614	FBtr0305301	1.45334	0.0884076	0.646213
FBgn0029161	FBtr0079217	21.1753	0.0430797	0.993934
FBgn0085436	FBtr0302122	0.731401	0.126216	0.591622
FBgn0011225	FBtr0301370	2.76741	0.0215687	0.948266
FBgn0000536	FBtr0074212	1.25616	0.0417307	0.833802
FBgn0032815	FBtr0305952	0.739088	0.150277	0.551478
FBgn0032773	FBtr0336819	1.02045	0.22467	0.694282
FBgn0265298	FBtr0089899	223.03	0.454554	0.99594
FBgn0032774	FBtr0081221	0.949304	0.162253	0.661047
FBgn0032812	FBtr0081263	5.99959	0.574545	0.839258
FBgn0016081	FBtr0076417	0.600113	0.150698	0.398932
FBgn0027951	FBtr0078734	2.87132	0.024676	0.983103
FBgn0004509	FBtr0089982	1.14686	0.051991	0.759109
FBgn0032955	FBtr0085923	1.57055	0.570078	0.407843
FBgn0050007	FBtr0300921	0.79251	0.275428	0.589943
FBgn0266377	FBtr0344181	3.85399	0.402799	0.577499
FBgn0035978	FBtr0301698	2.78878	0.058219	0.959921
FBgn0052280	FBtr0344220	0.60095	0.242662	0.553221
FBgn0261593	FBtr0308192	1710.19	17.1982	0.980284
FBgn0004875	FBtr0073152	1.10295	0.206913	0.515995
FBgn0033075	FBtr0085996	1.30978	0.0117012	0.965498
FBgn0023215	FBtr0301823	1.90918	0.156087	0.604578
FBgn0261954	FBtr0070326	2.60157	0.218457	0.748568
FBgn0031090	FBtr0070028	3.34847	0.571209	0.745615
FBgn0020510	FBtr0082910	2.17911	0.129837	0.807539
FBgn0031319	FBtr0335394	1.91716	1.16373	0.354481
FBgn0045063	FBtr0346633	2.14555	0.350847	0.753553
FBgn0265192	FBtr0339099	1.13066	0.0903685	0.86218
FBgn0032889	FBtr0081419	10.2983	1.86868	0.355297
FBgn0010611	FBtr0087145	15.4468	0.130827	0.967232
FBgn0015622	FBtr0085438	26.3289	0.200626	0.984989
FBgn0015623	FBtr0079250	5.22809	0.432836	0.857941
FBgn0027335	FBtr0343021	6.4833	1.18963	0.644963
FBgn0051363	FBtr0082452	45.6495	0.191505	0.979455
FBgn0038735	FBtr0083813	2.4512	0.111671	0.845858
FBgn0016038	FBtr0089725	7.22723	2.33037	0.436725
FBgn0261444	FBtr0330205	3.49154	0.360885	0.617224
FBgn0265784	FBtr0074557	1.81343	0.393462	0.434437
FBgn0037720	FBtr0082075	2.73407	0.340602	0.800541
FBgn0261562	FBtr0302729	2.48158	0.484398	0.71922
FBgn0261561	FBtr0303165	2.07674	0.0186093	0.965397
FBgn0003969	FBtr0340416	1.10989	0.613607	0.311389
FBgn0261564	FBtr0302768	2.73173	0.259533	0.48898
FBgn0261565	FBtr0306704	0.661849	0.0377655	0.574123
FBgn0000228	FBtr0079084	0.712294	0.131386	0.520217
FBgn0000382	FBtr0070378	0.681128	0.176201	0.659031
FBgn0058263	FBtr0301779	2.09968	0.288812	0.707889
FBgn0039936	FBtr0300885	1.88052	0.962747	0.494092
FBgn0015218	FBtr0076488	12.6149	2.90818	0.382593
FBgn0001234	FBtr0084059	0.662599	0.0813192	0.619718
FBgn0261625	FBtr0302972	4.22849	0.159036	0.768707
FBgn0011205	FBtr0078186	6.79257	0.200534	0.871374
FBgn0264785	FBtr0334276	4.35156	0.0969135	0.957357
FBgn0038167	FBtr0301488	8.98463	0.144954	0.898525
FBgn0000541	FBtr0072523	0.62349	0.274459	0.245015
FBgn0013750	FBtr0087378	42.0982	2.61821	0.842759
FBgn0039831	FBtr0085758	5.14427	0.550723	0.823648
FBgn0039830	FBtr0085774	86.8962	12.5284	0.634233
FBgn0259176	FBtr0299657	8.4459	0.565344	0.651255
FBgn0033777	FBtr0087816	5.24123	0.113279	0.86859
FBgn0259174	FBtr0300520	2.76247	0.0983411	0.800517
FBgn0040009	FBtr0111258	1.09254	0.108642	0.715431
FBgn0013987	FBtr0070839	1.11409	0.0575905	0.906301
FBgn0036305	FBtr0075920	1.95413	0	1
FBgn0031897	FBtr0079414	1.09312	0.0506017	0.87806
FBgn0259171	FBtr0330395	1.1838	0.557543	0.514945
FBgn0030478	FBtr0073772	8.21941	2.63472	0.38421
FBgn0260794	FBtr0344030	1.46149	0.0675239	0.706305
FBgn0010415	FBtr0273206	2.06789	0.125916	0.732415
FBgn0036862	FBtr0332155	1.0037	0.0431565	0.920815
FBgn0011828	FBtr0072954	6.84282	0.217692	0.912876
FBgn0263236	FBtr0345203	0.69465	0.172446	0.573149
FBgn0040773	FBtr0088396	1266.93	135.524	0.823764
FBgn0035850	FBtr0076691	0.657183	0.426098	0.235746
FBgn0000042	FBtr0100663	29.4131	7.82594	0.556109
FBgn0030571	FBtr0073930	4.36543	2.19022	0.499141
FBgn0264357	FBtr0084018	1.642	0.240336	0.32796
FBgn0010412	FBtr0074313	284.095	53.0825	0.640803
FBgn0046214	FBtr0084776	172.216	2.32308	0.97373
FBgn0034072	FBtr0087257	2.5874	0.221275	0.853942
FBgn0266411	FBtr0344373	1.18616	0.430874	0.579206
FBgn0035411	FBtr0332097	1.00167	0.320928	0.509897
FBgn0005649	FBtr0084594	6.48849	0.404504	0.800405
FBgn0011818	FBtr0077778	0.765936	0.205634	0.65064
FBgn0030758	FBtr0074292	0.869963	0.174585	0.713592
FBgn0052626	FBtr0301044	2.0475	0.116998	0.714289
FBgn0003748	FBtr0071537	3.85407	0.0340818	0.957657
FBgn0005640	FBtr0073132	1.8219	0.430388	0.260772
FBgn0033889	FBtr0303991	7.59023	1.01193	0.78949
FBgn0024734	FBtr0080857	1.19338	0.218408	0.732047
FBgn0028582	FBtr0331833	2.43339	0.0708219	0.774568
FBgn0035046	FBtr0072325	339.931	80.3772	0.678932
FBgn0000097	FBtr0330660	4.5679	0.339948	0.817485
FBgn0001248	FBtr0076667	61.043	0.549509	0.940721
FBgn0027657	FBtr0083247	6.01169	0.153587	0.907283
FBgn0038881	FBtr0084095	0.504357	0.326601	0.435707
FBgn0011661	FBtr0071278	8.63235	0.788104	0.498936
FBgn0024187	FBtr0076768	1.08161	0.0232246	0.838048
FBgn0026257	FBtr0084559	1.43179	0.129168	0.84715
FBgn0039234	FBtr0301865	5.79737	0.406349	0.877051
FBgn0011666	FBtr0305219	1.64919	0.221534	0.598213
FBgn0013272	FBtr0071813	4.69585	0.445871	0.724743
FBgn0011224	FBtr0085879	0.760516	0.0148072	0.690699
FBgn0025631	FBtr0303043	0.874802	0.208983	0.51136
FBgn0013576	FBtr0078813	1.04174	0.0941839	0.334558
FBgn0031969	FBtr0331674	4.97055	0.0302157	0.976261
FBgn0030685	FBtr0340307	0.523668	0.247229	0.29757
FBgn0034002	FBtr0339994	0.476297	0.176297	0.473838
FBgn0031968	FBtr0079531	3.96379	0.490397	0.801643
FBgn0011754	FBtr0343587	0.995299	0.395689	0.456064
FBgn0039465	FBtr0085082	4.27339	0.133433	0.91435
FBgn0030274	FBtr0343038	2.19951	0.881698	0.555025
FBgn0039467	FBtr0085074	1.34793	0.264593	0.560165
FBgn0035688	FBtr0077019	0.979647	0.034311	0.934538
FBgn0034345	FBtr0306636	16.4358	2.13076	0.490886
FBgn0010762	FBtr0076263	1.64446	0.040951	0.930486
FBgn0031673	FBtr0079034	3.25721	0.748736	0.465257
FBgn0005632	FBtr0085843	1.83677	0.229096	0.6159
FBgn0030641	FBtr0074033	1.37814	0.403205	0.532562
FBgn0005630	FBtr0089348	8.7783	0.745195	0.338698
FBgn0259243	FBtr0299891	1.07085	0.117764	0.362376
FBgn0030334	FBtr0073556	68.0109	2.49887	0.931546
FBgn0010382	FBtr0080774	1.51106	0.261301	0.591121
FBgn0260442	FBtr0305210	1.18011	0.0027255	0.986332
FBgn0036239	FBtr0076058	5.52873	0.158986	0.920582
FBgn0085370	FBtr0112545	1.06185	0.18449	0.589979
FBgn0004648	FBtr0070085	1.24239	0.229364	0.375724
FBgn0025456	FBtr0089896	0.558022	0.227491	0.550859
FBgn0086855	FBtr0300804	6.80849	0.819115	0.806051
FBgn0033313	FBtr0301363	2.34728	0.28757	0.576346
FBgn0002044	FBtr0331326	1.25448	0.0742445	0.894161
FBgn0037636	FBtr0081932	1.5529	0.590529	0.568005
FBgn0003261	FBtr0078652	16.5086	1.286	0.562118
FBgn0038947	FBtr0084208	9.0452	0.238984	0.94981
FBgn0027579	FBtr0085251	2.63545	1.41445	0.482299
FBgn0031039	FBtr0074739	13.3669	0.0006285	0.999906
FBgn0034858	FBtr0072013	15.2423	5.71459	0.571484
FBgn0010548	FBtr0088993	4.60443	0.548938	0.456164
FBgn0039846	FBtr0334553	2.67022	0.065411	0.953295
FBgn0034504	FBtr0345355	5.32076	0.177655	0.937402
FBgn0025693	FBtr0086055	7.08068	1.95133	0.644675
FBgn0035335	FBtr0072900	372.03	4.5661	0.976041
FBgn0031145	FBtr0077241	53.2957	0.0815095	0.996951
FBgn0026418	FBtr0075771	10.0063	0.826056	0.668753
FBgn0004237	FBtr0082851	1.33849	0.337958	0.664459
FBgn0260874	FBtr0301604	3.9837	0.340223	0.854111
FBgn0265434	FBtr0100467	2.43308	0.46261	0.429013
FBgn0000253	FBtr0304964	7.51193	0.304658	0.891528
FBgn0023172	FBtr0086971	1.28879	0.433969	0.497469
FBgn0053100	FBtr0084587	1.27265	0.134219	0.825813
FBgn0036732	FBtr0345118	1.00971	0.0144135	0.972243
FBgn0036734	FBtr0075175	4.79446	0.66323	0.783291
FBgn0002921	FBtr0089511	3.96036	0.260373	0.628258
FBgn0033929	FBtr0087550	6.94156	2.57661	0.57393
FBgn0085437	FBtr0071439	2.08871	0.240066	0.520973
FBgn0085478	FBtr0112754	0.615558	0.0881952	0.58262
FBgn0267698	FBtr0081715	0.875542	0.117365	0.515906
FBgn0003660	FBtr0088362	51.755	14.9666	0.535463
FBgn0032036	FBtr0079653	4.16785	0.808975	0.364048
FBgn0261552	FBtr0111028	1.22107	0.289572	0.20858
FBgn0261550	FBtr0302667	1.94553	0.562929	0.330533
FBgn0261556	FBtr0302716	0.535208	0.258745	0.292634
FBgn0261554	FBtr0302702	0.994972	0.0795129	0.61001
FBgn0036510	FBtr0075561	1.77138	0.192065	0.754557
FBgn0003360	FBtr0073421	292.69	86.3777	0.530406
FBgn0036516	FBtr0332095	2.38654	0.657672	0.644682
FBgn0036288	FBtr0332645	1.09211	0.172241	0.760209
FBgn0259203	FBtr0299693	20.8991	0.080908	0.992317
FBgn0027279	FBtr0299525	1.22381	0.379321	0.287389
FBgn0032775	FBtr0300822	3.92038	1.27467	0.605958
FBgn0266136	FBtr0333879	0.654523	0.386634	0.458417
FBgn0037746	FBtr0332171	0.633725	0.358627	0.469086
FBgn0039044	FBtr0084359	5.6994	0.117951	0.960254
FBgn0267376	FBtr0273347	5.10019	0.52442	0.618451
FBgn0035028	FBtr0305054	3.93182	0.161728	0.923987
FBgn0034240	FBtr0113090	1.79328	0.0441065	0.953115
FBgn0058045	FBtr0111163	136.94	2.62208	0.963117
FBgn0262115	FBtr0111298	3.36165	0.186745	0.900007
FBgn0035020	FBtr0072303	25.4082	8.25609	0.606106
FBgn0010877	FBtr0083595	3.71836	0.150118	0.925288
FBgn0035023	FBtr0290219	1.29338	0.0462537	0.903109
FBgn0031213	FBtr0078101	2.1423	1.02745	0.410037
FBgn0038721	FBtr0083806	0.440894	0.204182	0.418528
FBgn0032779	FBtr0334164	3.42305	1.07943	0.513868
FBgn0036974	FBtr0078174	6.33681	0.728599	0.59176
FBgn0067779	FBtr0306536	1.61738	0.0948467	0.850393
FBgn0034570	FBtr0332593	0.89437	0.0705535	0.863728
FBgn0034093	FBtr0344080	10.045	1.73973	0.658075
FBgn0037944	FBtr0330169	1.43583	0.103549	0.873947
FBgn0030089	FBtr0071298	0.709803	0.123349	0.451172
FBgn0036302	FBtr0300889	11.7906	1.10109	0.84262
FBgn0032957	FBtr0085914	1.01426	0.440093	0.315505
FBgn0031037	FBtr0074733	1.12038	0.54691	0.505998
FBgn0044047	FBtr0070406	2.07368	0.015412	0.985353
FBgn0026179	FBtr0078289	1.20411	0.000689	0.998857
FBgn0262871	FBtr0330037	1.30577	0.140695	0.822709
FBgn0017418	FBtr0089506	1.01936	0.143245	0.640165
FBgn0031030	FBtr0309237	2.35368	0.68889	0.327997
FBgn0004167	FBtr0073072	0.526141	0.122504	0.462069
FBgn0044324	FBtr0078568	2.93561	1.06077	0.479838
FBgn0044323	FBtr0333096	3.53735	0.141576	0.833253
FBgn0261703	FBtr0303198	1.32553	0.153876	0.811575
FBgn0031912	FBtr0332529	3.4934	0.381117	0.696192
FBgn0034433	FBtr0086559	2.05857	0.011438	0.98901
FBgn0027492	FBtr0085203	5.80765	0.380126	0.792512
FBgn0031850	FBtr0079314	2.17236	0.0672932	0.865887
FBgn0023540	FBtr0070385	1.47759	0	1
FBgn0259700	FBtr0299950	0.553073	0.152816	0.475012
FBgn0260659	FBtr0301101	2.98531	0.18764	0.799093
FBgn0039635	FBtr0085368	90.9033	38.2754	0.542855
FBgn0030530	FBtr0303418	4.45216	0.865795	0.719978
FBgn0033421	FBtr0088547	15.0452	0.028298	0.996252
FBgn0023388	FBtr0081503	1.4596	0.39121	0.482601
FBgn0032172	FBtr0329986	2.2726	0.456668	0.554391
FBgn0041180	FBtr0081254	3.69969	0.731115	0.716727
FBgn0041182	FBtr0335488	1.13322	0.00233067	0.993868
FBgn0265935	FBtr0086209	4.55666	0.318418	0.741071
FBgn0015803	FBtr0081356	2.23199	0.262874	0.629375
FBgn0016694	FBtr0076776	0.960249	0.0679707	0.562231
FBgn0063670	FBtr0333872	6.9323	1.73234	0.666761
FBgn0031759	FBtr0079231	1.34165	0.0542197	0.860844
FBgn0034091	FBtr0087194	1.04173	0.515306	0.252018
FBgn0261794	FBtr0343299	3.47336	0.67101	0.508663
FBgn0261797	FBtr0073359	1.72576	0.0960697	0.74962
FBgn0039881	FBtr0085848	2.2794	0.651384	0.636319
FBgn0016696	FBtr0304935	1.48053	0.503858	0.494812
FBgn0037440	FBtr0081734	0.902845	0.0607935	0.881313
FBgn0015320	FBtr0333492	0.898815	0.10644	0.808508
FBgn0037442	FBtr0081720	5.04243	0.151365	0.943364
FBgn0037443	FBtr0289939	0.887432	0.143368	0.673555
FBgn0030328	FBtr0073615	1.1966	0.101112	0.542006
FBgn0030329	FBtr0073551	33.3612	0.247474	0.985381
FBgn0034645	FBtr0300680	1526.57	336.494	0.601947
FBgn0016131	FBtr0087102	3.22244	0.364668	0.746549
FBgn0010303	FBtr0073748	1.68347	0.571049	0.495632
FBgn0000212	FBtr0075526	0.541761	0.358642	0.274125
FBgn0000210	FBtr0303563	0.448746	0.0833165	0.309791
FBgn0016917	FBtr0334586	1.79859	0.548158	0.267169
FBgn0039902	FBtr0340652	1.83082	1.03535	0.469259
FBgn0053156	FBtr0087681	3.83621	0.283241	0.818665
FBgn0011584	FBtr0343741	7.1176	0.38746	0.901816
FBgn0013718	FBtr0100044	0.45785	0.174167	0.208159
FBgn0011586	FBtr0071266	16.7221	0.505252	0.91689
FBgn0013305	FBtr0089877	14.571	1.43841	0.591359
FBgn0039908	FBtr0300342	3.21213	0.0695474	0.868387
FBgn0020660	FBtr0113681	2.19231	0.90525	0.547692
FBgn0011766	FBtr0084119	5.96956	0.558282	0.727757
FBgn0265276	FBtr0110877	0.480771	0.193541	0.236938
FBgn0037536	FBtr0308075	1.10976	0.507965	0.304078
FBgn0029971	FBtr0300900	11.4153	3.54326	0.517817
FBgn0031195	FBtr0077359	9.59595	2.86164	0.626399
FBgn0086676	FBtr0089593	5.56012	0.258915	0.877424
FBgn0086674	FBtr0310432	0.782702	0.0550325	0.780492
FBgn0039705	FBtr0085528	7.72247	2.27044	0.629719
FBgn0031453	FBtr0077714	208.632	0.870993	0.99172
FBgn0026189	FBtr0333895	1.30044	0.276217	0.484962
FBgn0086779	FBtr0085910	6.11005	0.130739	0.958962
FBgn0003371	FBtr0070474	1.10696	0.0904309	0.449359
FBgn0261836	FBtr0303386	0.94086	0.0554686	0.65334
FBgn0030038	FBtr0071197	8.74173	0.427906	0.91083
FBgn0035968	FBtr0076503	2.68458	0.251089	0.842417
FBgn0041342	FBtr0072738	11.4599	0.119045	0.960106
FBgn0040384	FBtr0345318	0.858131	0.0958993	0.748917
FBgn0042132	FBtr0074811	1.08756	0.227494	0.705041
FBgn0028717	FBtr0339162	3.06201	0.560433	0.57733
FBgn0038984	FBtr0334561	1.91252	0.144411	0.815311
FBgn0003638	FBtr0070176	6.05346	1.22975	0.496095
FBgn0015024	FBtr0073680	0.700605	0.205263	0.460422
FBgn0037206	FBtr0078560	2.08536	1.62207	0.391286
FBgn0040388	FBtr0070458	1.1044	0.00114167	0.996908
FBgn0266375	FBtr0344171	1.00389	0.000713	0.997167
FBgn0052675	FBtr0071501	0.727153	0.250383	0.420639
FBgn0039349	FBtr0100569	7.41482	1.32717	0.650632
FBgn0002643	FBtr0087596	1.57992	0.272014	0.743859
FBgn0260934	FBtr0301505	2.72409	0.523061	0.366553
FBgn0265194	FBtr0339080	0.410065	0.120877	0.326432
FBgn0265413	FBtr0339660	4.17911	0.0652987	0.955224
FBgn0034543	FBtr0086236	15.1896	0.089083	0.988406
FBgn0027108	FBtr0071005	1.46332	0.233918	0.757743
FBgn0034267	FBtr0301183	0.440654	0.398484	0.356049
FBgn0037120	FBtr0078458	0.927602	0.305383	0.602978
FBgn0051619	FBtr0339131	14.874	1.69432	0.637122
FBgn0025865	FBtr0084039	15.2732	0.613098	0.925682
FBgn0000289	FBtr0339962	1.43803	0.725426	0.180501
FBgn0039261	FBtr0084795	1.08736	0.116463	0.823579
FBgn0039266	FBtr0084763	3.66869	1.89259	0.492186
FBgn0039163	FBtr0084575	68.9059	29.2019	0.541246
FBgn0262519	FBtr0302046	2.3605	0.389109	0.752059
FBgn0031883	FBtr0089640	8.6328	0.280713	0.860152
FBgn0016983	FBtr0076851	3.4909	0.861976	0.574461
FBgn0031589	FBtr0077481	3.08487	0.170741	0.750702
FBgn0262511	FBtr0087173	9.30586	0.405191	0.884467
FBgn0037686	FBtr0339176	12481.8	850.563	0.880058
FBgn0033844	FBtr0087700	2.32802	0.441059	0.725209
FBgn0033845	FBtr0087668	15.8768	0.0443065	0.99445
FBgn0086254	FBtr0076139	18.1528	7.52388	0.546762
FBgn0030245	FBtr0073407	9.63819	0.390039	0.891739
FBgn0027587	FBtr0072528	2.94459	0.199209	0.831284
FBgn0027580	FBtr0300850	0.532134	0.0905125	0.423595
FBgn0030320	FBtr0306133	1.7762	0.120055	0.880916
FBgn0041092	FBtr0303870	0.749517	0.0812085	0.697646
FBgn0015778	FBtr0346347	2.02333	0.690931	0.59419
FBgn0051716	FBtr0080009	0.632639	0.123899	0.361977
FBgn0262872	FBtr0306232	1.83109	0.304896	0.600225
FBgn0259247	FBtr0299918	3.1218	0.026034	0.975592
FBgn0032156	FBtr0290197	5.82817	0.0436841	0.950148
FBgn0052451	FBtr0306600	2.80681	0.649434	0.463631
FBgn0015509	FBtr0088846	7.22897	1.61911	0.690632
FBgn0039114	FBtr0084456	7.37147	0.0323225	0.991307
FBgn0010470	FBtr0342896	2.61648	0.619388	0.584735
FBgn0042185	FBtr0076973	0.349901	0.108395	0.349806
FBgn0003139	FBtr0070921	6.26051	0.460269	0.87181
FBgn0040319	FBtr0071107	1.01625	0.092427	0.846097
FBgn0028394	FBtr0079688	7.35776	0.731642	0.715434
FBgn0010575	FBtr0301550	0.470392	0.170125	0.356083
FBgn0259481	FBtr0089330	3.21218	0.255727	0.80721
FBgn0038504	FBtr0339532	6.16629	0.532456	0.852734
FBgn0082598	FBtr0302544	2.10792	0.641009	0.451186
FBgn0024814	FBtr0332771	9.03079	2.61096	0.633619
FBgn0035060	FBtr0072434	1.78496	0.0961925	0.902705
FBgn0260008	FBtr0301783	206.213	4.92402	0.933154
FBgn0024811	FBtr0089113	4.47707	0.356788	0.715071
FBgn0020249	FBtr0081846	18.5502	0.825399	0.918282
FBgn0266000	FBtr0343137	0.413015	0.12332	0.323615
FBgn0035346	FBtr0072921	2.98294	1.45349	0.506448
FBgn0010246	FBtr0072672	5.00431	0.128385	0.951194
FBgn0000405	FBtr0071913	1.3477	0.523389	0.562837
FBgn0038890	FBtr0334664	1.46582	0.398167	0.550995
FBgn0029157	FBtr0301613	1.31839	0.501412	0.567974
FBgn0050015	FBtr0088242	1.37161	0.061743	0.816276
FBgn0032940	FBtr0301463	1.8524	0.208948	0.496233
FBgn0259221	FBtr0299754	0.704952	0.0494418	0.543
FBgn0004907	FBtr0100183	18.3376	0.970717	0.653869
FBgn0032006	FBtr0079625	5.98847	0.126403	0.811567
FBgn0031769	FBtr0343121	0.897071	0.127709	0.778377
FBgn0003963	FBtr0310027	8.24825	0.525236	0.839606
FBgn0004903	FBtr0100340	1.07837	0.33405	0.315617
FBgn0058196	FBtr0113829	10.0842	0.398693	0.893968
FBgn0033062	FBtr0310667	8.3795	0.701946	0.74902
FBgn0004861	FBtr0070432	1.45883	0.0681285	0.914577
FBgn0025720	FBtr0086319	2.81279	0.392787	0.781686
FBgn0025726	FBtr0308805	0.530008	0.10412	0.504478
FBgn0030087	FBtr0071352	0.442794	0.203717	0.302997
FBgn0052423	FBtr0301599	8.50096	0.592805	0.705018
FBgn0022029	FBtr0086912	4.52286	1.95167	0.536762
FBgn0005660	FBtr0078079	1.29826	0.03747	0.945427
FBgn0052425	FBtr0078204	11.039	4.13926	0.47061
FBgn0259984	FBtr0100660	0.787087	0.213637	0.551182
FBgn0015754	FBtr0087236	5.30058	0.148967	0.946784
FBgn0019947	FBtr0333478	9.88708	1.03732	0.760602
FBgn0250789	FBtr0072789	6.56	0.0264685	0.991995
FBgn0045073	FBtr0308705	0.650724	0.383915	0.458723
FBgn0020440	FBtr0301883	0.346151	0.243202	0.262442
FBgn0262125	FBtr0339320	17.4881	2.68643	0.565588
FBgn0250785	FBtr0089946	2.04329	0.149023	0.82048
FBgn0031717	FBtr0307061	3.98908	0.0015505	0.997673
FBgn0039904	FBtr0089126	1.74977	0.275641	0.679076
FBgn0031245	FBtr0078136	9.25042	1.34146	0.775174
FBgn0030838	FBtr0074427	5.83	0.970758	0.666875
FBgn0015571	FBtr0339708	4.0174	0.320866	0.862264
FBgn0001105	FBtr0346794	4.29561	0.379736	0.693479
FBgn0020236	FBtr0300596	3.77381	0.794519	0.703695
FBgn0036493	FBtr0334105	1.1063	0.313613	0.540413
FBgn0031069	FBtr0335157	1.29274	0.266732	0.707883
FBgn0038803	FBtr0083905	1.09325	0.185443	0.595769
FBgn0040005	FBtr0111292	1.21416	0.300362	0.669
FBgn0004638	FBtr0087696	8.7743	0.952	0.754434
FBgn0000259	FBtr0073560	1.9661	0.520793	0.320606
FBgn0013759	FBtr0330368	0.956592	0.0774302	0.711886
FBgn0000256	FBtr0077513	3.30855	0.18729	0.716202
FBgn0026620	FBtr0302614	2.14091	0.256415	0.431507
FBgn0011274	FBtr0081008	0.994717	0.202721	0.710431
FBgn0030049	FBtr0112963	1.4669	0.0969424	0.751635
FBgn0053111	FBtr0334892	1.15951	0.17365	0.689995
FBgn0031066	FBtr0074817	117.199	8.12695	0.878205
FBgn0053113	FBtr0079042	9.04505	0.927001	0.520187
FBgn0003345	FBtr0301544	1.91847	0.110471	0.477538
FBgn0043070	FBtr0089707	5.95085	1.3986	0.378047
FBgn0053056	FBtr0078312	3.55947	0.0609817	0.951116
FBgn0026147	FBtr0300402	1.2864	0.157247	0.505586
FBgn0053523	FBtr0091478	23.3359	1.72157	0.772145
FBgn0000556	FBtr0331927	7.74498	3.40086	0.532421
FBgn0034049	FBtr0087298	2.54506	0.609103	0.67629
FBgn0003415	FBtr0078329	0.966827	0.0219565	0.956554
FBgn0030693	FBtr0074187	2.87373	0.527438	0.644906
FBgn0020620	FBtr0087605	1.16846	0.405264	0.490074
FBgn0020621	FBtr0088601	1.09626	0.0362681	0.683447
FBgn0020622	FBtr0331205	2.1429	0.11437	0.903552
FBgn0033538	FBtr0339461	1.01206	0.380358	0.570889
FBgn0023531	FBtr0333118	0.317081	0.0823529	0.299626
FBgn0033544	FBtr0088217	3.35942	0.0474012	0.946575
FBgn0037094	FBtr0078366	1.5002	0.673281	0.241454
FBgn0033669	FBtr0088051	19.0352	4.25969	0.598323
FBgn0050497	FBtr0088932	1.74723	0.0087805	0.990049
FBgn0019660	FBtr0073514	1.45783	0.116044	0.758493
FBgn0039186	FBtr0273282	2.47507	0.314219	0.611708
FBgn0264324	FBtr0336766	2.45043	0	1
FBgn0034046	FBtr0308815	13.6567	2.75764	0.712326
FBgn0032821	FBtr0300966	1.08657	0.0098235	0.98224
FBgn0032820	FBtr0343858	42.5155	2.84717	0.881884
FBgn0031401	FBtr0077836	3.70696	0.210894	0.897841
FBgn0011571	FBtr0334991	4.04093	1.99564	0.503091
FBgn0045823	FBtr0076401	5.48768	1.87775	0.493455
FBgn0037533	FBtr0081824	28.3213	0.069611	0.995108
FBgn0030744	FBtr0074307	2.18977	0.12871	0.850099
FBgn0030745	FBtr0340314	4.11674	1.98429	0.509163
FBgn0043884	FBtr0084563	1.50801	0.0754927	0.833163
FBgn0000083	FBtr0089520	53.3129	7.17836	0.649949
FBgn0051550	FBtr0113409	2.69903	0.250667	0.843351
FBgn0051151	FBtr0310425	1.85707	0.346468	0.728261
FBgn0086690	FBtr0099993	1.06969	0.101044	0.514242
FBgn0003514	FBtr0339503	17.0594	2.91986	0.660731
FBgn0001258	FBtr0077008	9.19299	0.0658365	0.985879
FBgn0034611	FBtr0071590	0.442371	0.37668	0.369958
FBgn0035237	FBtr0347066	0.946224	0.103237	0.820878
FBgn0035236	FBtr0072745	5.89843	0.124709	0.95943
FBgn0039381	FBtr0300820	1.48699	0.245722	0.60205
FBgn0003041	FBtr0076771	4.02417	0.27697	0.784125
FBgn0039229	FBtr0331696	10.0887	0.614355	0.891432
FBgn0034618	FBtr0071600	5.03699	0.653616	0.658305
FBgn0259143	FBtr0299558	0.625813	0.259593	0.546563
FBgn0261641	FBtr0334545	0.702452	0.0769646	0.646067
FBgn0013746	FBtr0079780	19.4891	0.011882	0.998782
FBgn0261647	FBtr0077762	0.870011	0.185928	0.700566
FBgn0039955	FBtr0113990	3.25708	0.240458	0.871344
FBgn0263144	FBtr0085993	1.67911	0.0085685	0.989897
FBgn0001257	FBtr0073250	8.58548	0.966776	0.816185
FBgn0265523	FBtr0333767	0.722685	0.204121	0.63902
FBgn0022764	FBtr0303565	1.77648	0.58203	0.276163
FBgn0020385	FBtr0100144	0.578699	0.206066	0.4835
FBgn0039026	FBtr0113270	0.758901	0.257817	0.423927
FBgn0038108	FBtr0334511	2.10811	0.331227	0.679643
FBgn0266599	FBtr0083058	1.15327	0.19045	0.547737
FBgn0033717	FBtr0087960	6.72443	0.421427	0.888619
FBgn0039757	FBtr0089423	2023.55	68.3907	0.936685
FBgn0031882	FBtr0079426	1.95939	0.389479	0.715537
FBgn0031664	FBtr0079046	12.5395	0	1
FBgn0039690	FBtr0333820	5.18307	0.740381	0.583352
FBgn0052831	FBtr0091680	6.5646	0.133084	0.961034
FBgn0051158	FBtr0113396	1.00585	0.169036	0.664823
