# Supplementary material for: Co-profiling of translatome and transcriptome reveals the regulation of dynamic gene expression during Drosophila embryogenesis : Co-profiling of translatome and transcriptome during Drosophila embryogenesis
Source: Acta Biochim Biophys Sin (Shanghai). 2024 Sep 2;56(11):1711–5. doi: 10.3724/abbs.2024146 (PMC11693868; doi:10.3724/abbs.2024146)
Supplement: Table_S3 [file Table_S3.xlsx]

## Sheet: early embryo selected gene
Supplementary Table S3. Selected usage of isoforms in S2R+ and early embryos
Gene ID	P value	Adjusted P value
FBgn0260439	1.16694e-128	5.55203e-128
FBgn0000056	5.35368e-12	1.12493e-11
FBgn0031091	3.0643e-18	7.2306e-18
FBgn0031090	0	0
FBgn0010215	1.7435e-22	4.36472e-22
FBgn0264492	9.40163e-277	6.28896e-276
FBgn0027588	1.15713e-118	5.28546e-118
FBgn0040372	7.27072e-50	2.35612e-49
FBgn0000316	0.00185383	0.00295287
FBgn0024989	1.16636e-171	6.28198e-171
FBgn0004648	0	0
FBgn0024983	1.2492e-41	3.78721e-41
FBgn0260400	2.68752e-10	5.41122e-10
FBgn0023537	1.32836e-11	2.76726e-11
FBgn0266572	7.68949e-117	3.49866e-116
FBgn0052816	8.96267e-13	1.91499e-12
FBgn0000108	2.57852e-153	1.32282e-152
FBgn0261930	1.38423e-45	4.348e-45
FBgn0025635	2.53282e-36	7.37958e-36
FBgn0003575	1.61521e-93	6.6536e-93
FBgn0025638	2.39587e-198	1.36877e-197
FBgn0025637	1.97043e-94	8.16302e-94
FBgn0021764	0	0
FBgn0040382	1.17671e-46	3.71616e-46
FBgn0027343	3.09772e-36	9.01196e-36
FBgn0086368	4.55504e-59	1.56292e-58
FBgn0025621	2.48142e-24	6.34829e-24
FBgn0260855	3.47274e-06	6.22702e-06
FBgn0025639	1.0291e-241	6.41316e-241
FBgn0002579	1.84214e-175	1.00516e-174
FBgn0025633	0	0
FBgn0040340	1.0712e-67	3.86173e-67
FBgn0003638	3.3972e-176	1.86064e-175
FBgn0040397	2.60736e-82	1.02554e-81
FBgn0040364	0.0269484	0.0397949
FBgn0040359	6.54974e-25	1.69197e-24
FBgn0040367	0.000892893	0.00144353
FBgn0025642	0.0242879	0.0359572
FBgn0024987	0	0
FBgn0052813	3.45866e-86	1.38181e-85
FBgn0024985	5.71168e-08	1.08699e-07
FBgn0024365	8.74712e-119	3.99858e-118
FBgn0024366	2.19755e-29	5.97032e-29
FBgn0025641	7.71966e-131	3.69391e-130
FBgn0028550	7.59816e-15	1.70462e-14
FBgn0261444	0	0
FBgn0040366	0.000366872	0.000604852
FBgn0026872	0.000229626	0.000382797
FBgn0013720	0	0
FBgn0025394	6.56605e-29	1.77478e-28
FBgn0000210	2.44195e-47	7.76657e-47
FBgn0025391	0.000568941	0.00093011
FBgn0023130	0.00489326	0.00759712
FBgn0025390	4.2532e-36	1.23489e-35
FBgn0003517	2.08444e-05	3.62509e-05
FBgn0266284	7.97443e-07	1.46365e-06
FBgn0026086	0	0
FBgn0026873	7.29411e-35	2.0928e-34
FBgn0023513	4.17228e-65	1.48668e-64
FBgn0023510	2.2662e-185	1.26738e-184
FBgn0023508	1.93025e-28	5.18139e-28
FBgn0023522	1.36662e-159	7.13651e-159
FBgn0261954	3.42454e-276	2.28551e-275
FBgn0025630	1.95572e-14	4.34249e-14
FBgn0025628	2.85518e-27	7.55639e-27
FBgn0000667	3.93889e-40	1.17944e-39
FBgn0003964	0.00239498	0.00379103
FBgn0023512	0.0341333	0.0499264
FBgn0023511	1.29199e-248	8.20039e-248
FBgn0023518	0	0
FBgn0023517	0.0014593	0.00233592
FBgn0023515	0.00419989	0.00655552
FBgn0028969	0.0173743	0.026066
FBgn0040395	4.84777e-30	1.32818e-29
FBgn0000382	4.71526e-107	2.06642e-106
FBgn0023507	1.96009e-11	4.06153e-11
FBgn0011576	1.8636e-10	3.7679e-10
FBgn0040899	0.00221072	0.00350887
FBgn0023549	0.0133988	0.0202801
FBgn0003159	0	0
FBgn0023526	2.79669e-53	9.27935e-53
FBgn0023529	0	0
FBgn0023528	0	0
FBgn0027296	0	0
FBgn0023524	0.00381851	0.00597622
FBgn0023525	4.23122e-06	7.56149e-06
FBgn0001330	2.61749e-45	8.20409e-45
FBgn0004397	9.66083e-25	2.48903e-24
FBgn0053548	0.000548715	0.000898052
FBgn0029603	0.0184499	0.0275944
FBgn0004655	1.31161e-68	4.74899e-68
FBgn0004861	0	0
FBgn0004860	1.1198e-41	3.40021e-41
FBgn0004050	5.01674e-12	1.05489e-11
FBgn0260753	0.00584098	0.00902289
FBgn0040066	0	0
FBgn0001404	0.00390644	0.00610891
FBgn0040334	0.0330651	0.0484351
FBgn0011606	1.24756e-97	5.25418e-97
FBgn0040388	8.5212e-275	5.68048e-274
FBgn0003371	0	0
FBgn0024993	0.000594852	0.000971109
FBgn0024991	3.42388e-11	7.06206e-11
FBgn0040384	1.06851e-11	2.23312e-11
FBgn0024980	0.00321196	0.00505269
FBgn0000376	6.44959e-36	1.86888e-35
FBgn0250874	0.007723	0.0118486
FBgn0024994	5.20842e-48	1.66744e-47
FBgn0004647	0	0
FBgn0000479	4.26142e-90	1.7346e-89
FBgn0029662	2.46186e-10	4.96373e-10
FBgn0028746	8.22458e-07	1.50862e-06
FBgn0029648	0.00736221	0.0113099
FBgn0028369	5.06783e-06	9.02615e-06
FBgn0003285	4.40831e-43	1.35549e-42
FBgn0029666	0	0
FBgn0023215	3.31688e-114	1.48941e-113
FBgn0015286	0	0
FBgn0029672	1.05895e-30	2.92327e-30
FBgn0029667	7.3873e-10	1.47166e-09
FBgn0086899	0	0
FBgn0029676	2.23763e-57	7.59284e-57
FBgn0000542	9.30403e-143	4.62663e-142
FBgn0028491	1.42529e-50	4.64714e-50
FBgn0029686	0.0190966	0.0285544
FBgn0029687	2.3624e-47	7.51765e-47
FBgn0029688	0	0
FBgn0029685	5.18375e-19	1.24074e-18
FBgn0019661	0	0
FBgn0026084	6.68238e-178	3.66682e-177
FBgn0026083	0	0
FBgn0266570	5.87593e-06	1.04304e-05
FBgn0262738	0	0
FBgn0000635	2.136e-19	5.14634e-19
FBgn0026080	4.64562e-16	1.06308e-15
FBgn0029708	2.60002e-05	4.49894e-05
FBgn0003053	3.01346e-69	1.09586e-68
FBgn0022942	9.21901e-27	2.42446e-26
FBgn0022768	0	0
FBgn0262699	5.39337e-10	1.07812e-09
FBgn0029720	5.74086e-17	1.3283e-16
FBgn0025615	0.00596821	0.009217
FBgn0029711	1.3628e-226	8.25466e-226
FBgn0003210	4.21871e-32	1.1825e-31
FBgn0011760	1.94114e-128	9.22042e-128
FBgn0028325	3.17554e-26	8.29137e-26
FBgn0029723	2.09359e-51	6.87222e-51
FBgn0029737	0.000634893	0.00103474
FBgn0004368	1.18702e-262	7.71036e-262
FBgn0003028	1.83082e-124	8.54332e-124
FBgn0014024	0	0
FBgn0029763	0	0
FBgn0029766	0.000197077	0.000329573
FBgn0029768	6.5076e-18	1.52568e-17
FBgn0263987	0	0
FBgn0029756	0.0213596	0.0317752
FBgn0028474	5.25913e-95	2.1865e-94
FBgn0029785	2.75982e-133	1.32712e-132
FBgn0000394	0.000951656	0.00153725
FBgn0029801	6.77835e-32	1.89359e-31
FBgn0000042	0	0
FBgn0029822	3.7153e-262	2.41061e-261
FBgn0013987	5.11947e-06	9.11535e-06
FBgn0261383	0	0
FBgn0052758	3.59121e-304	2.49971e-303
FBgn0053080	2.95133e-15	6.65961e-15
FBgn0046687	0.00831326	0.0127374
FBgn0029783	1.70369e-26	4.46233e-26
FBgn0029824	5.82543e-254	3.72994e-253
FBgn0029830	2.35296e-80	9.18049e-80
FBgn0029836	0.00031991	0.000528622
FBgn0029843	0.00051545	0.000844794
FBgn0003302	0.00010625	0.000179639
FBgn0028982	5.15809e-161	2.70325e-160
FBgn0029864	1.62477e-50	5.29456e-50
FBgn0029866	3.93227e-05	6.76008e-05
FBgn0261955	0	0
FBgn0029870	4.68832e-140	2.30582e-139
FBgn0014026	0	0
FBgn0003139	3.88406e-07	7.20145e-07
FBgn0026015	0	0
FBgn0040918	1.88362e-22	4.7135e-22
FBgn0029878	4.51536e-292	3.08408e-291
FBgn0029881	0	0
FBgn0028360	5.49038e-219	3.28466e-218
FBgn0062413	0.0217386	0.0323143
FBgn0029891	0	0
FBgn0029895	2.70354e-12	5.71575e-12
FBgn0029899	0	0
FBgn0029903	0	0
FBgn0263968	0	0
FBgn0029897	0	0
FBgn0029896	6.62532e-47	2.09802e-46
FBgn0029894	0	0
FBgn0029893	3.14899e-121	1.45088e-120
FBgn0029888	0.00352969	0.00553756
FBgn0027108	0	0
FBgn0027106	0.0234276	0.0347452
FBgn0004646	0	0
FBgn0029915	0.000141408	0.000238047
FBgn0029911	7.19258e-74	2.68938e-73
FBgn0029942	0	0
FBgn0026144	3.84841e-06	6.89428e-06
FBgn0029950	0.00320363	0.00504095
FBgn0025549	0	0
FBgn0004198	5.01207e-114	2.24888e-113
FBgn0029959	0	0
FBgn0016041	0	0
FBgn0029504	0	0
FBgn0040087	0	0
FBgn0004403	5.98906e-138	2.92336e-137
FBgn0003447	0	0
FBgn0004657	0	0
FBgn0040319	5.34108e-28	1.42714e-27
FBgn0029997	0	0
FBgn0029996	0	0
FBgn0004656	0	0
FBgn0003656	1.73924e-189	9.8019e-189
FBgn0027280	3.35125e-09	6.57734e-09
FBgn0029980	0.000578072	0.000944509
FBgn0029979	0	0
FBgn0261592	7.47904e-31	2.06755e-30
FBgn0029999	1.15853e-24	2.98222e-24
FBgn0020653	0	0
FBgn0030030	2.15933e-108	9.48445e-108
FBgn0030034	0	0
FBgn0030028	0.0313361	0.0459949
FBgn0017566	3.269e-07	6.07264e-07
FBgn0030026	3.39394e-26	8.85765e-26
FBgn0030018	0	0
FBgn0030038	3.41272e-36	9.92341e-36
FBgn0264975	4.43813e-266	2.90546e-265
FBgn0030049	0	0
FBgn0030052	2.58132e-18	6.10083e-18
FBgn0025864	1.45467e-58	4.97076e-58
FBgn0030055	0	0
FBgn0030056	0	0
FBgn0030057	1.80935e-15	4.09543e-15
FBgn0030048	2.38004e-35	6.86925e-35
FBgn0003023	1.92391e-25	4.98762e-25
FBgn0053223	0.000105356	0.000178231
FBgn0030040	0.00136715	0.00219081
FBgn0021767	9.49654e-34	2.70211e-33
FBgn0030037	0	0
FBgn0030065	1.26663e-131	6.07087e-131
FBgn0011586	0	0
FBgn0011661	1.14403e-95	4.78019e-95
FBgn0026411	5.67654e-25	1.46705e-24
FBgn0027330	0.0173436	0.0260265
FBgn0030060	7.13684e-07	1.31281e-06
FBgn0030089	1.57915e-66	5.66493e-66
FBgn0026206	1.75754e-97	7.39665e-97
FBgn0030105	3.65613e-13	7.88399e-13
FBgn0010269	2.94205e-26	7.68517e-26
FBgn0030114	1.73474e-63	6.12142e-63
FBgn0030122	0	0
FBgn0040236	2.3229e-14	5.14016e-14
FBgn0000077	0.00367559	0.00575872
FBgn0260789	3.68936e-263	2.40447e-262
FBgn0030092	0.0114246	0.0173586
FBgn0030090	9.09101e-08	1.71611e-07
FBgn0030087	1.06529e-28	2.8741e-28
FBgn0030077	1.79858e-18	4.26467e-18
FBgn0001186	2.05196e-104	8.87916e-104
FBgn0027084	0	0
FBgn0028327	0.027934	0.0411878
FBgn0026415	3.61767e-33	1.02436e-32
FBgn0261617	0	0
FBgn0030148	1.62387e-113	7.275e-113
FBgn0028341	1.35523e-200	7.76527e-200
FBgn0052694	1.6603e-43	5.12682e-43
FBgn0030170	4.57709e-49	1.47667e-48
FBgn0030174	1.57497e-245	9.88891e-245
FBgn0085437	0	0
FBgn0000711	3.01218e-217	1.79469e-216
FBgn0030208	0	0
FBgn0261710	0	0
FBgn0030196	6.74976e-18	1.58118e-17
FBgn0028331	0	0
FBgn0030187	1.40162e-09	2.77517e-09
FBgn0030183	0.00132397	0.00212396
FBgn0052685	2.10547e-09	4.14625e-09
FBgn0052677	5.83803e-66	2.08659e-65
FBgn0030228	9.5734e-263	6.23233e-262
FBgn0052675	3.46257e-214	2.036e-213
FBgn0052676	1.18536e-14	2.65015e-14
FBgn0050295	3.76831e-10	7.56124e-10
FBgn0034570	0	0
FBgn0050296	8.54594e-40	2.55241e-39
FBgn0003748	8.65444e-40	2.58349e-39
FBgn0016984	0	0
FBgn0003162	0.0244038	0.0361196
FBgn0003891	3.41796e-97	1.43535e-96
FBgn0034611	1.03219e-06	1.8868e-06
FBgn0034618	0	0
FBgn0020306	0	0
FBgn0034628	2.01831e-06	3.65161e-06
FBgn0050394	7.14206e-103	3.07224e-102
FBgn0034606	0	0
FBgn0034598	1.52364e-136	7.39999e-136
FBgn0050389	0	0
FBgn0034590	6.36409e-42	1.9405e-41
FBgn0020312	0.0297115	0.0437061
FBgn0003731	2.97826e-73	1.10863e-72
FBgn0034641	2.98709e-15	6.7351e-15
FBgn0034643	4.61473e-18	1.08627e-17
FBgn0034644	4.04881e-148	2.05006e-147
FBgn0010228	1.90886e-41	5.77211e-41
FBgn0266346	1.15115e-11	2.40325e-11
FBgn0042180	6.39604e-18	1.50013e-17
FBgn0034638	0.000592627	0.000967748
FBgn0034636	5.09071e-16	1.16448e-15
FBgn0034634	5.47357e-45	1.70643e-44
FBgn0010470	3.36458e-127	1.58783e-126
FBgn0010415	0	0
FBgn0004362	0	0
FBgn0034657	0	0
FBgn0034674	5.85181e-40	1.74865e-39
FBgn0050404	0.000198356	0.000331618
FBgn0034691	0	0
FBgn0000008	2.67186e-98	1.12771e-97
FBgn0034708	1.0053e-65	3.59089e-65
FBgn0020307	3.80784e-06	6.8237e-06
FBgn0034716	1.94229e-08	3.74402e-08
FBgn0034709	3.47313e-13	7.49214e-13
FBgn0243516	1.85358e-146	9.32868e-146
FBgn0034693	1.37739e-23	3.49773e-23
FBgn0034688	7.42528e-05	0.000126494
FBgn0013272	0	0
FBgn0034723	5.40456e-28	1.44344e-27
FBgn0034725	1.36505e-14	3.04719e-14
FBgn0034726	0.0118483	0.0179837
FBgn0022985	9.2857e-257	5.97831e-256
FBgn0260866	2.43991e-05	4.22816e-05
FBgn0003175	0	0
FBgn0034729	0.0335887	0.0491651
FBgn0022986	0	0
FBgn0034720	2.846e-114	1.27993e-113
FBgn0034718	6.38101e-23	1.60295e-22
FBgn0034758	0.00187881	0.00299184
FBgn0034763	0.00463848	0.00721884
FBgn0050265	0.00114849	0.00184906
FBgn0034792	2.72552e-18	6.43903e-18
FBgn0034786	0.00223388	0.00354275
FBgn0000405	0	0
FBgn0028371	0	0
FBgn0005631	0	0
FBgn0020257	7.96208e-238	4.93024e-237
FBgn0034797	1.12382e-23	2.85632e-23
FBgn0021979	1.0268e-211	6.0255e-211
FBgn0034802	1.21114e-30	3.33865e-30
FBgn0034800	0.02108	0.0313833
FBgn0034858	3.3768e-59	1.15932e-58
FBgn0015903	0	0
FBgn0004795	0	0
FBgn0034897	3.61592e-66	1.29397e-65
FBgn0034894	1.81849e-10	3.67796e-10
FBgn0050183	0	0
FBgn0011296	0.00228424	0.00361967
FBgn0034885	7.44255e-38	2.19476e-37
FBgn0034883	2.48555e-07	4.62906e-07
FBgn0034878	0.00218828	0.00347515
FBgn0263667	1.49653e-27	3.97689e-27
FBgn0261794	0	0
FBgn0001123	2.2896e-31	6.35359e-31
FBgn0029105	8.32514e-06	1.46842e-05
FBgn0034946	1.17337e-214	6.92037e-214
FBgn0005612	8.80234e-09	1.71033e-08
FBgn0034962	2.85545e-45	8.94032e-45
FBgn0003353	8.73743e-05	0.000148501
FBgn0034967	0	0
FBgn0034968	0	0
FBgn0025806	7.80808e-22	1.94054e-21
FBgn0034971	6.36548e-22	1.58269e-21
FBgn0013764	0.0167398	0.0251594
FBgn0034958	0.00481765	0.00748371
FBgn0034951	1.79992e-06	3.26256e-06
FBgn0019948	5.41467e-14	1.1896e-13
FBgn0034935	0.000808182	0.00130875
FBgn0034933	6.26087e-20	1.51975e-19
FBgn0263006	2.87638e-103	1.24097e-102
FBgn0015268	1.48992e-101	6.36682e-101
FBgn0034923	1.66745e-13	3.62378e-13
FBgn0034921	6.13148e-69	2.22696e-68
FBgn0025335	2.04198e-13	4.43113e-13
FBgn0021895	2.42884e-23	6.13573e-23
FBgn0034974	8.33635e-90	3.3815e-89
FBgn0086129	0.00345008	0.00541704
FBgn0034975	9.90359e-247	6.23167e-246
FBgn0019643	0.0271871	0.0401271
FBgn0034985	1.5489e-41	4.68605e-41
FBgn0266083	1.73465e-156	9.00195e-156
FBgn0034997	2.74233e-43	8.44562e-43
FBgn0005636	8.0233e-05	0.000136483
FBgn0003888	0.0181834	0.0272378
FBgn0005638	1.76299e-109	7.76702e-109
FBgn0041582	9.46385e-91	3.86303e-90
FBgn0002787	2.2139e-24	5.67386e-24
FBgn0035027	4.02372e-11	8.2817e-11
FBgn0020521	0.00112208	0.00180754
FBgn0035039	0.00024388	0.000405747
FBgn0035046	7.95856e-21	1.95052e-20
FBgn0035026	2.22447e-06	4.01341e-06
FBgn0019886	0	0
FBgn0035001	0	0
FBgn0000037	2.64379e-21	6.52059e-21
FBgn0000157	3.62748e-93	1.49008e-92
FBgn0022343	2.60408e-10	5.24502e-10
FBgn0035085	4.35246e-06	7.77338e-06
FBgn0035091	2.37152e-13	5.13286e-13
FBgn0004055	2.92252e-11	6.03863e-11
FBgn0265434	0	0
FBgn0010435	6.50108e-145	3.2578e-144
FBgn0002607	4.59946e-71	1.68946e-70
FBgn0035082	3.05914e-38	9.04408e-38
FBgn0043792	4.71578e-06	8.40941e-06
FBgn0060296	1.21798e-05	2.13411e-05
FBgn0015801	7.24622e-13	1.55166e-12
FBgn0041205	0.000630892	0.00102851
FBgn0035060	4.99008e-137	2.42762e-136
FBgn0035092	3.08762e-24	7.89224e-24
FBgn0001325	2.65788e-74	9.97646e-74
FBgn0266129	0	0
FBgn0004919	0.024215	0.0358584
FBgn0020386	0	0
FBgn0035101	5.78465e-13	1.24188e-12
FBgn0027786	3.08748e-27	8.16008e-27
FBgn0035111	0.0024394	0.00386029
FBgn0053229	1.33651e-30	3.6825e-30
FBgn0029002	1.73432e-15	3.92866e-15
FBgn0004373	6.84682e-56	2.31254e-55
FBgn0035121	0	0
FBgn0024806	1.42669e-105	6.21034e-105
FBgn0000541	0	0
FBgn0035110	0.00278068	0.00438726
FBgn0027587	5.91716e-75	2.23252e-74
FBgn0025592	1.5692e-72	5.8152e-72
FBgn0035106	0	0
FBgn0035103	5.10127e-10	1.02043e-09
FBgn0263988	0.00498999	0.00774112
FBgn0035137	2.22506e-24	5.69957e-24
FBgn0035142	0	0
FBgn0035145	2.61591e-91	1.07003e-90
FBgn0035147	1.02303e-09	2.03246e-09
FBgn0001316	0	0
FBgn0265574	1.86709e-05	3.25097e-05
FBgn0035132	5.45023e-20	1.32574e-19
FBgn0035165	2.9986e-130	1.43133e-129
FBgn0035167	0.0138693	0.0209693
FBgn0052479	0	0
FBgn0035173	2.90466e-42	8.87526e-42
FBgn0035162	0.00500562	0.0077633
FBgn0035159	4.74344e-11	9.74929e-11
FBgn0025676	0.0167322	0.0251544
FBgn0035152	2.15675e-75	8.16905e-75
FBgn0035151	1.91481e-36	5.59014e-36
FBgn0035181	0.023372	0.0346717
FBgn0025525	3.21093e-114	1.44294e-113
FBgn0024277	0	0
FBgn0052333	0.000736669	0.00119527
FBgn0035205	1.1061e-05	1.94099e-05
FBgn0035207	5.67944e-142	2.81702e-141
FBgn0010246	2.97449e-17	6.92623e-17
FBgn0004635	1.58912e-09	3.13896e-09
FBgn0261243	7.00243e-175	3.80663e-174
FBgn0035227	1.47291e-62	5.16937e-62
FBgn0028577	5.61032e-300	3.87737e-299
FBgn0043458	1.57506e-42	4.82275e-42
FBgn0267487	0	0
FBgn0035213	2.43548e-81	9.54714e-81
FBgn0035211	3.32617e-17	7.73278e-17
FBgn0035204	3.36972e-89	1.36213e-88
FBgn0010333	1.33812e-49	4.33145e-49
FBgn0035229	1.77666e-23	4.50185e-23
FBgn0041342	1.29481e-20	3.1654e-20
FBgn0035233	0.000637262	0.00103831
FBgn0035237	1.43903e-43	4.44825e-43
FBgn0035244	3.3894e-11	6.99342e-11
FBgn0035252	5.63064e-32	1.57598e-31
FBgn0035266	1.01496e-71	3.74936e-71
FBgn0035267	2.63194e-33	7.46696e-33
FBgn0035268	0	0
FBgn0067864	9.86808e-58	3.3563e-57
FBgn0027790	0.0274824	0.0405424
FBgn0035280	2.66758e-07	4.96015e-07
FBgn0250789	3.70049e-111	1.64019e-110
FBgn0022702	0	0
FBgn0035265	6.9662e-17	1.60926e-16
FBgn0027594	3.10922e-134	1.49885e-133
FBgn0035253	1.04353e-112	4.66071e-112
FBgn0025725	3.56935e-07	6.62426e-07
FBgn0013342	8.55582e-82	3.36068e-81
FBgn0035238	1.05284e-33	2.99425e-33
FBgn0035235	7.22582e-09	1.40776e-08
FBgn0035232	3.47301e-30	9.52871e-30
FBgn0035228	8.37994e-12	1.75512e-11
FBgn0035283	2.90571e-19	6.97204e-19
FBgn0035285	0.000623477	0.0010167
FBgn0262624	0.000146883	0.000246979
FBgn0035295	2.43201e-05	4.21697e-05
FBgn0027547	0.0129451	0.0196126
FBgn0002872	1.34914e-10	2.73724e-10
FBgn0004636	0	0
FBgn0035281	1.101e-78	4.2587e-78
FBgn0035315	0.00250083	0.00395643
FBgn0040507	1.75226e-10	3.54893e-10
FBgn0015359	0.00659957	0.0101705
FBgn0035333	0	0
FBgn0035321	4.59998e-22	1.14665e-21
FBgn0035318	1.2346e-183	6.85198e-183
FBgn0026593	0.000717073	0.00116509
FBgn0026570	5.97477e-14	1.31018e-13
FBgn0035346	2.79556e-55	9.40397e-55
FBgn0035357	0	0
FBgn0035359	3.86828e-30	1.06082e-29
FBgn0028504	0	0
FBgn0010909	0	0
FBgn0035348	8.28205e-10	1.64878e-09
FBgn0044452	2.31356e-139	1.13594e-138
FBgn0035388	3.3772e-77	1.29345e-76
FBgn0035397	0	0
FBgn0035411	1.88408e-92	7.72842e-92
FBgn0001233	1.72601e-08	3.33041e-08
FBgn0035424	0	0
FBgn0035427	2.12531e-13	4.60682e-13
FBgn0035429	1.17959e-13	2.57505e-13
FBgn0035430	1.19043e-24	3.06164e-24
FBgn0035432	0.0116558	0.0177007
FBgn0004167	0	0
FBgn0035444	3.28788e-10	6.60407e-10
FBgn0035437	4.30486e-27	1.13621e-26
FBgn0035425	2.28551e-94	9.44147e-94
FBgn0035422	0	0
FBgn0035400	0	0
FBgn0026189	1.60397e-06	2.911e-06
FBgn0005640	0	0
FBgn0026259	0.000250979	0.000417202
FBgn0014388	1.7023e-11	3.53615e-11
FBgn0004888	1.8612e-14	4.1405e-14
FBgn0004875	0	0
FBgn0013751	2.20933e-49	7.13962e-49
FBgn0035475	6.33048e-14	1.38714e-13
FBgn0004910	1.09174e-05	1.91695e-05
FBgn0035473	2.4039e-74	9.02894e-74
FBgn0052264	2.80831e-170	1.50976e-169
FBgn0035498	2.07104e-28	5.55676e-28
FBgn0003710	8.83574e-18	2.06651e-17
FBgn0035523	0.0131078	0.019854
FBgn0041630	9.10531e-10	1.81082e-09
FBgn0041171	1.2124e-181	6.67791e-181
FBgn0001257	5.99022e-09	1.1682e-08
FBgn0035505	2.79802e-13	6.047e-13
FBgn0011653	1.60346e-07	2.99968e-07
FBgn0004574	1.24664e-07	2.34191e-07
FBgn0264693	0	0
FBgn0035497	3.25929e-250	2.07549e-249
FBgn0004516	3.67276e-64	1.30153e-63
FBgn0035484	6.85083e-11	1.40263e-10
FBgn0052251	0	0
FBgn0035539	8.30502e-11	1.69678e-10
FBgn0035540	2.96577e-06	5.33273e-06
FBgn0035542	5.37274e-29	1.45425e-28
FBgn0035545	2.75926e-09	5.42641e-09
FBgn0035557	1.08549e-11	2.26779e-11
FBgn0035558	4.32682e-244	2.70797e-243
FBgn0262733	4.27979e-139	2.09782e-138
FBgn0035533	4.26174e-233	2.60301e-232
FBgn0066365	0.000201036	0.000335905
FBgn0035574	1.03068e-95	4.30963e-95
FBgn0261797	0	0
FBgn0035571	1.46008e-13	3.17668e-13
FBgn0005775	0.00276902	0.00437005
FBgn0030243	2.89126e-111	1.28346e-110
FBgn0030244	4.77292e-05	8.18355e-05
FBgn0030251	2.14195e-06	3.86811e-06
FBgn0030246	1.2034e-138	5.88387e-138
FBgn0017561	2.94459e-06	5.2979e-06
FBgn0030245	2.22359e-97	9.35128e-97
FBgn0262735	0	0
FBgn0003360	5.55605e-115	2.50258e-114
FBgn0025111	1.07892e-15	2.45354e-15
FBgn0028686	0.000505928	0.000829421
FBgn0030274	1.3907e-14	3.10327e-14
FBgn0030293	2.26844e-17	5.28638e-17
FBgn0261277	1.90289e-25	4.93534e-25
FBgn0020255	9.65095e-83	3.80108e-82
FBgn0030268	0	0
FBgn0027359	1.50961e-07	2.82774e-07
FBgn0001624	0	0
FBgn0001145	1.32348e-118	6.04058e-118
FBgn0030300	1.58367e-15	3.59157e-15
FBgn0030301	5.99662e-94	2.47196e-93
FBgn0030304	1.99785e-12	4.23915e-12
FBgn0030306	9.65851e-20	2.33768e-19
FBgn0030316	5.63003e-07	1.03858e-06
FBgn0002948	5.94243e-76	2.25665e-75
FBgn0030318	5.79814e-08	1.10272e-07
FBgn0002723	1.24484e-19	3.00668e-19
FBgn0004370	0	0
FBgn0014133	0	0
FBgn0030320	9.10783e-62	3.17549e-61
FBgn0030309	5.39273e-18	1.26685e-17
FBgn0262740	4.18979e-164	2.2177e-163
FBgn0030329	5.52676e-05	9.45939e-05
FBgn0030330	0.000392317	0.000646072
FBgn0030334	3.15466e-09	6.19984e-09
FBgn0000259	0	0
FBgn0030351	0.0318804	0.0467584
FBgn0030352	4.1862e-68	1.51289e-67
FBgn0030361	0.00734504	0.0112865
FBgn0030357	1.77744e-10	3.59869e-10
FBgn0250871	8.04095e-75	3.03186e-74
FBgn0030354	0	0
FBgn0030341	4.77764e-51	1.5621e-50
FBgn0030336	1.76786e-32	4.97439e-32
FBgn0001218	1.34519e-134	6.49542e-134
FBgn0030328	0	0
FBgn0030366	0	0
FBgn0030407	1.57081e-07	2.94047e-07
FBgn0041203	0	0
FBgn0030400	3.0323e-77	1.16365e-76
FBgn0030391	3.7716e-75	1.42485e-74
FBgn0030412	8.30855e-289	5.64188e-288
FBgn0015024	0	0
FBgn0011837	0	0
FBgn0030418	6.41316e-59	2.19788e-58
FBgn0030421	1.02751e-06	1.87941e-06
FBgn0030435	1.53727e-21	3.80923e-21
FBgn0030420	0.00305381	0.00481169
FBgn0086675	6.40143e-102	2.74152e-101
FBgn0030451	0	0
FBgn0030452	1.35005e-52	4.46672e-52
FBgn0029133	0.00010412	0.000176242
FBgn0004456	0.03147	0.0461798
FBgn0030460	1.23094e-19	2.97434e-19
FBgn0010303	1.23738e-229	7.52621e-229
FBgn0030465	4.83123e-07	8.92355e-07
FBgn0040309	3.73935e-142	1.85789e-141
FBgn0030478	6.68529e-20	1.62008e-19
FBgn0030480	3.46256e-05	5.96488e-05
FBgn0030481	0	0
FBgn0030486	3.64236e-157	1.89189e-156
FBgn0030479	9.53245e-59	3.25925e-58
FBgn0030467	1.16602e-05	2.04492e-05
FBgn0041210	0	0
FBgn0030505	0	0
FBgn0030507	0.0252463	0.0373287
FBgn0003218	0	0
FBgn0261244	0.000175054	0.000293416
FBgn0030530	0	0
FBgn0030529	1.67058e-13	3.62924e-13
FBgn0030520	0	0
FBgn0001087	0	0
FBgn0030512	1.33323e-10	2.70683e-10
FBgn0030510	3.64561e-09	7.14786e-09
FBgn0030504	1.7778e-11	3.69035e-11
FBgn0030502	3.35062e-98	1.41317e-97
FBgn0004169	1.23641e-144	6.19052e-144
FBgn0000173	1.92626e-150	9.79586e-150
FBgn0030537	3.54705e-60	1.22571e-59
FBgn0004649	0	0
FBgn0026713	3.16049e-08	6.05027e-08
FBgn0030554	0.00781116	0.0119775
FBgn0040153	4.70198e-06	8.38735e-06
FBgn0030544	0.000288583	0.000478745
FBgn0030571	5.11373e-17	1.18461e-16
FBgn0030576	4.51422e-34	1.28697e-33
FBgn0015773	2.74655e-86	1.09881e-85
FBgn0030574	1.47544e-36	4.31822e-36
FBgn0030582	7.14507e-293	4.89169e-292
FBgn0264078	0	0
FBgn0052594	2.24573e-21	5.54586e-21
FBgn0030608	1.7693e-143	8.81325e-143
FBgn0264389	5.81614e-65	2.06989e-64
FBgn0027601	1.94131e-12	4.12218e-12
FBgn0030593	0.000179399	0.00030044
FBgn0030581	4.07775e-44	1.26317e-43
FBgn0003301	2.33789e-162	1.22966e-161
FBgn0030625	0.0157908	0.0237698
FBgn0004924	0	0
FBgn0015926	0.0232094	0.034448
FBgn0026428	1.04373e-56	3.53752e-56
FBgn0030634	1.91324e-11	3.96728e-11
FBgn0030616	2.36211e-55	7.95968e-55
FBgn0030648	5.89717e-07	1.08717e-06
FBgn0027287	2.05133e-37	6.03398e-37
FBgn0030660	0	0
FBgn0030671	1.27528e-05	2.23116e-05
FBgn0030672	0	0
FBgn0003463	9.23637e-06	1.6257e-05
FBgn0030662	5.51281e-17	1.27655e-16
FBgn0030654	5.55826e-100	2.35963e-99
FBgn0040285	0.000352356	0.000581412
FBgn0030674	0	0
FBgn0030692	0.000156683	0.000263078
FBgn0003345	2.03033e-220	1.21841e-219
FBgn0030699	1.40028e-100	5.95324e-100
FBgn0001105	7.59907e-95	3.15259e-94
FBgn0030701	1.8832e-128	8.95249e-128
FBgn0003392	0	0
FBgn0030706	3.74833e-05	6.45147e-05
FBgn0000611	4.4251e-155	2.28018e-154
FBgn0003969	0	0
FBgn0030719	0	0
FBgn0030716	4.79779e-47	1.52178e-46
FBgn0045073	2.95332e-163	1.55616e-162
FBgn0053180	2.68849e-174	1.46014e-173
FBgn0030703	1.14038e-221	6.85758e-221
FBgn0260938	0	0
FBgn0002914	2.35238e-05	4.08255e-05
FBgn0026076	0	0
FBgn0000319	0	0
FBgn0030693	5.24763e-78	2.02042e-77
FBgn0030685	6.43203e-46	2.02691e-45
FBgn0000536	6.09345e-06	1.08099e-05
FBgn0011571	0	0
FBgn0027521	2.03675e-12	4.31706e-12
FBgn0052579	3.97366e-06	7.1121e-06
FBgn0004227	2.62011e-239	1.62759e-238
FBgn0005411	5.09956e-18	1.19894e-17
FBgn0030734	4.78749e-08	9.13192e-08
FBgn0000459	3.26288e-10	6.5561e-10
FBgn0042650	4.34483e-23	1.09475e-22
FBgn0028397	2.63544e-83	1.03939e-82
FBgn0030724	6.8028e-50	2.20571e-49
FBgn0004598	0	0
FBgn0030745	9.75024e-46	3.06759e-45
FBgn0030747	1.07963e-07	2.0321e-07
FBgn0030748	6.13403e-46	1.93404e-45
FBgn0026575	1.27528e-06	2.32315e-06
FBgn0030753	1.29603e-24	3.33175e-24
FBgn0262734	0	0
FBgn0061200	4.52442e-128	2.14212e-127
FBgn0026181	0	0
FBgn0030761	4.21037e-12	8.86289e-12
FBgn0030758	0	0
FBgn0011826	8.40844e-33	2.37168e-32
FBgn0011742	3.38273e-14	7.46273e-14
FBgn0030757	9.74861e-11	1.98546e-10
FBgn0261609	4.64969e-45	1.45191e-44
FBgn0030752	0.000489212	0.000802693
FBgn0030749	0	0
FBgn0010416	2.10937e-203	1.2158e-202
FBgn0030744	3.16019e-31	8.7528e-31
FBgn0010412	6.17113e-06	1.09411e-05
FBgn0030766	6.24966e-54	2.08191e-53
FBgn0030790	0	0
FBgn0030796	6.29634e-06	1.11563e-05
FBgn0030803	0	0
FBgn0027556	4.0341e-15	9.07827e-15
FBgn0030797	1.31621e-05	2.30071e-05
FBgn0030791	2.06088e-178	1.133e-177
FBgn0001250	1.33578e-222	8.06582e-222
FBgn0027528	5.75582e-87	2.30747e-86
FBgn0259923	5.96906e-65	2.12173e-64
FBgn0030813	0.00080462	0.00130335
FBgn0030817	5.22887e-50	1.69727e-49
FBgn0260748	6.25756e-191	3.53685e-190
FBgn0260747	0	0
FBgn0000163	3.80936e-78	1.4686e-77
FBgn0030828	1.35692e-17	3.17103e-17
FBgn0030812	0	0
FBgn0030809	0	0
FBgn0030838	0	0
FBgn0004854	9.74561e-25	2.50976e-24
FBgn0011758	2.45488e-20	5.98634e-20
FBgn0027602	2.20933e-28	5.92236e-28
FBgn0024238	3.18523e-16	7.30325e-16
FBgn0030836	0.00844555	0.0129299
FBgn0030833	3.27133e-17	7.60831e-17
FBgn0030847	7.43392e-26	1.93235e-25
FBgn0026313	8.5697e-164	4.52781e-163
FBgn0250788	7.66885e-120	3.51394e-119
FBgn0026192	1.4832e-102	6.37075e-102
FBgn0030870	7.89473e-65	2.8045e-64
FBgn0030873	2.09758e-13	4.54839e-13
FBgn0030869	2.05854e-07	3.84116e-07
FBgn0030863	2.60445e-98	1.10006e-97
FBgn0263258	1.08491e-79	4.22731e-79
FBgn0026375	0	0
FBgn0030852	1.8822e-73	7.01526e-73
FBgn0030876	1.94225e-08	3.74402e-08
FBgn0027605	9.5513e-16	2.17373e-15
FBgn0030884	2.12919e-30	5.85827e-30
FBgn0021765	0.0043566	0.00678922
FBgn0004028	2.29886e-10	4.63828e-10
FBgn0030894	1.03283e-20	2.52706e-20
FBgn0030890	3.04117e-61	1.0559e-60
FBgn0265784	2.099e-110	9.27534e-110
FBgn0052549	1.07681e-117	4.9109e-117
FBgn0004957	0	0
FBgn0004956	3.00723e-06	5.40394e-06
FBgn0010383	1.4185e-11	2.95082e-11
FBgn0030946	2.1599e-156	1.11988e-155
FBgn0027335	2.96341e-84	1.17509e-83
FBgn0030941	0.0250589	0.0370797
FBgn0030933	3.43376e-06	6.1647e-06
FBgn0010194	1.48627e-155	7.67886e-155
FBgn0030930	4.14291e-193	2.35074e-192
FBgn0030929	1.59204e-15	3.60915e-15
FBgn0030925	3.35915e-13	7.24896e-13
FBgn0004462	9.17753e-08	1.73132e-07
FBgn0030964	1.90014e-14	4.22482e-14
FBgn0030975	1.23901e-14	2.76903e-14
FBgn0030976	0.000677031	0.00110188
FBgn0030974	3.5342e-55	1.1875e-54
FBgn0030970	2.7937e-105	1.21428e-104
FBgn0030968	0.00430862	0.00671804
FBgn0001090	0	0
FBgn0030996	6.20136e-06	1.09914e-05
FBgn0031001	7.95032e-34	2.26326e-33
FBgn0031005	3.97193e-09	7.77981e-09
FBgn0040068	7.04577e-08	1.33609e-07
FBgn0259834	2.31261e-51	7.58262e-51
FBgn0052537	7.11303e-05	0.000121317
FBgn0031006	1.48191e-95	6.18311e-95
FBgn0030997	6.34731e-30	1.73414e-29
FBgn0031016	5.46834e-62	1.9077e-61
FBgn0027621	0	0
FBgn0031023	8.68786e-211	5.08798e-210
FBgn0000257	6.07596e-49	1.95807e-48
FBgn0031032	3.51911e-36	1.02277e-35
FBgn0261593	0	0
FBgn0031037	0	0
FBgn0031044	0	0
FBgn0031052	1.46976e-137	7.15617e-137
FBgn0031054	0	0
FBgn0004057	2.27164e-06	4.09598e-06
FBgn0031057	0	0
FBgn0010341	0	0
FBgn0031059	0.0207008	0.0308502
FBgn0086384	3.94752e-07	7.31676e-07
FBgn0031053	0.00275492	0.00435014
FBgn0031051	7.9446e-31	2.19521e-30
FBgn0087008	0	0
FBgn0031043	2.05796e-14	4.56124e-14
FBgn0031030	0	0
FBgn0026430	4.08858e-34	1.16676e-33
FBgn0027291	1.37375e-11	2.85876e-11
FBgn0020261	6.15508e-106	2.68531e-105
FBgn0052528	0.00020011	0.000334453
FBgn0031069	1.24833e-32	3.51592e-32
FBgn0031078	1.23671e-135	5.99149e-135
FBgn0052529	0	0
FBgn0261811	2.586e-173	1.39927e-172
FBgn0259789	0	0
FBgn0031070	5.10002e-09	9.95263e-09
FBgn0042132	1.74747e-38	5.18462e-38
FBgn0040089	6.44425e-42	1.96391e-41
FBgn0031061	0.000120933	0.00020411
FBgn0036945	0.0191282	0.0285943
FBgn0036953	3.858e-05	6.63631e-05
FBgn0260397	7.06401e-06	1.25051e-05
FBgn0024814	2.91409e-25	7.5412e-25
FBgn0036967	7.04594e-101	2.99993e-100
FBgn0003124	5.74086e-277	3.8446e-276
FBgn0262057	3.34746e-05	5.76831e-05
FBgn0036958	2.73779e-276	1.82927e-275
FBgn0036952	0.000232431	0.000387253
FBgn0036951	0.000277463	0.000460831
FBgn0261283	0.00429811	0.00670344
FBgn0013799	0	0
FBgn0001324	0.000712116	0.00115768
FBgn0020389	5.14076e-90	2.08962e-89
FBgn0036915	2.50215e-27	6.62506e-27
FBgn0036926	4.48215e-07	8.2814e-07
FBgn0036929	7.31217e-11	1.49551e-10
FBgn0036927	5.0287e-08	9.58888e-08
FBgn0036922	0	0
FBgn0020887	2.95418e-15	6.66346e-15
FBgn0262519	9.37027e-221	5.62892e-220
FBgn0014037	0	0
FBgn0262518	0	0
FBgn0010417	5.7196e-15	1.28564e-14
FBgn0036890	4.0187e-29	1.08876e-28
FBgn0029094	8.77017e-31	2.42218e-30
FBgn0260653	7.83581e-13	1.67607e-12
FBgn0036897	2.06941e-149	1.04964e-148
FBgn0036896	2.7485e-139	1.34836e-138
FBgn0260655	2.60945e-233	1.59549e-232
FBgn0036892	2.22635e-44	6.90393e-44
FBgn0005564	1.73767e-11	3.60835e-11
FBgn0036882	3.31434e-10	6.65263e-10
FBgn0040075	3.1015e-59	1.06543e-58
FBgn0260857	2.74155e-24	7.01073e-24
FBgn0052205	4.35703e-244	2.72396e-243
FBgn0003089	1.65655e-31	4.60126e-31
FBgn0036862	1.55764e-42	4.7719e-42
FBgn0017578	0.000720874	0.00117062
FBgn0026630	0	0
FBgn0036853	7.74483e-55	2.59779e-54
FBgn0036846	0.000663592	0.00108061
FBgn0016797	0	0
FBgn0036844	1.36832e-122	6.33443e-122
FBgn0036842	2.16557e-16	4.97314e-16
FBgn0036837	3.14239e-205	1.81661e-204
FBgn0036801	1.18991e-73	4.44067e-73
FBgn0036815	9.5087e-07	1.74087e-06
FBgn0036825	0	0
FBgn0036828	2.94991e-07	5.48163e-07
FBgn0036821	1.44258e-15	3.27926e-15
FBgn0036816	0	0
FBgn0036814	0.0141006	0.0213135
FBgn0001078	1.11922e-123	5.20192e-123
FBgn0040322	0.00042182	0.000693092
FBgn0042134	0	0
FBgn0052195	5.14397e-06	9.15617e-06
FBgn0036778	2.87e-05	4.95287e-05
FBgn0036773	0.000929228	0.00150185
FBgn0036762	9.8568e-32	2.75094e-31
FBgn0036763	3.88283e-55	1.30389e-54
FBgn0036765	6.07176e-11	1.24443e-10
FBgn0000568	8.37058e-67	3.0065e-66
FBgn0036769	0.00901593	0.013767
FBgn0036761	0	0
FBgn0036759	8.01949e-33	2.26307e-32
FBgn0036756	7.77116e-16	1.77275e-15
FBgn0036734	1.07708e-183	5.98346e-183
FBgn0036752	5.62359e-95	2.33635e-94
FBgn0036746	0	0
FBgn0004401	2.74138e-305	1.91274e-304
FBgn0025455	0	0
FBgn0036714	2.00894e-51	6.59806e-51
FBgn0036725	1.91705e-08	3.6978e-08
FBgn0036728	1.71486e-64	6.08441e-64
FBgn0036730	0.000285744	0.000474315
FBgn0042641	1.12506e-29	3.06371e-29
FBgn0027660	0	0
FBgn0036715	0	0
FBgn0036702	0.00014105	0.000237513
FBgn0010352	2.12592e-266	1.39331e-265
FBgn0036697	2.88423e-27	7.62635e-27
FBgn0260943	7.33148e-27	1.92981e-26
FBgn0036685	0.0020575	0.00327103
FBgn0036677	0.00324798	0.00510798
FBgn0052163	4.2657e-16	9.76524e-16
FBgn0042178	0	0
FBgn0042177	6.87703e-76	2.60817e-75
FBgn0000414	0	0
FBgn0004108	0	0
FBgn0036661	1.17729e-38	3.49695e-38
FBgn0003410	5.22087e-95	2.17213e-94
FBgn0036663	6.39889e-147	3.22599e-146
FBgn0063485	0	0
FBgn0260960	4.89377e-89	1.97409e-88
FBgn0000017	0	0
FBgn0017572	1.66355e-98	7.03151e-98
FBgn0036612	2.3987e-129	1.14311e-128
FBgn0036624	1.13732e-163	5.99818e-163
FBgn0028399	7.76675e-63	2.73241e-62
FBgn0262732	4.36406e-07	8.06833e-07
FBgn0026061	1.62668e-11	3.38028e-11
FBgn0014163	0	0
FBgn0036622	0	0
FBgn0036621	1.17327e-104	5.08069e-104
FBgn0036560	0.0301752	0.0443579
FBgn0005536	0	0
FBgn0010280	0	0
FBgn0036571	3.26078e-54	1.08873e-53
FBgn0036593	3.24201e-24	8.28324e-24
FBgn0263603	5.55914e-27	1.46594e-26
FBgn0036565	1.13947e-30	3.14257e-30
FBgn0260635	6.01201e-19	1.43721e-18
FBgn0040230	0.000123504	0.000208388
FBgn0259824	4.16682e-176	2.28003e-175
FBgn0036556	0.0234761	0.0348083
FBgn0000212	0	0
FBgn0000489	0.0252202	0.0372995
FBgn0052150	0.000307924	0.000509393
FBgn0036538	6.79313e-14	1.48684e-13
FBgn0036534	9.61163e-83	3.78815e-82
FBgn0261722	2.16749e-151	1.10515e-150
FBgn0004396	5.95101e-12	1.24954e-11
FBgn0087035	0	0
FBgn0036510	2.94466e-144	1.47182e-143
FBgn0267390	1.81612e-121	8.38749e-121
FBgn0036518	0	0
FBgn0036516	9.11855e-11	1.85909e-10
FBgn0036505	2.47794e-08	4.76238e-08
FBgn0036502	0	0
FBgn0036494	8.43459e-185	4.69456e-184
FBgn0036460	2.71128e-48	8.69428e-48
FBgn0002778	1.84784e-76	7.04014e-76
FBgn0027088	1.94797e-36	5.6841e-36
FBgn0036480	4.77816e-67	1.71725e-66
FBgn0036484	9.72925e-302	6.748e-301
FBgn0036483	1.38967e-21	3.44786e-21
FBgn0036469	8.8823e-10	1.76707e-09
FBgn0036463	5.69942e-48	1.82363e-47
FBgn0036433	1.15715e-68	4.19233e-68
FBgn0041604	4.06426e-06	7.27204e-06
FBgn0036446	1.05853e-192	6.00042e-192
FBgn0036451	0	0
FBgn0013263	0	0
FBgn0027375	0	0
FBgn0026409	6.28577e-18	1.47486e-17
FBgn0036428	3.84637e-196	2.18887e-195
FBgn0003459	4.63148e-134	2.23084e-133
FBgn0001085	1.40178e-07	2.62828e-07
FBgn0000411	0	0
FBgn0036411	2.86888e-08	5.50104e-08
FBgn0052137	8.57248e-49	2.75652e-48
FBgn0036389	0	0
FBgn0036398	1.53396e-63	5.41621e-63
FBgn0026418	7.77288e-47	2.45874e-46
FBgn0036405	2.04318e-21	5.05208e-21
FBgn0267795	2.98012e-40	8.93271e-40
FBgn0005592	3.27904e-08	6.27103e-08
FBgn0036410	7.45351e-07	1.36976e-06
FBgn0061515	6.00517e-64	2.12292e-63
FBgn0036397	3.8934e-52	1.28524e-51
FBgn0025874	9.16786e-05	0.000155544
FBgn0026376	0	0
FBgn0086708	3.09628e-25	8.00914e-25
FBgn0036373	1.57624e-10	3.19465e-10
FBgn0036374	1.11822e-155	5.78243e-155
FBgn0036376	2.13106e-17	4.97019e-17
FBgn0036369	0.000117621	0.000198577
FBgn0023095	2.5856e-65	9.22434e-65
FBgn0001256	0.00775847	0.0118999
FBgn0260049	0.00262642	0.00415285
FBgn0036365	0	0
FBgn0036354	1.44549e-15	3.28459e-15
FBgn0036353	2.44722e-30	6.72699e-30
FBgn0036330	1.20185e-05	2.10711e-05
FBgn0036336	0.0282614	0.0416601
FBgn0011284	0	0
FBgn0036341	2.80506e-08	5.38044e-08
FBgn0010452	0.000290947	0.000482403
FBgn0015904	1.67582e-18	3.97684e-18
FBgn0014343	1.27802e-67	4.60452e-67
FBgn0014007	6.91642e-58	2.35376e-57
FBgn0052112	2.15457e-18	5.09842e-18
FBgn0036305	2.34826e-08	4.51761e-08
FBgn0262714	4.55583e-21	1.1208e-20
FBgn0036317	1.12131e-28	3.02105e-28
FBgn0036316	8.94662e-09	1.73778e-08
FBgn0260945	3.46427e-24	8.84724e-24
FBgn0010235	7.91052e-16	1.80383e-15
FBgn0052105	9.18009e-07	1.6823e-06
FBgn0036286	1.11573e-06	2.03632e-06
FBgn0041775	0	0
FBgn0002466	0	0
FBgn0036294	7.10018e-14	1.55346e-13
FBgn0000625	1.69512e-19	4.08918e-19
FBgn0036285	7.07461e-09	1.37876e-08
FBgn0020655	3.55822e-07	6.60569e-07
FBgn0052103	1.01716e-164	5.39371e-164
FBgn0036279	6.97941e-63	2.4569e-62
FBgn0036257	1.8651e-29	5.06949e-29
FBgn0013997	3.6309e-153	1.85944e-152
FBgn0000592	1.07898e-05	1.89512e-05
FBgn0036273	0.000129991	0.000219271
FBgn0036263	0	0
FBgn0022959	2.75211e-31	7.63342e-31
FBgn0036205	1.45965e-18	3.4695e-18
FBgn0036240	3.32809e-91	1.36039e-90
FBgn0250876	0	0
FBgn0041096	2.77965e-58	9.47615e-58
FBgn0036239	9.37313e-196	5.3288e-195
FBgn0000404	0	0
FBgn0036211	3.49121e-231	2.13015e-230
FBgn0015278	0	0
FBgn0036165	0.0101246	0.0154235
FBgn0036199	1.67817e-45	5.26561e-45
FBgn0036196	3.02116e-48	9.67733e-48
FBgn0036194	6.50598e-256	4.17026e-255
FBgn0086254	0	0
FBgn0053269	4.11889e-16	9.43285e-16
FBgn0036155	5.83191e-114	2.61472e-113
FBgn0036152	0	0
FBgn0036150	8.64518e-11	1.76504e-10
FBgn0036147	3.83393e-12	8.07923e-12
FBgn0036144	5.66225e-69	2.05781e-68
FBgn0263241	1.48474e-07	2.78204e-07
FBgn0052073	7.6244e-09	1.48442e-08
FBgn0036125	2.80478e-05	4.84319e-05
FBgn0020412	2.00916e-188	1.12904e-187
FBgn0052075	0.000104017	0.00017612
FBgn0036111	0	0
FBgn0001179	2.39283e-236	1.47854e-235
FBgn0036090	0.00487536	0.00757134
FBgn0036096	0	0
FBgn0010762	0	0
FBgn0026160	1.51474e-32	4.26424e-32
FBgn0027615	2.30759e-81	9.05191e-81
FBgn0052066	3.27786e-61	1.1374e-60
FBgn0000629	7.13732e-20	1.7289e-19
FBgn0011802	2.62032e-47	8.32933e-47
FBgn0052056	3.71187e-24	9.47129e-24
FBgn0036043	0	0
FBgn0027567	4.39326e-142	2.18092e-141
FBgn0025866	0	0
FBgn0036059	2.50598e-125	1.1722e-124
FBgn0263251	1.81231e-15	4.10055e-15
FBgn0040823	3.15589e-35	9.09051e-35
FBgn0036058	1.64055e-214	9.66598e-214
FBgn0036056	2.39872e-43	7.39911e-43
FBgn0011836	2.11398e-42	6.4627e-42
FBgn0036052	0.000207051	0.000345658
FBgn0004390	0	0
FBgn0036020	3.5781e-22	8.92688e-22
FBgn0015321	0	0
FBgn0036032	0	0
FBgn0045823	0	0
FBgn0036030	4.63761e-31	1.28326e-30
FBgn0016081	0	0
FBgn0010408	5.31052e-96	2.22211e-95
FBgn0036008	5.67059e-26	1.47531e-25
FBgn0036007	0.010669	0.0162317
FBgn0001226	8.62366e-17	1.98979e-16
FBgn0035987	2.70957e-19	6.50409e-19
FBgn0040305	4.54044e-306	3.17178e-305
FBgn0035995	2.08874e-19	5.03454e-19
FBgn0035999	1.05517e-22	2.64609e-22
FBgn0011327	6.88248e-38	2.03166e-37
FBgn0035997	0	0
FBgn0035989	0	0
FBgn0035986	0	0
FBgn0015218	0	0
FBgn0004379	0.00124096	0.00199408
FBgn0035968	8.33452e-19	1.98592e-18
FBgn0035936	0	0
FBgn0035945	1.4417e-22	3.61076e-22
FBgn0035951	0	0
FBgn0035953	3.91516e-27	1.03429e-26
FBgn0023479	4.25276e-62	1.48452e-61
FBgn0040827	1.53584e-124	7.17257e-124
FBgn0035964	8.90227e-11	1.8169e-10
FBgn0011206	8.16843e-11	1.66946e-10
FBgn0035959	1.78755e-51	5.88087e-51
FBgn0000116	7.16197e-16	1.63442e-15
FBgn0035955	0.00313277	0.00493343
FBgn0016070	0	0
FBgn0263199	6.17266e-20	1.49896e-19
FBgn0035942	0.00061792	0.00100795
FBgn0001168	1.3242e-10	2.68943e-10
FBgn0035923	4.3399e-05	7.45205e-05
FBgn0263930	6.17227e-145	3.09569e-144
FBgn0003149	2.29849e-32	6.46435e-32
FBgn0011509	3.7628e-42	1.14913e-41
FBgn0035879	0	0
FBgn0001253	5.26385e-74	1.97073e-73
FBgn0020224	0	0
FBgn0010825	1.76567e-67	6.35752e-67
FBgn0024236	1.21745e-34	3.4862e-34
FBgn0035909	0	0
FBgn0017429	0.0116756	0.0177261
FBgn0263352	0	0
FBgn0265102	0	0
FBgn0001248	1.75092e-07	3.27134e-07
FBgn0053057	7.14106e-06	1.26377e-05
FBgn0035850	8.16847e-117	3.71369e-116
FBgn0015793	2.23525e-09	4.40035e-09
FBgn0027569	4.89618e-40	1.46459e-39
FBgn0035849	0.00140736	0.00225463
FBgn0035844	1.4414e-14	3.21391e-14
FBgn0262716	0.00338169	0.00531252
FBgn0052365	4.41282e-07	8.15588e-07
FBgn0011817	2.59371e-38	7.67974e-38
FBgn0024187	8.89447e-27	2.34016e-26
FBgn0003041	1.20493e-06	2.19774e-06
FBgn0016694	1.33191e-201	7.64668e-201
FBgn0035793	1.35849e-162	7.1517e-162
FBgn0052372	0	0
FBgn0028582	0	0
FBgn0035812	2.03851e-09	4.0171e-09
FBgn0002909	5.72825e-85	2.27919e-84
FBgn0011640	5.74474e-182	3.17021e-181
FBgn0019662	4.57428e-09	8.93863e-09
FBgn0082598	8.46107e-91	3.45612e-90
FBgn0016983	2.15456e-113	9.64508e-113
FBgn0014011	0	0
FBgn0035781	1.90517e-59	6.56012e-59
FBgn0035772	5.078e-133	2.43986e-132
FBgn0035767	2.06659e-08	3.98231e-08
FBgn0035763	0	0
FBgn0035761	4.13241e-10	8.28329e-10
FBgn0012058	0	0
FBgn0035753	0	0
FBgn0035743	2.4839e-10	5.00642e-10
FBgn0035720	3.91184e-155	2.01749e-154
FBgn0035715	1.99264e-17	4.65294e-17
FBgn0035713	5.63742e-81	2.20544e-80
FBgn0005626	4.11949e-27	1.08778e-26
FBgn0035710	1.0948e-19	2.64867e-19
FBgn0020251	4.43077e-102	1.90034e-101
FBgn0042185	0	0
FBgn0035708	2.28425e-05	3.96785e-05
FBgn0024177	3.19467e-22	7.97709e-22
FBgn0035702	4.37312e-65	1.55729e-64
FBgn0020641	0.0156866	0.0236312
FBgn0035689	2.52674e-75	9.55804e-75
FBgn0024921	0	0
FBgn0001258	7.17666e-07	1.31972e-06
FBgn0035688	0.00292552	0.00461204
FBgn0028980	2.083e-06	3.76398e-06
FBgn0005658	1.64701e-08	3.17903e-08
FBgn0035656	0.0141771	0.0214236
FBgn0002638	0	0
FBgn0003984	5.99129e-08	1.13835e-07
FBgn0035620	6.44195e-13	1.38045e-12
FBgn0035625	1.05377e-160	5.51763e-160
FBgn0016756	4.03715e-217	2.40293e-216
FBgn0260936	0	0
FBgn0035639	5.0692e-23	1.27616e-22
FBgn0015806	0	0
FBgn0035638	1.13901e-11	2.37875e-11
FBgn0086694	0	0
FBgn0263106	1.61946e-28	4.35514e-28
FBgn0003486	0.0232211	0.0344565
FBgn0015766	2.51936e-40	7.5555e-40
FBgn0035612	1.54785e-117	7.05362e-117
FBgn0035601	9.64675e-73	3.57721e-72
FBgn0016031	3.51652e-77	1.34592e-76
FBgn0035587	6.03757e-11	1.2383e-10
FBgn0052423	0	0
FBgn0031174	0	0
FBgn0003423	0	0
FBgn0020272	0.0285378	0.0420569
FBgn0015558	7.15553e-16	1.63359e-15
FBgn0029067	0	0
FBgn0052521	0	0
FBgn0031145	0	0
FBgn0025814	4.26867e-07	7.89948e-07
FBgn0031150	6.57669e-242	4.10287e-241
FBgn0031161	6.33376e-54	2.10872e-53
FBgn0003950	3.06762e-72	1.13465e-71
FBgn0052512	3.38139e-156	1.75165e-155
FBgn0031144	0	0
FBgn0031126	3.16048e-30	8.67532e-30
FBgn0003300	4.90368e-101	2.09087e-100
FBgn0026323	8.0901e-24	2.05978e-23
FBgn0031118	0	0
FBgn0022770	0.0113033	0.0171833
FBgn0000719	1.63383e-141	8.07637e-141
FBgn0031183	2.19254e-08	4.22221e-08
FBgn0031187	6.07617e-93	2.49418e-92
FBgn0031191	5.94244e-32	1.66246e-31
FBgn0031195	9.46073e-126	4.43248e-125
FBgn0262866	4.55301e-54	1.51758e-53
FBgn0031194	2.28219e-51	7.48707e-51
FBgn0031190	2.20033e-17	5.1297e-17
FBgn0031188	1.44556e-111	6.42679e-111
FBgn0266848	0	0
FBgn0024807	0	0
FBgn0031628	0.0278109	0.0410167
FBgn0031632	2.00868e-52	6.63831e-52
FBgn0031645	0	0
FBgn0041150	2.84088e-16	6.51625e-16
FBgn0031637	6.17515e-19	1.47561e-18
FBgn0031635	6.63566e-78	2.55147e-77
FBgn0031633	5.19224e-09	1.01292e-08
FBgn0031629	0.0137008	0.0207199
FBgn0020762	2.39493e-116	1.08544e-115
FBgn0026319	8.8106e-17	2.03212e-16
FBgn0022153	2.34945e-97	9.87343e-97
FBgn0053003	1.9614e-05	3.41416e-05
FBgn0011603	9.33224e-36	2.70149e-35
FBgn0261606	4.423e-70	1.61751e-69
FBgn0031597	2.35968e-89	9.54507e-89
FBgn0000547	0	0
FBgn0014033	5.31663e-05	9.10776e-05
FBgn0003941	2.76994e-61	9.62302e-61
FBgn0031592	1.09239e-16	2.51654e-16
FBgn0031590	0	0
FBgn0031589	9.46558e-98	3.98936e-97
FBgn0004893	6.14833e-36	1.78247e-35
FBgn0031571	9.75731e-07	1.78527e-06
FBgn0021800	4.58282e-41	1.38291e-40
FBgn0031574	2.49605e-32	7.01322e-32
FBgn0000256	0.0222225	0.033
FBgn0261560	2.14811e-59	7.3923e-59
FBgn0024244	0	0
FBgn0015663	1.67421e-05	2.91774e-05
FBgn0031566	7.55043e-05	0.000128551
FBgn0031561	0.00193787	0.0030842
FBgn0053123	2.07732e-104	8.9822e-104
FBgn0005616	3.82515e-186	2.14539e-185
FBgn0014906	2.8154e-18	6.64868e-18
FBgn0031530	2.12275e-134	1.02415e-133
FBgn0031529	2.67402e-05	4.62287e-05
FBgn0031519	3.71075e-290	2.5286e-289
FBgn0031515	4.47151e-17	1.03748e-16
FBgn0031514	2.50096e-16	5.74108e-16
FBgn0011648	0.00221888	0.00351992
FBgn0015521	0	0
FBgn0031474	1.01613e-293	6.98126e-293
FBgn0041111	9.59089e-190	5.41041e-189
FBgn0010263	9.30798e-09	1.80677e-08
FBgn0025681	1.341e-19	3.23627e-19
FBgn0031495	0.00676786	0.0104188
FBgn0031498	0	0
FBgn0015600	0	0
FBgn0031497	0	0
FBgn0031493	1.29702e-22	3.2498e-22
FBgn0250786	0	0
FBgn0031483	0.00315892	0.00497327
FBgn0024947	4.9679e-45	1.55044e-44
FBgn0031473	6.48245e-42	1.97452e-41
FBgn0031437	8.83599e-05	0.000150132
FBgn0031449	2.11976e-94	8.76918e-94
FBgn0031453	1.68385e-21	4.1689e-21
FBgn0031456	5.9242e-13	1.27137e-12
FBgn0031458	1.47357e-115	6.65788e-115
FBgn0031461	2.02974e-12	4.30527e-12
FBgn0004242	4.1817e-22	1.04283e-21
FBgn0031457	0.00168523	0.00269093
FBgn0250906	1.10359e-28	2.97468e-28
FBgn0031451	7.83851e-05	0.000133378
FBgn0026479	0.00534184	0.00827375
FBgn0261647	0	0
FBgn0031420	9.60577e-126	4.49683e-125
FBgn0264672	2.59975e-22	6.49994e-22
FBgn0000490	0	0
FBgn0011818	3.12215e-77	1.19655e-76
FBgn0264978	3.35696e-09	6.58633e-09
FBgn0014010	0	0
FBgn0031413	2.2611e-36	6.59122e-36
FBgn0262126	0	0
FBgn0031374	0	0
FBgn0003557	0	0
FBgn0028952	1.51048e-33	4.29368e-33
FBgn0004507	0	0
FBgn0031392	0	0
FBgn0031401	1.39087e-08	2.69086e-08
FBgn0010288	5.25718e-06	9.35198e-06
FBgn0031395	7.26134e-17	1.67678e-16
FBgn0000097	0	0
FBgn0031390	4.32572e-07	7.99998e-07
FBgn0086758	8.38348e-72	3.09891e-71
FBgn0011570	0	0
FBgn0031357	0.000239054	0.000398059
FBgn0260648	0	0
FBgn0264494	1.23628e-28	3.32927e-28
FBgn0000579	0	0
FBgn0031359	1.9301e-42	5.90365e-42
FBgn0086698	2.32249e-11	4.81075e-11
FBgn0031327	5.18477e-08	9.88326e-08
FBgn0031344	1.98011e-06	3.58361e-06
FBgn0031343	0.00128309	0.00205895
FBgn0031298	3.84978e-06	6.89461e-06
FBgn0031306	0.000143103	0.000240761
FBgn0031312	9.91851e-24	2.5242e-23
FBgn0031318	2.719e-121	1.25375e-120
FBgn0031319	5.95434e-113	2.66143e-112
FBgn0031322	0.0168009	0.0252446
FBgn0040723	0.0027988	0.00441465
FBgn0031313	2.86304e-14	6.32581e-14
FBgn0261938	1.26539e-10	2.57089e-10
FBgn0003310	0.000559712	0.000915279
FBgn0031275	1.58392e-80	6.18407e-80
FBgn0031282	5.95149e-122	2.75079e-121
FBgn0031285	2.82495e-29	7.6606e-29
FBgn0010583	1.83444e-115	8.28194e-115
FBgn0031288	9.37314e-10	1.86345e-09
FBgn0029095	0.00136156	0.00218247
FBgn0020304	0	0
FBgn0000497	0	0
FBgn0004611	0	0
FBgn0031257	1.12358e-14	2.51298e-14
FBgn0003963	1.38474e-39	4.13155e-39
FBgn0031266	6.97119e-85	2.77184e-84
FBgn0031264	1.14247e-12	2.43658e-12
FBgn0010602	2.78337e-175	1.51591e-174
FBgn0043364	1.39668e-52	4.6184e-52
FBgn0015924	0	0
FBgn0031251	9.64628e-46	3.03652e-45
FBgn0031250	2.68837e-15	6.07095e-15
FBgn0067779	0	0
FBgn0031213	5.19761e-29	1.4075e-28
FBgn0001142	4.32128e-50	1.40424e-49
FBgn0031229	1.54379e-09	3.05253e-09
FBgn0016977	0	0
FBgn0031233	6.04436e-08	1.14805e-07
FBgn0086856	2.59546e-244	1.62613e-243
FBgn0017457	0.0341345	0.0499264
FBgn0031245	1.85211e-54	6.19103e-54
FBgn0031244	1.18617e-12	2.52886e-12
FBgn0266557	0	0
FBgn0025683	1.11334e-26	2.92528e-26
FBgn0031220	1.16323e-19	2.81191e-19
FBgn0051973	1.74741e-152	8.93307e-152
FBgn0002121	0	0
FBgn0036974	5.27808e-162	2.7736e-161
FBgn0036975	6.39649e-11	1.31053e-10
FBgn0036980	1.55419e-216	9.23176e-216
FBgn0011205	1.6218e-116	7.35612e-116
FBgn0019947	0.00473051	0.00735423
FBgn0036991	5.79773e-81	2.26663e-80
FBgn0036993	4.24926e-19	1.0179e-18
FBgn0036999	0.00513752	0.00796363
FBgn0052425	5.36997e-30	1.46919e-29
FBgn0001323	0	0
FBgn0037010	0	0
FBgn0037007	3.5692e-216	2.11147e-215
FBgn0037000	5.25741e-26	1.36904e-25
FBgn0052428	0.00707413	0.0108788
FBgn0036994	0.000147802	0.000248452
FBgn0016696	0	0
FBgn0037025	0.00234915	0.00372049
FBgn0037027	3.86664e-87	1.55118e-86
FBgn0037031	4.65743e-21	1.14531e-20
FBgn0037028	2.05843e-10	4.15748e-10
FBgn0037026	3.47792e-160	1.81944e-159
FBgn0037018	0.000205556	0.00034326
FBgn0001320	4.50393e-28	1.20566e-27
FBgn0037044	3.26565e-41	9.8595e-41
FBgn0026179	0	0
FBgn0037057	4.60539e-12	9.69092e-12
FBgn0028427	5.55315e-08	1.05751e-07
FBgn0053056	0.000161923	0.00027172
FBgn0003415	0	0
FBgn0259785	2.97637e-235	1.82942e-234
FBgn0037068	8.42228e-52	2.77712e-51
FBgn0037071	0.00221298	0.00351151
FBgn0261258	1.09777e-53	3.6486e-53
FBgn0005694	0	0
FBgn0086377	1.30088e-05	2.2746e-05
FBgn0037092	9.32085e-48	2.97421e-47
FBgn0037093	0	0
FBgn0037094	3.61553e-77	1.382e-76
FBgn0029152	8.02147e-48	2.56099e-47
FBgn0264561	1.22532e-175	6.69222e-175
FBgn0015239	0.00040865	0.000671831
FBgn0037083	0.00123178	0.00197988
FBgn0037082	0.000656763	0.00106978
FBgn0037076	3.34506e-147	1.68933e-146
FBgn0037074	2.29877e-127	1.08661e-126
FBgn0037070	1.52124e-41	4.60717e-41
FBgn0037065	6.96803e-11	1.42562e-10
FBgn0012034	6.00866e-05	0.000102721
FBgn0037108	6.42571e-32	1.79593e-31
FBgn0037117	3.8435e-35	1.10548e-34
FBgn0037138	5.97763e-20	1.45281e-19
FBgn0037130	1.06537e-08	2.06523e-08
FBgn0037120	1.41921e-141	7.02141e-141
FBgn0052447	6.11563e-32	1.71009e-31
FBgn0037109	3.52281e-53	1.16819e-52
FBgn0262737	0	0
FBgn0037142	0	0
FBgn0000100	1.80922e-54	6.05112e-54
FBgn0004179	0	0
FBgn0027086	2.22589e-24	5.69957e-24
FBgn0037174	2.54358e-05	4.40389e-05
FBgn0037176	1.55401e-09	3.07169e-09
FBgn0052453	3.35184e-74	1.2557e-73
FBgn0052452	2.64605e-185	1.47839e-184
FBgn0052451	1.58863e-226	9.6125e-226
FBgn0037186	5.22285e-06	9.29374e-06
FBgn0037184	0.000306907	0.000507855
FBgn0037182	0	0
FBgn0037177	1.39995e-10	2.83933e-10
FBgn0037202	1.22178e-05	2.14013e-05
FBgn0037203	5.2358e-19	1.25268e-18
FBgn0037204	0.00319618	0.00503058
FBgn0037206	3.25753e-20	7.93367e-20
FBgn0037207	7.21324e-68	2.60203e-67
FBgn0044324	0	0
FBgn0010348	0	0
FBgn0027339	1.53219e-15	3.47752e-15
FBgn0037410	1.4258e-06	2.59329e-06
FBgn0026077	3.48684e-05	6.00494e-05
FBgn0037374	0	0
FBgn0037375	3.17761e-14	7.01287e-14
FBgn0037379	0	0
FBgn0037384	5.0186e-06	8.94393e-06
FBgn0037387	3.80641e-05	6.54949e-05
FBgn0003261	0	0
FBgn0037391	1.11443e-41	3.38566e-41
FBgn0037383	0.020941	0.0311922
FBgn0037376	7.84562e-09	1.52647e-08
FBgn0037329	2.46586e-50	8.02644e-50
FBgn0037332	4.48479e-73	1.66729e-72
FBgn0051550	2.09424e-27	5.55007e-27
FBgn0010051	0	0
FBgn0041191	0.00369872	0.0057934
FBgn0015324	1.07255e-23	2.72719e-23
FBgn0262125	2.97155e-12	6.27327e-12
FBgn0046222	0.000207113	0.000345662
FBgn0037363	5.57218e-29	1.50684e-28
FBgn0010772	6.34161e-17	1.46672e-16
FBgn0027951	0	0
FBgn0017550	0	0
FBgn0250753	0	0
FBgn0037344	5.64359e-203	3.24966e-202
FBgn0037339	0	0
FBgn0086768	5.01377e-30	1.37302e-29
FBgn0037336	1.58887e-24	4.07738e-24
FBgn0015402	0	0
FBgn0037327	3.96461e-68	1.4337e-67
FBgn0037297	9.33645e-09	1.81169e-08
FBgn0264712	7.1513e-110	3.15533e-109
FBgn0001311	2.89322e-08	5.54589e-08
FBgn0037315	2.68772e-19	6.4543e-19
FBgn0013576	0	0
FBgn0260462	2.13541e-44	6.62898e-44
FBgn0040208	0.000288659	0.000478745
FBgn0004913	3.18978e-90	1.2993e-89
FBgn0010313	0	0
FBgn0004436	4.95312e-260	3.20661e-259
FBgn0037262	6.72465e-183	3.72153e-182
FBgn0022981	4.20137e-33	1.18849e-32
FBgn0087013	0.000837404	0.0013557
FBgn0037265	4.05934e-07	7.52164e-07
FBgn0037279	2.68081e-35	7.72968e-35
FBgn0037282	5.79088e-89	2.33436e-88
FBgn0027570	1.74462e-26	4.56749e-26
FBgn0037261	0	0
FBgn0041605	1.74782e-108	7.68278e-108
FBgn0037234	6.37401e-253	4.07671e-252
FBgn0051523	0	0
FBgn0051522	3.65609e-259	2.3643e-258
FBgn0037249	3.48126e-70	1.27391e-69
FBgn0037248	0	0
FBgn0037242	4.28786e-42	1.30879e-41
FBgn0027866	1.90891e-78	7.37394e-78
FBgn0037213	1.64121e-08	3.16889e-08
FBgn0037215	0	0
FBgn0037218	0	0
FBgn0010225	8.74343e-25	2.25566e-24
FBgn0015000	0.0089726	0.013708
FBgn0000299	0	0
FBgn0260470	3.87613e-18	9.13144e-18
FBgn0028572	2.86589e-06	5.15789e-06
FBgn0261608	0	0
FBgn0031682	0.000445962	0.000732553
FBgn0031683	4.17889e-05	7.17982e-05
FBgn0031681	0	0
FBgn0031675	0.0109329	0.0166244
FBgn0031673	1.6567e-16	3.81204e-16
FBgn0016075	0	0
FBgn0053113	0	0
FBgn0010607	0.000156968	0.000263481
FBgn0031652	0.00895583	0.013686
FBgn0031692	0.0295755	0.0435201
FBgn0031696	0	0
FBgn0016076	4.85302e-15	1.0917e-14
FBgn0016920	0.000109935	0.000185763
FBgn0016660	1.26763e-06	2.31138e-06
FBgn0031702	1.85442e-15	4.19257e-15
FBgn0000228	0	0
FBgn0003716	4.58528e-77	1.75153e-76
FBgn0031690	0.0221052	0.032848
FBgn0261963	8.74368e-08	1.65215e-07
FBgn0000318	9.94498e-17	2.29194e-16
FBgn0031711	4.54441e-60	1.56849e-59
FBgn0051989	2.29115e-14	5.07182e-14
FBgn0002525	1.11898e-05	1.963e-05
FBgn0031717	4.20194e-119	1.92234e-118
FBgn0014189	5.73345e-63	2.01952e-62
FBgn0024191	1.55448e-46	4.90653e-46
FBgn0031736	7.30838e-29	1.97451e-28
FBgn0001128	1.63247e-05	2.84754e-05
FBgn0031747	7.39358e-06	1.30608e-05
FBgn0031745	1.75032e-23	4.43896e-23
FBgn0031737	0.0292657	0.0430969
FBgn0031734	0.00443977	0.00691329
FBgn0031732	1.74599e-05	3.04192e-05
FBgn0001942	0	0
FBgn0031769	0	0
FBgn0031774	4.31103e-27	1.13732e-26
FBgn0266449	0	0
FBgn0266521	7.58974e-23	1.90577e-22
FBgn0031779	6.49362e-08	1.23258e-07
FBgn0029161	0	0
FBgn0000052	4.05611e-103	1.74736e-102
FBgn0031762	2.89121e-25	7.48532e-25
FBgn0031759	0	0
FBgn0000308	1.08078e-250	6.88981e-250
FBgn0265778	0	0
FBgn0015623	3.17533e-92	1.3016e-91
FBgn0031815	4.88082e-14	1.07352e-13
FBgn0031820	0	0
FBgn0051638	1.8679e-51	6.14176e-51
FBgn0031821	1.87184e-23	4.74097e-23
FBgn0086357	3.69052e-14	8.1356e-14
FBgn0031814	0	0
FBgn0011722	0	0
FBgn0051637	1.14049e-09	2.26428e-09
FBgn0031836	4.04853e-13	8.72371e-13
FBgn0031842	0	0
FBgn0046704	3.55166e-92	1.45483e-91
FBgn0025777	1.75722e-267	1.15557e-266
FBgn0025595	0.00535104	0.00828581
FBgn0031850	3.27595e-35	9.4317e-35
FBgn0031844	3.36697e-07	6.25264e-07
FBgn0051635	1.52613e-41	4.61958e-41
FBgn0031832	4.15218e-54	1.38477e-53
FBgn0000320	0.0178395	0.0267295
FBgn0051632	7.72026e-19	1.84106e-18
FBgn0031868	0	0
FBgn0004838	0	0
FBgn0031877	0.00429795	0.00670344
FBgn0021944	0.00147852	0.00236604
FBgn0264922	1.46675e-10	2.97377e-10
FBgn0031878	1.21223e-25	3.14684e-25
FBgn0031874	2.0541e-21	5.07693e-21
FBgn0011737	4.38426e-14	9.65397e-14
FBgn0015777	7.97931e-07	1.46409e-06
FBgn0015776	4.56563e-207	2.64988e-206
FBgn0031885	8.39347e-08	1.58701e-07
FBgn0031897	0	0
FBgn0031896	2.05815e-14	4.56124e-14
FBgn0031882	0.00010101	0.000171077
FBgn0051908	8.83397e-12	1.84756e-11
FBgn0000053	0	0
FBgn0031908	1.60083e-13	3.48029e-13
FBgn0028387	6.87592e-17	1.58903e-16
FBgn0031912	9.36715e-182	5.16433e-181
FBgn0031914	1.45188e-12	3.09306e-12
FBgn0031926	0.00715818	0.0110052
FBgn0040299	1.91308e-27	5.07458e-27
FBgn0031951	1.48477e-26	3.89244e-26
FBgn0261800	2.3134e-66	8.29385e-66
FBgn0031952	2.07423e-14	4.59514e-14
FBgn0031950	8.02703e-08	1.51871e-07
FBgn0025687	0.00916935	0.0139939
FBgn0031939	0.0206203	0.0307459
FBgn0041182	0	0
FBgn0027515	0	0
FBgn0004177	0	0
FBgn0031968	0.000399006	0.000656531
FBgn0031971	7.09354e-08	1.34427e-07
FBgn0044323	2.08977e-299	1.44256e-298
FBgn0011230	2.74477e-11	5.67336e-11
FBgn0031980	4.76065e-13	1.02393e-12
FBgn0020618	7.21398e-109	3.17578e-108
FBgn0261822	0	0
FBgn0031988	1.04451e-98	4.41816e-98
FBgn0032013	1.14109e-07	2.14571e-07
FBgn0032026	2.63335e-07	4.89806e-07
FBgn0032021	2.55428e-05	4.4211e-05
FBgn0003502	0	0
FBgn0032006	1.47924e-126	6.95838e-126
FBgn0031990	0	0
FBgn0032029	0.00621612	0.00958969
FBgn0032034	0.00911864	0.0139202
FBgn0032036	7.0602e-70	2.57711e-69
FBgn0020497	8.19886e-164	4.33581e-163
FBgn0027932	0	0
FBgn0016122	0.00011178	0.000188826
FBgn0028394	7.33568e-08	1.38925e-07
FBgn0011259	0	0
FBgn0250903	4.12256e-11	8.48189e-11
FBgn0032050	1.57884e-51	5.2001e-51
FBgn0026718	0.00426195	0.0066506
FBgn0032042	4.91033e-95	2.04439e-94
FBgn0014417	4.3221e-07	7.99582e-07
FBgn0027094	3.66714e-21	9.03311e-21
FBgn0010265	0.000369976	0.000609797
FBgn0029123	1.49639e-62	5.24863e-62
FBgn0032068	6.23128e-21	1.52976e-20
FBgn0003209	6.99532e-134	3.36664e-133
FBgn0004914	2.30354e-269	1.52342e-268
FBgn0032074	0.000230365	0.00038392
FBgn0032075	1.1615e-24	2.98855e-24
FBgn0032082	0.0118912	0.0180441
FBgn0032085	6.93147e-16	1.5843e-15
FBgn0032088	2.99204e-74	1.12163e-73
FBgn0052982	1.23331e-169	6.60594e-169
FBgn0032101	2.71619e-13	5.87232e-13
FBgn0013746	7.7956e-121	3.58045e-120
FBgn0011705	0.00696196	0.0107092
FBgn0032079	9.96362e-16	2.26668e-15
FBgn0032078	2.27667e-106	9.94742e-106
FBgn0267252	5.24965e-75	1.98195e-74
FBgn0012036	0	0
FBgn0032116	1.75445e-42	5.3692e-42
FBgn0000640	0.000934966	0.00151071
FBgn0032117	0.00357261	0.0056019
FBgn0032105	1.13594e-09	2.25602e-09
FBgn0032104	0.00389034	0.00608537
FBgn0002973	7.08804e-174	3.846e-173
FBgn0032123	6.00381e-123	2.78159e-122
FBgn0032130	1.64941e-84	6.54937e-84
FBgn0040070	2.32299e-56	7.8642e-56
FBgn0032135	0.01448	0.0218643
FBgn0000273	0	0
FBgn0032129	1.97859e-73	7.36979e-73
FBgn0004868	0	0
FBgn0025117	0.0147013	0.022187
FBgn0032147	2.34307e-17	5.45811e-17
FBgn0032161	0.000250697	0.000416851
FBgn0032166	2.79091e-08	5.35506e-08
FBgn0032170	2.29473e-61	7.97687e-61
FBgn0011272	0.000104502	0.000176837
FBgn0015664	1.73922e-28	4.67291e-28
FBgn0032172	0	0
FBgn0032168	6.59402e-20	1.59863e-19
FBgn0032167	1.35876e-83	5.36604e-83
FBgn0051712	0.00898685	0.0137262
FBgn0032156	5.74182e-78	2.20924e-77
FBgn0004867	1.04284e-10	2.12318e-10
FBgn0032151	2.06096e-23	5.21092e-23
FBgn0042174	0.0194701	0.0290904
FBgn0000180	3.32631e-18	7.84567e-18
FBgn0043456	0.0291774	0.0429778
FBgn0011584	0	0
FBgn0032198	6.63358e-305	4.6229e-304
FBgn0032197	0.00383919	0.00600698
FBgn0032196	1.16847e-13	2.55174e-13
FBgn0024320	4.78254e-105	2.07563e-104
FBgn0051875	2.26272e-95	9.42748e-95
FBgn0004419	2.15115e-27	5.69831e-27
FBgn0051717	2.41866e-29	6.568e-29
FBgn0032223	0	0
FBgn0032230	7.27572e-06	1.28604e-05
FBgn0032234	3.09916e-08	5.9348e-08
FBgn0000413	0	0
FBgn0051716	0	0
FBgn0025366	0	0
FBgn0032243	4.81106e-76	1.8282e-75
FBgn0032246	9.6249e-09	1.86704e-08
FBgn0032252	6.86357e-25	1.77225e-24
FBgn0027611	1.51707e-13	3.29944e-13
FBgn0086347	7.53021e-138	3.67255e-137
FBgn0051719	1.67068e-53	5.54643e-53
FBgn0032253	2.20872e-61	7.68244e-61
FBgn0053303	1.14708e-08	2.22289e-08
FBgn0027568	0.0127128	0.0192658
FBgn0032218	8.28537e-101	3.52506e-100
FBgn0032216	0.000553294	0.000905292
FBgn0005322	1.82075e-15	4.11804e-15
FBgn0032210	3.15088e-32	8.84461e-32
FBgn0260749	1.04504e-212	6.13868e-212
FBgn0011305	0	0
FBgn0000229	1.49197e-06	2.71026e-06
FBgn0024248	8.15389e-79	3.15605e-78
FBgn0051721	1.99451e-14	4.42694e-14
FBgn0040496	4.33398e-24	1.10529e-23
FBgn0015320	3.19475e-40	9.57113e-40
FBgn0032322	0.00175982	0.00280542
FBgn0041781	2.66399e-23	6.71813e-23
FBgn0032330	1.70578e-109	7.52064e-109
FBgn0015756	0	0
FBgn0000146	3.59107e-292	2.45565e-291
FBgn0004872	4.12637e-17	9.58548e-17
FBgn0053129	0	0
FBgn0004363	0	0
FBgn0032305	0	0
FBgn0261983	0.000729632	0.00118451
FBgn0262647	0.000233615	0.000389114
FBgn0032340	0	0
FBgn0032336	1.3198e-07	2.47616e-07
FBgn0028490	0.0153181	0.023088
FBgn0032363	0	0
FBgn0032373	2.71901e-48	8.71428e-48
FBgn0032378	0	0
FBgn0020309	0	0
FBgn0032391	2.02428e-09	3.99042e-09
FBgn0051864	3.91286e-30	1.07254e-29
FBgn0051865	0.000282811	0.000469581
FBgn0003145	7.82855e-14	1.71154e-13
FBgn0027505	1.49308e-15	3.39141e-15
FBgn0032401	0.00196641	0.00312792
FBgn0032399	8.29369e-47	2.62207e-46
FBgn0027081	9.04331e-06	1.59316e-05
FBgn0000114	0	0
FBgn0015797	6.37973e-07	1.17502e-06
FBgn0020443	4.18793e-141	2.06843e-140
FBgn0032439	5.65605e-08	1.07675e-07
FBgn0032433	5.19929e-28	1.39053e-27
FBgn0032429	0.00607977	0.00938431
FBgn0043841	1.27346e-17	2.9772e-17
FBgn0004394	0.0134532	0.0203561
FBgn0032449	8.38775e-84	3.31925e-83
FBgn0263598	1.261e-28	3.39429e-28
FBgn0021796	0	0
FBgn0032467	9.93889e-32	2.77253e-31
FBgn0032480	6.9315e-35	1.98974e-34
FBgn0032482	7.26289e-51	2.37203e-50
FBgn0051729	3.80427e-103	1.64008e-102
FBgn0051855	0.0194326	0.0290418
FBgn0032513	3.18604e-19	7.64153e-19
FBgn0032512	9.47659e-06	1.66748e-05
FBgn0032511	0	0
FBgn0032484	0.000798286	0.00129344
FBgn0032479	7.29941e-06	1.28983e-05
FBgn0032475	0	0
FBgn0032474	3.4836e-39	1.03673e-38
FBgn0032521	0.029896	0.0439585
FBgn0259984	1.87463e-289	1.27444e-288
FBgn0028546	0	0
FBgn0023407	0	0
FBgn0032520	2.23235e-38	6.61314e-38
FBgn0032518	0	0
FBgn0028931	4.20337e-14	9.25917e-14
FBgn0028919	0	0
FBgn0000153	0.0328519	0.0481349
FBgn0028509	0	0
FBgn0028938	3.44082e-06	6.17357e-06
FBgn0019890	1.06388e-210	6.22426e-210
FBgn0053307	2.0247e-06	3.66203e-06
FBgn0001961	1.49339e-21	3.70205e-21
FBgn0028658	0.00973026	0.0148344
FBgn0028932	0	0
FBgn0028540	5.91267e-22	1.47073e-21
FBgn0028936	1.07589e-07	2.02572e-07
FBgn0027348	2.02603e-05	3.52561e-05
FBgn0028916	9.1976e-13	1.96447e-12
FBgn0015791	3.97828e-249	2.52781e-248
FBgn0015546	2.31631e-50	7.54385e-50
FBgn0028855	0.000135191	0.000227779
FBgn0086711	2.76563e-45	8.66375e-45
FBgn0028886	3.76555e-13	8.11694e-13
FBgn0004837	0	0
FBgn0028879	7.96433e-17	1.83838e-16
FBgn0001978	0	0
FBgn0028862	3.14769e-09	6.18823e-09
FBgn0045842	2.0513e-16	4.71629e-16
FBgn0024183	4.0548e-148	2.05131e-147
FBgn0000317	0	0
FBgn0002524	1.45805e-23	3.70096e-23
FBgn0028518	2.35344e-101	1.00495e-100
FBgn0001987	0	0
FBgn0010382	0	0
FBgn0000182	0	0
FBgn0028895	0.000142381	0.000239616
FBgn0011708	2.2653e-05	3.9361e-05
FBgn0000307	4.84185e-51	1.58221e-50
FBgn0000250	0	0
FBgn0001994	2.24454e-214	1.32113e-213
FBgn0002673	0	0
FBgn0024734	1.61844e-21	4.00865e-21
FBgn0032586	2.68152e-200	1.53497e-199
FBgn0032587	0	0
FBgn0005677	1.92368e-11	3.9875e-11
FBgn0261278	1.55706e-68	5.6342e-68
FBgn0086907	0.0183356	0.0274446
FBgn0000409	2.13699e-48	6.85646e-48
FBgn0032600	3.94745e-47	1.25275e-46
FBgn0264695	0	0
FBgn0032603	4.86156e-18	1.14345e-17
FBgn0040262	8.07854e-23	2.02763e-22
FBgn0086673	1.48912e-25	3.8639e-25
FBgn0004797	3.33766e-22	8.33057e-22
FBgn0051739	0	0
FBgn0032614	1.80084e-06	3.26321e-06
FBgn0027779	4.21001e-32	1.18063e-31
FBgn0032618	0.00371219	0.00581295
FBgn0026150	9.03985e-16	2.05894e-15
FBgn0032633	0.000311251	0.000514751
FBgn0020503	0	0
FBgn0032651	0.000888866	0.00143742
FBgn0003187	3.97674e-43	1.22343e-42
FBgn0032643	1.85126e-76	7.04856e-76
FBgn0024689	4.83403e-18	1.13743e-17
FBgn0000183	0	0
FBgn0260632	2.8777e-79	1.11904e-78
FBgn0011274	0.000396635	0.000652813
FBgn0015609	0	0
FBgn0032656	2.42363e-145	1.21661e-144
FBgn0243486	0.000217238	0.00036225
FBgn0000120	7.15932e-08	1.35629e-07
FBgn0032666	7.72026e-19	1.84106e-18
FBgn0041184	0.0170144	0.0255391
FBgn0001301	1.04298e-32	2.9404e-32
FBgn0000636	1.25204e-09	2.48406e-09
FBgn0032685	1.76188e-248	1.11707e-247
FBgn0032688	2.49191e-39	7.42356e-39
FBgn0032694	2.13667e-06	3.85976e-06
FBgn0032689	0	0
FBgn0032681	0.00490825	0.00761634
FBgn0261597	1.65184e-36	4.8321e-36
FBgn0032698	0.010689	0.0162579
FBgn0032701	2.99301e-13	6.46601e-13
FBgn0032713	4.45705e-19	1.06724e-18
FBgn0027070	2.99905e-11	6.19457e-11
FBgn0003896	2.53105e-05	4.3835e-05
FBgn0032717	6.20564e-258	3.99972e-257
FBgn0032715	0.000730265	0.00118521
FBgn0040992	1.15835e-07	2.17745e-07
FBgn0032706	3.15697e-51	1.03337e-50
FBgn0025608	5.67325e-18	1.33221e-17
FBgn0005617	0	0
FBgn0051793	1.76442e-15	3.9953e-15
FBgn0086442	1.49683e-18	3.55642e-18
FBgn0263198	2.89255e-94	1.19407e-93
FBgn0032748	0	0
FBgn0000075	4.06163e-07	7.52349e-07
FBgn0010300	0	0
FBgn0086443	1.0563e-28	2.85119e-28
FBgn0002023	4.25148e-26	1.10759e-25
FBgn0032752	4.48414e-52	1.47941e-51
FBgn0032731	1.60361e-38	4.76024e-38
FBgn0032729	1.08591e-60	3.7569e-60
FBgn0015772	8.95732e-84	3.54224e-83
FBgn0032725	3.03992e-06	5.461e-06
FBgn0032723	0	0
FBgn0015380	5.82141e-10	1.16329e-09
FBgn0032780	0.00055826	0.00091316
FBgn0032779	8.28748e-13	1.77138e-12
FBgn0032783	4.23479e-13	9.11833e-13
FBgn0041789	0	0
FBgn0032775	0.000979824	0.00158187
FBgn0032774	1.36269e-08	2.63721e-08
FBgn0032773	1.81298e-11	3.76205e-11
FBgn0010097	0.00033483	0.000552962
FBgn0032785	5.83962e-05	9.98608e-05
FBgn0002044	0	0
FBgn0003231	0	0
FBgn0041180	4.43595e-189	2.49758e-188
FBgn0000464	0	0
FBgn0005672	0.00852056	0.0130345
FBgn0032801	2.22317e-05	3.86404e-05
FBgn0032797	0.000177607	0.000297525
FBgn0032796	0	0
FBgn0003732	4.29198e-71	1.57751e-70
FBgn0004811	2.15995e-47	6.88093e-47
FBgn0032821	4.36821e-150	2.21949e-149
FBgn0032815	3.38276e-140	1.66652e-139
FBgn0019686	1.16488e-272	7.72129e-272
FBgn0045064	2.92479e-12	6.17679e-12
FBgn0032846	2.64153e-33	7.49054e-33
FBgn0032848	0.00148732	0.00237946
FBgn0032845	5.21222e-12	1.0956e-11
FBgn0014127	3.57413e-05	6.15345e-05
FBgn0003475	0	0
FBgn0015803	4.43686e-86	1.7714e-85
FBgn0032863	5.44626e-05	9.32708e-05
FBgn0042175	3.95364e-12	8.32848e-12
FBgn0051683	6.08551e-20	1.47842e-19
FBgn0032873	3.75797e-16	8.61305e-16
FBgn0032877	7.06257e-06	1.25051e-05
FBgn0262743	1.95727e-44	6.08246e-44
FBgn0032880	0	0
FBgn0032876	8.40968e-69	3.0487e-68
FBgn0016054	1.17744e-38	3.49695e-38
FBgn0011202	0	0
FBgn0000251	3.30584e-62	1.15536e-61
FBgn0032886	0	0
FBgn0032889	1.48346e-23	3.76381e-23
FBgn0051673	2.16225e-12	4.578e-12
FBgn0032900	0.000541912	0.000887166
FBgn0032906	6.23113e-45	1.94053e-44
FBgn0032901	0	0
FBgn0032883	0	0
FBgn0010395	9.26829e-07	1.69792e-06
FBgn0032923	1.75105e-06	3.17498e-06
FBgn0010100	3.49319e-153	1.79049e-152
FBgn0261239	4.34902e-18	1.02414e-17
FBgn0032938	0	0
FBgn0051626	5.11924e-15	1.15114e-14
FBgn0032935	9.86659e-05	0.000167253
FBgn0086251	0	0
FBgn0023388	1.70304e-122	7.87776e-122
FBgn0032910	0	0
FBgn0023091	0.00467168	0.00726858
FBgn0032940	0	0
FBgn0015570	0.00442607	0.0068938
FBgn0261393	2.43513e-05	4.22113e-05
FBgn0002306	5.78447e-308	4.05052e-307
FBgn0086372	0	0
FBgn0037498	0.027322	0.040316
FBgn0261238	0	0
FBgn0014863	1.16351e-11	2.42731e-11
FBgn0000071	0.00220321	0.0034979
FBgn0037466	0	0
FBgn0037468	5.11804e-256	3.28421e-255
FBgn0037470	3.1316e-17	7.28624e-17
FBgn0260642	5.71115e-178	3.13683e-177
FBgn0003339	6.83748e-90	2.77737e-89
FBgn0000166	3.38227e-37	9.92893e-37
FBgn0037448	8.50505e-08	1.60758e-07
FBgn0010355	1.61688e-126	7.59972e-126
FBgn0026565	4.79341e-23	1.20725e-22
FBgn0037429	1.58738e-08	3.068e-08
FBgn0267698	4.26963e-89	1.72471e-88
FBgn0037442	8.0341e-19	1.91512e-18
FBgn0037446	0.0239336	0.0354506
FBgn0037440	1.98367e-31	5.50725e-31
FBgn0037526	0	0
FBgn0260005	0.0324086	0.0475093
FBgn0024909	2.86311e-15	6.46306e-15
FBgn0014931	1.61795e-35	4.67898e-35
FBgn0037530	0	0
FBgn0037525	2.37371e-147	1.19981e-146
FBgn0037536	1.53967e-12	3.27651e-12
FBgn0243512	1.0725e-32	3.02217e-32
FBgn0037551	1.84686e-175	1.0068e-174
FBgn0037554	0	0
FBgn0037556	1.19416e-25	3.1013e-25
FBgn0037555	8.39827e-211	4.92332e-210
FBgn0001138	3.07012e-124	1.43149e-123
FBgn0037541	3.49104e-121	1.6072e-120
FBgn0037533	4.06427e-13	8.75439e-13
FBgn0037580	2.07752e-121	9.58716e-121
FBgn0020249	5.57785e-05	9.54403e-05
FBgn0037592	3.19441e-13	6.89855e-13
FBgn0037606	7.28681e-82	2.86415e-81
FBgn0037607	1.41176e-06	2.56855e-06
FBgn0263231	0	0
FBgn0024326	1.6237e-28	4.36452e-28
FBgn0037601	0.00981362	0.0149576
FBgn0037614	7.48904e-07	1.37586e-06
FBgn0037617	1.71476e-159	8.94651e-159
FBgn0037624	2.24013e-94	9.26056e-94
[truncated: 1,988 more rows]

## Sheet: S2R+ selected gene
Gene ID	P value	Adjusted P value
FBgn0260439	1.1859e-11	2.05456e-11
FBgn0000084	2.43882e-114	1.06891e-113
FBgn0031091	0	0
FBgn0031090	6.29742e-32	1.49739e-31
FBgn0010215	1.05421e-09	1.73772e-09
FBgn0264492	0	0
FBgn0052820	9.31793e-07	1.41377e-06
FBgn0027588	0	0
FBgn0040372	9.86345e-07	1.49562e-06
FBgn0000316	1.80086e-23	3.85719e-23
FBgn0052817	7.5122e-48	2.09847e-47
FBgn0004648	0	0
FBgn0024983	1.13922e-34	2.78e-34
FBgn0260400	2.93736e-13	5.25925e-13
FBgn0023537	3.70594e-33	8.90656e-33
FBgn0029526	0.0253011	0.0318904
FBgn0266572	7.44228e-52	2.16879e-51
FBgn0052816	0.000139194	0.000195859
FBgn0040373	3.79027e-63	1.20437e-62
FBgn0000108	4.21011e-17	8.15511e-17
FBgn0025635	2.17144e-08	3.47571e-08
FBgn0003575	1.32666e-49	3.76574e-49
FBgn0025638	1.98389e-16	3.79358e-16
FBgn0025637	5.10581e-151	2.68779e-150
FBgn0021764	1.43792e-107	6.06463e-107
FBgn0040383	2.59972e-17	5.06163e-17
FBgn0040382	1.43087e-21	2.98802e-21
FBgn0027343	1.82938e-14	3.3711e-14
FBgn0260855	3.56333e-07	5.48599e-07
FBgn0025639	2.30942e-05	3.34914e-05
FBgn0040340	3.24408e-40	8.37741e-40
FBgn0003638	2.33899e-131	1.12099e-130
FBgn0040364	1.1986e-239	8.53767e-239
FBgn0024362	0.0144566	0.0185397
FBgn0024987	0	0
FBgn0023169	1.11272e-16	2.13603e-16
FBgn0052813	1.55916e-107	6.56473e-107
FBgn0024985	1.81333e-28	4.15512e-28
FBgn0024365	1.07954e-35	2.66341e-35
FBgn0024360	2.30518e-05	3.34495e-05
FBgn0024366	1.49795e-137	7.38769e-137
FBgn0025641	7.02057e-196	4.37408e-195
FBgn0028550	1.33364e-14	2.46403e-14
FBgn0261444	0	0
FBgn0040366	7.0988e-13	1.26366e-12
FBgn0026872	4.70631e-96	1.85911e-95
FBgn0013720	9.37597e-49	2.63706e-48
FBgn0025381	1.87191e-24	4.07858e-24
FBgn0025394	2.46101e-12	4.32457e-12
FBgn0000210	0	0
FBgn0001189	7.04903e-18	1.3856e-17
FBgn0023130	2.09151e-28	4.79032e-28
FBgn0025382	5.23235e-22	1.10152e-21
FBgn0266284	2.43334e-05	3.52677e-05
FBgn0026086	6.86695e-130	3.25618e-129
FBgn0023513	2.73534e-30	6.38981e-30
FBgn0029594	1.54273e-05	2.25589e-05
FBgn0023519	0.0174788	0.0222647
FBgn0023508	0.000483484	0.000664723
FBgn0023522	1.35846e-09	2.2325e-09
FBgn0261954	6.22623e-231	4.2981e-230
FBgn0025630	2.02022e-82	7.38197e-82
FBgn0025628	2.6354e-193	1.62958e-192
FBgn0025631	1.98612e-07	3.08772e-07
FBgn0000667	6.24629e-196	3.89661e-195
FBgn0003964	0	0
FBgn0023512	2.45423e-21	5.09909e-21
FBgn0023511	2.7287e-95	1.07103e-94
FBgn0023518	0.000511154	0.00070198
FBgn0023516	1.97366e-05	2.86898e-05
FBgn0023515	5.51745e-114	2.40966e-113
FBgn0026090	0.0170502	0.02173
FBgn0040395	0	0
FBgn0000382	9.3963e-48	2.61883e-47
FBgn0023507	7.83346e-15	1.4544e-14
FBgn0023540	0	0
FBgn0011576	0	0
FBgn0023549	2.25712e-08	3.61168e-08
FBgn0003159	0	0
FBgn0044047	0.000448259	0.000617673
FBgn0023526	1.10668e-12	1.96079e-12
FBgn0023529	1.11345e-133	5.36766e-133
FBgn0023528	0	0
FBgn0027296	0	0
FBgn0023524	1.4806e-07	2.31203e-07
FBgn0029608	0.000291946	0.000405462
FBgn0001330	0.000177764	0.000249062
FBgn0004397	3.48699e-27	7.85131e-27
FBgn0029603	0.00196493	0.00263168
FBgn0004655	9.59979e-90	3.67134e-89
FBgn0004861	0	0
FBgn0004050	6.10181e-123	2.79899e-122
FBgn0040066	7.04775e-50	2.00167e-49
FBgn0001404	6.92825e-24	1.49828e-23
FBgn0040334	1.29403e-15	2.44219e-15
FBgn0011606	5.08904e-24	1.10199e-23
FBgn0040388	5.84857e-23	1.2478e-22
FBgn0003714	1.23556e-08	1.9848e-08
FBgn0003371	5.90605e-302	5.02934e-301
FBgn0003068	0.0303259	0.0380097
FBgn0024993	2.8696e-15	5.38678e-15
FBgn0024991	1.26246e-10	2.13094e-10
FBgn0040384	3.28351e-09	5.3338e-09
FBgn0024980	8.87603e-07	1.34797e-06
FBgn0000376	5.40991e-05	7.72709e-05
FBgn0250874	0.00083764	0.00113923
FBgn0024994	1.61501e-28	3.70415e-28
FBgn0004647	2.51866e-50	7.20747e-50
FBgn0000479	0	0
FBgn0262656	4.73604e-16	8.98643e-16
FBgn0029662	1.46475e-14	2.70323e-14
FBgn0028746	6.29367e-12	1.095e-11
FBgn0028369	1.04429e-05	1.53295e-05
FBgn0029664	1.32423e-08	2.12654e-08
FBgn0023215	2.10124e-113	9.13633e-113
FBgn0015286	2.05582e-95	8.08208e-95
FBgn0029672	2.59348e-23	5.55246e-23
FBgn0052791	1.98445e-05	2.8838e-05
FBgn0086899	0	0
FBgn0029676	0	0
FBgn0028491	0.0191872	0.0244218
FBgn0029686	2.63895e-143	1.33906e-142
FBgn0029687	1.71016e-231	1.18388e-230
FBgn0029688	7.14947e-120	3.23138e-119
FBgn0029685	2.32251e-184	1.3806e-183
FBgn0026084	1.61924e-22	3.43531e-22
FBgn0026085	2.60062e-42	6.87815e-42
FBgn0026083	0	0
FBgn0266570	5.29667e-15	9.87508e-15
FBgn0000635	0.00465452	0.00612718
FBgn0026080	0	0
FBgn0029693	1.4522e-112	6.27544e-112
FBgn0003053	2.07767e-49	5.88394e-49
FBgn0022768	3.08117e-52	9.00566e-52
FBgn0025615	0.0157938	0.0201914
FBgn0025387	1.12059e-40	2.91518e-40
FBgn0029711	2.53713e-05	3.67287e-05
FBgn0003210	2.14284e-113	9.30897e-113
FBgn0011760	1.43031e-48	4.01367e-48
FBgn0028325	1.57865e-40	4.09599e-40
FBgn0029737	6.14861e-21	1.27051e-20
FBgn0004368	3.10657e-38	7.86146e-38
FBgn0014024	0	0
FBgn0024332	1.36954e-10	2.30852e-10
FBgn0029763	3.03487e-206	1.95519e-205
FBgn0029766	0	0
FBgn0029771	1.65812e-10	2.78446e-10
FBgn0004687	1.33256e-226	9.04673e-226
FBgn0029778	6.79204e-11	1.15636e-10
FBgn0263987	4.61981e-57	1.40449e-56
FBgn0028474	1.02288e-13	1.8496e-13
FBgn0029785	0	0
FBgn0000394	0.00175852	0.00236036
FBgn0029798	9.70397e-27	2.16809e-26
FBgn0029801	4.60138e-49	1.29862e-48
FBgn0029820	9.81114e-86	3.6667e-85
FBgn0000042	0	0
FBgn0029821	9.54124e-21	1.96329e-20
FBgn0029822	2.5115e-11	4.31621e-11
FBgn0029823	3.6533e-59	1.12879e-58
FBgn0029819	0	0
FBgn0013987	5.62746e-41	1.47019e-40
FBgn0029800	7.37531e-22	1.55001e-21
FBgn0261383	5.70211e-69	1.89123e-68
FBgn0052758	9.03334e-240	6.44378e-239
FBgn0046687	5.1913e-166	2.90359e-165
FBgn0029824	2.68613e-72	9.15592e-72
FBgn0029825	2.12325e-21	4.41701e-21
FBgn0029830	3.3535e-05	4.82629e-05
FBgn0029833	1.28873e-266	1.00366e-265
FBgn0003514	0	0
FBgn0028982	8.83692e-70	2.95084e-69
FBgn0029858	4.7304e-29	1.09156e-28
FBgn0029866	1.35457e-26	3.01683e-26
FBgn0261955	1.02435e-16	1.96794e-16
FBgn0029870	1.2078e-53	3.57904e-53
FBgn0014026	0.000164843	0.000231156
FBgn0003139	9.9515e-51	2.8644e-50
FBgn0086558	3.47196e-11	5.9502e-11
FBgn0040918	8.60564e-109	3.64832e-108
FBgn0029878	6.22798e-191	3.8127e-190
FBgn0029879	2.39524e-26	5.29859e-26
FBgn0029881	9.60371e-151	5.05016e-150
FBgn0028360	2.30979e-69	7.69722e-69
FBgn0062413	3.19483e-43	8.53688e-43
FBgn0028336	2.3898e-138	1.18575e-137
FBgn0029891	1.08885e-300	9.24021e-300
FBgn0029895	3.70859e-130	1.76364e-129
FBgn0029899	0	0
FBgn0029903	0	0
FBgn0263968	9.85706e-43	2.61262e-42
FBgn0003390	1.30885e-29	3.02876e-29
FBgn0029896	0.027321	0.034366
FBgn0029894	6.37532e-11	1.08616e-10
FBgn0029893	5.47593e-118	2.448e-117
FBgn0029888	4.98527e-12	8.69199e-12
FBgn0029914	7.08781e-16	1.34229e-15
FBgn0027108	3.02183e-131	1.44543e-130
FBgn0000330	0.000568426	0.000778679
FBgn0027106	0.000753684	0.00102675
FBgn0004646	1.57203e-51	4.55684e-51
FBgn0029915	1.02498e-52	3.0101e-52
FBgn0029911	0	0
FBgn0026144	7.17687e-05	0.000102006
FBgn0025549	0.0020044	0.00268234
FBgn0004198	3.89851e-13	6.97001e-13
FBgn0029959	0.000511619	0.000702424
FBgn0016041	0.000382708	0.000529424
FBgn0029955	0	0
FBgn0029504	2.57816e-38	6.52761e-38
FBgn0040087	0	0
FBgn0029976	0	0
FBgn0004657	9.67673e-44	2.60552e-43
FBgn0040319	9.65454e-41	2.51427e-40
FBgn0029997	8.41513e-150	4.40631e-149
FBgn0029996	1.52e-09	2.49298e-09
FBgn0004656	0	0
FBgn0003656	4.52851e-146	2.33886e-145
FBgn0027280	6.99575e-24	1.51221e-23
FBgn0029980	0.000539408	0.00073975
FBgn0029979	2.10454e-07	3.26767e-07
FBgn0029974	0.00980719	0.0126862
FBgn0261592	1.91716e-109	8.16286e-109
FBgn0029971	2.73149e-232	1.89892e-231
FBgn0029999	9.89641e-11	1.67504e-10
FBgn0030010	5.765e-19	1.15535e-18
FBgn0020653	6.83138e-85	2.53958e-84
FBgn0030030	1.49764e-06	2.25701e-06
FBgn0030034	5.19636e-43	1.38326e-42
FBgn0017566	0.00313374	0.00415412
FBgn0030018	6.30341e-57	1.91515e-56
FBgn0030006	0.00327376	0.00433273
FBgn0025800	0	0
FBgn0030038	5.60251e-07	8.56917e-07
FBgn0264975	4.15443e-47	1.15201e-46
FBgn0030049	0	0
FBgn0030052	2.03608e-77	7.19942e-77
FBgn0030053	0	0
FBgn0025864	2.30429e-08	3.68596e-08
FBgn0030055	4.4029e-39	1.12519e-38
FBgn0030056	2.16561e-12	3.81228e-12
FBgn0030058	0.0218937	0.027752
FBgn0030057	0	0
FBgn0030048	3.40552e-55	1.0227e-54
FBgn0030040	0.000481479	0.000662151
FBgn0030037	1.50169e-52	4.3996e-52
FBgn0262976	2.84372e-36	7.03709e-36
FBgn0030067	1.44947e-18	2.88954e-18
FBgn0011586	5.81031e-219	3.86464e-218
FBgn0030066	1.68918e-11	2.91316e-11
FBgn0011661	7.77131e-261	5.90284e-260
FBgn0027330	7.42394e-05	0.000105335
FBgn0030060	1.3841e-11	2.39373e-11
FBgn0030082	0.0150134	0.0192239
FBgn0052707	6.10255e-15	1.13647e-14
FBgn0030089	2.2621e-174	1.30223e-173
FBgn0026206	6.54602e-53	1.92816e-52
FBgn0010269	2.07434e-256	1.56354e-255
FBgn0030114	6.75443e-108	2.85367e-107
FBgn0028292	5.61227e-05	8.0022e-05
FBgn0030122	3.78451e-17	7.33938e-17
FBgn0040234	9.95009e-10	1.64068e-09
FBgn0040236	3.41535e-38	8.62953e-38
FBgn0030121	1.9424e-06	2.92191e-06
FBgn0000077	2.33334e-162	1.28178e-161
FBgn0260789	0.0390068	0.0484704
FBgn0030101	9.78807e-61	3.04917e-60
FBgn0004828	7.4404e-245	5.4094e-244
FBgn0030092	0.00145021	0.00195345
FBgn0030090	9.3323e-96	3.68057e-95
FBgn0004856	0.011608	0.0149567
FBgn0030087	5.52207e-103	2.27635e-102
FBgn0030077	1.51233e-05	2.21274e-05
FBgn0030136	1.19084e-84	4.41033e-84
FBgn0001186	6.05083e-131	2.89148e-130
FBgn0027084	1.28118e-222	8.57958e-222
FBgn0028327	7.11022e-11	1.2097e-10
FBgn0267253	0.000768081	0.00104607
FBgn0026415	2.74179e-18	5.435e-18
FBgn0261617	9.24752e-119	4.16054e-118
FBgn0028341	0	0
FBgn0030170	3.53092e-267	2.75423e-266
FBgn0028342	1.75275e-68	5.79775e-68
FBgn0085437	0	0
FBgn0000711	3.10828e-46	8.55169e-46
FBgn0083167	1.02705e-29	2.38451e-29
FBgn0030208	1.61945e-101	6.64244e-101
FBgn0052687	0.00119774	0.00161869
FBgn0261710	1.17103e-263	8.97786e-263
FBgn0030196	3.21095e-07	4.96367e-07
FBgn0028331	0	0
FBgn0030183	1.46114e-55	4.39324e-55
FBgn0052685	3.89617e-94	1.52077e-93
FBgn0052677	6.86607e-20	1.39706e-19
FBgn0003204	6.21373e-59	1.91389e-58
FBgn0030228	3.49694e-70	1.17168e-69
FBgn0052672	0.000896091	0.00121738
FBgn0052675	7.4429e-166	4.14411e-165
FBgn0030230	4.11061e-68	1.35425e-67
FBgn0052676	3.29189e-14	6.03003e-14
FBgn0030218	8.67049e-06	1.2743e-05
FBgn0050295	3.02946e-07	4.68752e-07
FBgn0034570	1.99728e-53	5.90783e-53
FBgn0003748	1.80602e-45	4.93025e-45
FBgn0016984	1.02078e-290	8.44419e-290
FBgn0003891	1.9778e-134	9.55322e-134
FBgn0034611	4.22909e-160	2.30007e-159
FBgn0034618	0	0
FBgn0020306	0	0
FBgn0050394	3.35092e-102	1.37673e-101
FBgn0050390	3.07019e-121	1.40051e-120
FBgn0050392	3.58876e-19	7.22153e-19
FBgn0034598	0	0
FBgn0050389	0	0
FBgn0034590	0	0
FBgn0020312	3.09112e-185	1.84642e-184
FBgn0034641	3.9849e-82	1.45286e-81
FBgn0034642	0.00588228	0.00769606
FBgn0034643	5.58151e-11	9.52242e-11
FBgn0034644	2.50981e-46	6.91675e-46
FBgn0010228	4.15342e-233	2.89973e-232
FBgn0027360	2.47275e-08	3.95159e-08
FBgn0034649	0.0107783	0.0139059
FBgn0034647	0.00147814	0.00199054
FBgn0034638	0.00419857	0.0055329
FBgn0034636	0.0341649	0.0426693
FBgn0034634	0.00389683	0.00513939
FBgn0010470	0	0
FBgn0010415	1.01443e-52	2.98091e-52
FBgn0004362	0	0
FBgn0034657	0	0
FBgn0034674	1.45382e-31	3.44521e-31
FBgn0050404	1.91636e-22	4.06041e-22
FBgn0034691	4.6608e-65	1.50528e-64
FBgn0029147	1.76897e-10	2.96858e-10
FBgn0000008	5.85731e-49	1.65213e-48
FBgn0034708	2.32207e-180	1.36877e-179
FBgn0243516	8.2629e-73	2.82627e-72
FBgn0013272	1.42686e-243	1.03128e-242
FBgn0034722	2.77285e-69	9.22782e-69
FBgn0022985	0	0
FBgn0260866	2.01273e-46	5.54994e-46
FBgn0003175	2.59447e-75	9.05671e-75
FBgn0034729	0.0374398	0.0466056
FBgn0022986	5.14519e-29	1.18672e-28
FBgn0034718	1.59607e-246	1.16383e-245
FBgn0034741	0.00177538	0.00238169
FBgn0034744	0.035455	0.0442244
FBgn0034758	0.00973937	0.0126018
FBgn0050269	4.04437e-08	6.41935e-08
FBgn0034792	5.08845e-15	9.49047e-15
FBgn0034786	4.7108e-39	1.20325e-38
FBgn0000405	1.45254e-37	3.65324e-37
FBgn0005631	0.000371151	0.000513869
FBgn0020257	0	0
FBgn0040091	1.00171e-26	2.23603e-26
FBgn0021979	1.04199e-80	3.76004e-80
FBgn0034816	3.86023e-115	1.70099e-114
FBgn0010622	6.91064e-44	1.86175e-43
FBgn0034804	4.74815e-10	7.88208e-10
FBgn0034802	3.319e-43	8.86388e-43
FBgn0034858	0	0
FBgn0028497	2.32504e-57	7.08598e-57
FBgn0250838	8.58421e-172	4.90156e-171
FBgn0015903	4.27179e-21	8.84549e-21
FBgn0034897	3.66037e-19	7.36262e-19
FBgn0050183	4.50133e-08	7.12856e-08
FBgn0034879	5.75344e-13	1.02603e-12
FBgn0034878	2.3223e-21	4.82906e-21
FBgn0034876	2.87558e-49	8.13893e-49
FBgn0034914	5.7008e-28	1.29784e-27
FBgn0263667	2.8113e-27	6.33863e-27
FBgn0034928	2.69442e-21	5.59103e-21
FBgn0261794	0	0
FBgn0001123	0	0
FBgn0034946	4.35101e-173	2.49309e-172
FBgn0005612	1.45465e-19	2.94763e-19
FBgn0011695	6.59852e-07	1.00707e-06
FBgn0034962	1.95951e-97	7.79056e-97
FBgn0003353	5.45433e-26	1.20333e-25
FBgn0034967	2.02182e-17	3.94115e-17
FBgn0034968	8.26692e-191	5.05463e-190
FBgn0025806	1.47529e-08	2.36836e-08
FBgn0034971	2.29443e-25	5.0416e-25
FBgn0013764	0	0
FBgn0050172	0.000955604	0.00129787
FBgn0061198	3.93336e-05	5.64431e-05
FBgn0034958	0	0
FBgn0034951	5.01107e-10	8.31574e-10
FBgn0019948	5.18798e-76	1.82005e-75
FBgn0034945	7.22533e-10	1.1954e-09
FBgn0034935	0.00109877	0.00148861
FBgn0034933	4.89082e-08	7.74288e-08
FBgn0263006	0	0
FBgn0015268	5.10505e-40	1.31486e-39
FBgn0034923	0	0
FBgn0025336	0.0348877	0.0435389
FBgn0025335	2.50107e-06	3.744e-06
FBgn0004581	2.59466e-08	4.14102e-08
FBgn0021895	3.36702e-11	5.77639e-11
FBgn0086129	0.00138959	0.00187437
FBgn0034975	0.00157341	0.00211651
FBgn0021875	0.00749095	0.00975668
FBgn0259937	2.1872e-51	6.33632e-51
FBgn0266083	1.09683e-55	3.29988e-55
FBgn0034997	1.22919e-71	4.16386e-71
FBgn0034999	0.0013461	0.0018162
FBgn0003888	1.50374e-64	4.8312e-64
FBgn0004101	2.14259e-19	4.32739e-19
FBgn0034982	0	0
FBgn0041582	2.39153e-224	1.60808e-223
FBgn0002787	1.89419e-42	5.01516e-42
FBgn0035020	0	0
FBgn0035027	2.87603e-05	4.14761e-05
FBgn0035047	2.71362e-06	4.0597e-06
FBgn0035026	8.42859e-19	1.68298e-18
FBgn0016687	1.41571e-46	3.91029e-46
FBgn0035021	0.0119072	0.0153341
FBgn0035016	0	0
FBgn0019886	3.80039e-88	1.4411e-87
FBgn0010414	9.53541e-23	2.03174e-22
FBgn0035001	1.96367e-65	6.35869e-65
FBgn0000037	8.34054e-06	1.22837e-05
FBgn0050421	0	0
FBgn0022343	2.70157e-74	9.34445e-74
FBgn0035085	0.018721	0.0238347
FBgn0035088	5.50193e-09	8.90513e-09
FBgn0035091	4.72302e-72	1.60654e-71
FBgn0004055	2.36418e-12	4.15886e-12
FBgn0265434	0	0
FBgn0010435	8.44851e-37	2.1055e-36
FBgn0035084	1.73968e-55	5.22755e-55
FBgn0035083	0.0283561	0.0356316
FBgn0035082	1.40008e-24	3.0546e-24
FBgn0043792	0.024701	0.0311659
FBgn0035060	0	0
FBgn0027590	6.71928e-16	1.27348e-15
FBgn0035092	7.20892e-05	0.000102402
FBgn0001325	8.65842e-14	1.5691e-13
FBgn0004919	8.94273e-17	1.72005e-16
FBgn0020386	0	0
FBgn0035107	1.17483e-35	2.89704e-35
FBgn0035111	5.23948e-07	8.01888e-07
FBgn0063923	1.80744e-09	2.95556e-09
FBgn0053229	4.4591e-14	8.13479e-14
FBgn0027111	2.78832e-20	5.70649e-20
FBgn0029002	1.60428e-22	3.40503e-22
FBgn0004373	0	0
FBgn0035121	1.12786e-71	3.82323e-71
FBgn0024806	6.84402e-127	3.19907e-126
FBgn0000541	0	0
FBgn0035110	3.06249e-06	4.57745e-06
FBgn0027587	1.69448e-103	6.99098e-103
FBgn0025592	2.29499e-36	5.69352e-36
FBgn0035137	0.0288329	0.0362122
FBgn0035140	1.17262e-40	3.04732e-40
FBgn0035142	2.11979e-34	5.1575e-34
FBgn0035145	2.2399e-30	5.24241e-30
FBgn0035147	3.11562e-59	9.63863e-59
FBgn0001316	9.62638e-246	7.00903e-245
FBgn0265574	0	0
FBgn0023000	5.13918e-06	7.63969e-06
FBgn0035132	3.61806e-218	2.40001e-217
FBgn0035155	5.25496e-05	7.50796e-05
FBgn0035165	4.23866e-20	8.65313e-20
FBgn0035167	0.00295584	0.00392147
FBgn0052479	0	0
FBgn0035173	0	0
FBgn0035162	1.67607e-34	4.08195e-34
FBgn0035160	5.21195e-06	7.7432e-06
FBgn0025676	3.08211e-45	8.39986e-45
FBgn0035158	0.00313745	0.00415793
FBgn0035152	0	0
FBgn0035151	7.10842e-29	1.63647e-28
FBgn0040281	9.31416e-08	1.46608e-07
FBgn0025525	1.59891e-07	2.49598e-07
FBgn0004870	6.63094e-18	1.3055e-17
FBgn0024277	0	0
FBgn0035195	3.6774e-51	1.06222e-50
FBgn0035205	2.53438e-57	7.7192e-57
FBgn0035207	4.54626e-136	2.22211e-135
FBgn0010246	2.48495e-64	7.96284e-64
FBgn0029514	0.0158596	0.0202703
FBgn0004635	4.41949e-289	3.62546e-288
FBgn0261243	0	0
FBgn0028577	0	0
FBgn0043458	3.35236e-71	1.13249e-70
FBgn0020248	3.07932e-24	6.69158e-24
FBgn0267487	0	0
FBgn0035213	0	0
FBgn0035211	1.06815e-290	8.8212e-290
FBgn0035206	2.49234e-25	5.46915e-25
FBgn0035204	1.67513e-13	3.01792e-13
FBgn0010333	5.06749e-65	1.63555e-64
FBgn0035229	8.37778e-97	3.31741e-96
FBgn0041342	5.80596e-193	3.58107e-192
FBgn0035233	1.29848e-14	2.39997e-14
FBgn0035236	4.19676e-104	1.73729e-103
FBgn0035237	1.92149e-16	3.67712e-16
FBgn0035244	0.0011447	0.00154913
FBgn0013753	4.93515e-201	3.12221e-200
FBgn0025712	0.00245796	0.00327063
FBgn0035252	3.81171e-32	9.08094e-32
FBgn0035254	1.52689e-05	2.23339e-05
FBgn0035266	1.89529e-15	3.56735e-15
FBgn0035267	3.79033e-128	1.78186e-127
FBgn0035268	6.6233e-65	2.1349e-64
FBgn0067864	3.05689e-25	6.69903e-25
FBgn0250789	0	0
FBgn0035270	4.07637e-33	9.79205e-33
FBgn0022702	1.8308e-17	3.57446e-17
FBgn0027594	2.40968e-73	8.27664e-73
FBgn0035253	5.46967e-64	1.75044e-63
FBgn0025725	2.80207e-133	1.34949e-132
FBgn0035238	5.52447e-09	8.93867e-09
FBgn0035232	3.43132e-11	5.8826e-11
FBgn0035228	1.15327e-06	1.74336e-06
FBgn0035283	1.92735e-05	2.80332e-05
FBgn0035285	1.93385e-47	5.38068e-47
FBgn0035295	6.28369e-22	1.32172e-21
FBgn0035298	4.92371e-61	1.54065e-60
FBgn0027547	1.84278e-70	6.20395e-70
FBgn0002872	5.64473e-86	2.11602e-85
FBgn0002183	2.69517e-98	1.07851e-97
FBgn0042712	4.27807e-54	1.27e-53
FBgn0004636	1.37573e-17	2.6956e-17
FBgn0015359	9.89262e-11	1.67497e-10
FBgn0035333	0	0
FBgn0035321	3.59968e-100	1.46185e-99
FBgn0035318	8.77019e-184	5.19457e-183
FBgn0026593	3.99433e-05	5.73013e-05
FBgn0026570	0.00181742	0.00243676
FBgn0035346	2.15066e-79	7.69297e-79
FBgn0016794	7.45398e-09	1.2033e-08
FBgn0035357	0	0
FBgn0035359	1.37222e-28	3.15023e-28
FBgn0027082	1.681e-11	2.90007e-11
FBgn0011828	9.11406e-225	6.15356e-224
FBgn0028504	1.92111e-19	3.88165e-19
FBgn0010909	0	0
FBgn0044452	3.65009e-143	1.85023e-142
FBgn0035375	1.53837e-190	9.38275e-190
FBgn0035388	7.77978e-126	3.62271e-125
FBgn0040308	2.86511e-16	5.45957e-16
FBgn0035392	2.51985e-27	5.68932e-27
FBgn0035397	0	0
FBgn0035405	1.48693e-57	4.53731e-57
FBgn0052280	6.39917e-70	2.13827e-69
FBgn0035411	1.06923e-186	6.43368e-186
FBgn0035424	0	0
FBgn0035427	6.25393e-124	2.8822e-123
FBgn0035432	1.64083e-08	2.63153e-08
FBgn0035436	1.1119e-07	1.74402e-07
FBgn0035438	0	0
FBgn0004167	0	0
FBgn0035444	9.8475e-07	1.49366e-06
FBgn0027616	3.7555e-56	1.13611e-55
FBgn0035431	5.02339e-13	8.96487e-13
FBgn0035425	8.28411e-205	5.30916e-204
FBgn0035422	0	0
FBgn0047135	6.84612e-143	3.46316e-142
FBgn0035407	5.73218e-18	1.12945e-17
FBgn0035402	2.38266e-26	5.27314e-26
FBgn0035400	0	0
FBgn0026189	0	0
FBgn0010317	2.62503e-13	4.71031e-13
FBgn0026259	0	0
FBgn0014388	5.94288e-06	8.80519e-06
FBgn0035464	3.62151e-07	5.57208e-07
FBgn0004888	6.49549e-27	1.45587e-26
FBgn0004875	0	0
FBgn0026592	0.0167281	0.021336
FBgn0035469	3.59081e-06	5.359e-06
FBgn0035477	9.48054e-10	1.56535e-09
FBgn0035481	1.03827e-21	2.17555e-21
FBgn0035475	2.33077e-13	4.18536e-13
FBgn0035473	5.73368e-11	9.77526e-11
FBgn0003943	0	0
FBgn0052264	1.41999e-233	9.92783e-233
FBgn0035483	1.06985e-29	2.48037e-29
FBgn0035498	6.31138e-105	2.62149e-104
FBgn0035515	2.11367e-99	8.52046e-99
FBgn0015829	8.82626e-12	1.53238e-11
FBgn0041630	1.83164e-14	3.374e-14
FBgn0035520	1.70208e-05	2.48299e-05
FBgn0041171	3.28655e-23	7.03016e-23
FBgn0001257	8.55955e-264	6.57256e-263
FBgn0004574	0	0
FBgn0264693	0	0
FBgn0035497	3.62003e-266	2.81482e-265
FBgn0052251	7.33731e-286	5.99904e-285
FBgn0035539	6.26737e-13	1.11687e-12
FBgn0035540	0.000449722	0.000619517
FBgn0035542	5.39002e-196	3.36671e-195
FBgn0035558	3.84523e-43	1.02526e-42
FBgn0262733	1.76736e-224	1.19001e-223
FBgn0035541	0.00698749	0.00911057
FBgn0035533	0	0
FBgn0261797	8.41902e-15	1.56194e-14
FBgn0035571	5.65066e-09	9.13685e-09
FBgn0005775	3.8973e-32	9.28037e-32
FBgn0030234	0.0293623	0.0368301
FBgn0030243	0.00300449	0.00398494
FBgn0030246	5.39595e-28	1.22901e-27
FBgn0030245	2.28018e-65	7.37389e-65
FBgn0030242	0	0
FBgn0262735	0	0
FBgn0003360	0	0
FBgn0025111	7.32471e-47	2.02541e-46
FBgn0027498	4.70627e-37	1.17466e-36
FBgn0015245	2.64983e-22	5.60484e-22
FBgn0030274	0	0
FBgn0030276	4.1593e-11	7.11083e-11
FBgn0030293	4.70927e-42	1.24284e-41
FBgn0020255	1.27143e-207	8.245e-207
FBgn0030268	0	0
FBgn0001624	3.65061e-210	2.37991e-209
FBgn0001145	2.98287e-59	9.23959e-59
FBgn0030301	1.75474e-09	2.87191e-09
FBgn0030306	2.28587e-07	3.54699e-07
FBgn0030310	1.47756e-10	2.48635e-10
FBgn0030316	3.46572e-06	5.17544e-06
FBgn0019660	7.72461e-20	1.5711e-19
FBgn0002948	4.76507e-14	8.68332e-14
FBgn0030318	0.000154571	0.000217123
FBgn0002723	0.0157749	0.0201725
FBgn0014133	0	0
FBgn0030323	0.000317281	0.000440151
FBgn0030320	9.31569e-36	2.29949e-35
FBgn0030309	7.40644e-35	1.81185e-34
FBgn0262740	1.19972e-202	7.62924e-202
FBgn0030329	0	0
FBgn0030330	0	0
FBgn0030334	0	0
FBgn0000259	0	0
FBgn0030345	2.9165e-15	5.47274e-15
FBgn0030347	3.20821e-74	1.10813e-73
FBgn0030351	0.00165501	0.00222324
FBgn0030352	7.76916e-69	2.57334e-68
FBgn0030354	2.31137e-129	1.09285e-128
FBgn0030342	4.12057e-18	8.13536e-18
FBgn0030336	0	0
FBgn0001218	7.55764e-236	5.32933e-235
FBgn0030328	0	0
FBgn0030366	0.00212627	0.00284235
FBgn0030406	7.54108e-05	0.000106966
FBgn0041203	1.51927e-33	3.66382e-33
FBgn0030400	1.9494e-48	5.46722e-48
FBgn0030391	1.59087e-23	3.41187e-23
FBgn0030409	4.4671e-40	1.15176e-39
FBgn0030412	0	0
FBgn0015024	6.62573e-206	4.25742e-205
FBgn0011837	3.71251e-15	6.95583e-15
FBgn0030418	3.69588e-264	2.84236e-263
FBgn0030421	2.69294e-08	4.2951e-08
FBgn0030435	2.45256e-61	7.68884e-61
FBgn0030431	2.35869e-06	3.53516e-06
FBgn0020513	4.99819e-101	2.03989e-100
FBgn0030447	0	0
FBgn0030451	6.49956e-102	2.66813e-101
FBgn0030452	6.84898e-149	3.57483e-148
FBgn0030457	0	0
FBgn0029133	1.70644e-10	2.86463e-10
FBgn0004456	4.72616e-17	9.12958e-17
FBgn0010303	0	0
FBgn0030468	9.47357e-19	1.89087e-18
FBgn0040309	5.51816e-35	1.35396e-34
FBgn0030474	1.79204e-18	3.56668e-18
FBgn0030478	0	0
FBgn0030480	0.00601712	0.00787039
FBgn0030481	2.58829e-51	7.48945e-51
FBgn0030486	4.70117e-52	1.37162e-51
FBgn0030485	9.28465e-13	1.648e-12
FBgn0026749	4.23339e-08	6.71287e-08
FBgn0030479	0.0321522	0.0402183
FBgn0030467	0.00359604	0.0047516
FBgn0041210	0	0
FBgn0086674	8.8806e-252	6.56311e-251
FBgn0030503	3.84775e-266	2.98717e-265
FBgn0030505	9.99994e-130	4.73722e-129
FBgn0004047	0.000126399	0.000178058
FBgn0003218	6.15597e-111	2.63475e-110
FBgn0261244	5.11964e-231	3.53917e-230
FBgn0052626	9.43275e-138	4.65677e-137
FBgn0030530	1.60726e-111	6.90308e-111
FBgn0030529	6.18037e-20	1.25858e-19
FBgn0030520	5.12069e-24	1.10836e-23
FBgn0001087	1.29734e-168	7.35656e-168
FBgn0030512	1.29466e-09	2.12837e-09
FBgn0030510	0.000432269	0.000596141
FBgn0000173	8.51811e-211	5.5605e-210
FBgn0026713	2.3163e-14	4.25721e-14
FBgn0040153	7.07536e-62	2.22666e-61
FBgn0030571	4.67829e-27	1.05096e-26
FBgn0015010	0.00114679	0.00155153
FBgn0030576	1.7664e-38	4.4885e-38
FBgn0030574	9.53163e-291	7.8981e-290
FBgn0264078	6.68972e-145	3.42631e-144
FBgn0052594	0	0
FBgn0030603	0	0
FBgn0030605	3.1378e-85	1.16913e-84
FBgn0053178	2.70548e-13	4.85113e-13
FBgn0264389	1.33283e-159	7.22489e-159
FBgn0027601	8.52315e-307	7.33408e-306
FBgn0030581	2.30084e-238	1.63181e-237
FBgn0003301	1.24766e-43	3.35389e-43
FBgn0004924	6.84586e-281	5.50577e-280
FBgn0015926	1.02076e-24	2.22901e-24
FBgn0026428	1.31601e-232	9.16185e-232
FBgn0030616	3.97491e-08	6.31521e-08
FBgn0014455	1.07111e-23	2.30824e-23
FBgn0030641	2.87562e-101	1.17654e-100
FBgn0030647	0.0285172	0.0358249
FBgn0030648	9.65017e-47	2.66694e-46
FBgn0027287	8.54494e-05	0.000121066
FBgn0030660	0.0124986	0.0160789
FBgn0030668	0.000127236	0.000179186
FBgn0030671	0.00815702	0.010599
FBgn0030673	1.47523e-06	2.22392e-06
FBgn0030672	2.13669e-10	3.57471e-10
FBgn0030670	0.000392931	0.000542802
FBgn0003463	1.22438e-86	4.59679e-86
FBgn0030655	7.77929e-08	1.22645e-07
FBgn0030654	2.0207e-16	3.86248e-16
FBgn0040285	8.40653e-06	1.23735e-05
FBgn0030674	0	0
FBgn0030683	4.20502e-06	6.26425e-06
FBgn0030692	4.46249e-12	7.78879e-12
FBgn0030694	1.43561e-33	3.46377e-33
FBgn0003345	0	0
FBgn0001105	0	0
FBgn0001092	9.12287e-180	5.36473e-179
FBgn0030701	1.90948e-143	9.70914e-143
FBgn0003392	3.51278e-155	1.8773e-154
FBgn0030711	0.000262098	0.000364522
FBgn0000611	8.6247e-73	2.94797e-72
FBgn0003969	6.83162e-259	5.16516e-258
FBgn0030719	0	0
FBgn0030716	0.0321534	0.0402183
FBgn0045073	1.34661e-73	4.63498e-73
FBgn0053180	5.38299e-56	1.62646e-55
FBgn0030703	0.000142121	0.00019992
FBgn0002914	1.37294e-73	4.72231e-73
FBgn0000319	0	0
FBgn0030693	4.48893e-15	8.39138e-15
FBgn0025809	0.000657852	0.00089893
FBgn0030685	1.02288e-81	3.71284e-81
FBgn0030731	4.03548e-08	6.4073e-08
FBgn0000536	1.62842e-64	5.22836e-64
FBgn0011571	0	0
FBgn0052579	2.62777e-43	7.02547e-43
FBgn0004227	0	0
FBgn0005411	2.53596e-27	5.72306e-27
FBgn0030742	3.65198e-05	5.24512e-05
FBgn0030734	2.61667e-68	8.63219e-68
FBgn0052576	1.24004e-77	4.39414e-77
FBgn0040207	0.000467372	0.00064311
FBgn0028397	1.69543e-07	2.64498e-07
FBgn0004598	2.24178e-279	1.80001e-278
FBgn0030745	0	0
FBgn0030748	1.2252e-23	2.63682e-23
FBgn0030753	4.56327e-06	6.79177e-06
FBgn0262734	0	0
FBgn0267384	0.00110413	0.00149547
FBgn0061200	9.28476e-07	1.40918e-06
FBgn0026181	8.97664e-95	3.51496e-94
FBgn0030761	0.00245783	0.00327063
FBgn0030758	0	0
FBgn0011826	0.00849118	0.0110099
FBgn0011742	3.12942e-39	8.00572e-39
FBgn0261609	6.00333e-69	1.98979e-68
FBgn0030749	0	0
FBgn0010416	4.53105e-05	6.48685e-05
FBgn0030744	1.95234e-37	4.89526e-37
FBgn0030766	7.47724e-09	1.20666e-08
FBgn0030790	9.45013e-15	1.7506e-14
FBgn0030796	0	0
FBgn0030801	2.71655e-22	5.74104e-22
FBgn0030803	0	0
FBgn0030797	4.29864e-15	8.04178e-15
FBgn0030791	3.16263e-80	1.13707e-79
FBgn0030789	0.00100863	0.00136762
FBgn0001250	2.9279e-128	1.37905e-127
FBgn0027528	2.74143e-31	6.48405e-31
FBgn0259923	8.48711e-15	1.57398e-14
FBgn0030817	2.01391e-09	3.28881e-09
FBgn0260748	3.89427e-92	1.50807e-91
FBgn0000163	4.47657e-43	1.1923e-42
FBgn0002590	0.00493028	0.00647806
FBgn0030812	2.90782e-256	2.18842e-255
FBgn0030809	0	0
FBgn0030805	0.0361928	0.0451103
FBgn0030838	4.77411e-120	2.15976e-119
FBgn0030839	3.33926e-12	5.85114e-12
FBgn0027602	2.3811e-27	5.38346e-27
FBgn0024238	1.72223e-15	3.24285e-15
FBgn0030847	2.70069e-22	5.70995e-22
FBgn0026313	0.0238779	0.0301971
FBgn0030853	0.0115551	0.0148924
FBgn0250788	8.30935e-113	3.59707e-112
FBgn0026192	1.49414e-05	2.18678e-05
FBgn0030872	4.5601e-29	1.05325e-28
FBgn0030873	3.25213e-92	1.26039e-91
FBgn0030863	3.91265e-135	1.89922e-134
FBgn0026375	3.03963e-284	2.477e-283
FBgn0030854	3.46789e-50	9.89504e-50
FBgn0030850	0.0298051	0.0373664
FBgn0030884	2.5788e-71	8.71762e-71
FBgn0030891	0	0
FBgn0021765	1.93661e-18	3.84976e-18
FBgn0030893	1.9383e-64	6.21925e-64
FBgn0030890	2.87209e-24	6.25229e-24
FBgn0265784	0	0
FBgn0022355	4.6988e-05	6.72507e-05
FBgn0052549	2.62733e-10	4.38512e-10
FBgn0004957	0	0
FBgn0027087	0	0
FBgn0030946	0	0
FBgn0027335	2.85925e-200	1.80658e-199
FBgn0030930	3.96082e-15	7.41825e-15
FBgn0030955	2.77767e-09	4.52105e-09
FBgn0004462	5.16976e-07	7.91463e-07
FBgn0030973	0	0
FBgn0030976	0.000524235	0.000719343
FBgn0030974	2.33186e-36	5.78208e-36
FBgn0030970	3.4321e-12	6.0074e-12
FBgn0030968	0.00289154	0.0038382
FBgn0030996	8.06338e-13	1.43278e-12
FBgn0040068	1.72611e-07	2.69114e-07
FBgn0259834	1.21603e-139	6.07031e-139
FBgn0031012	2.36048e-83	8.68981e-83
FBgn0031011	2.79394e-05	4.03396e-05
FBgn0052537	0.000340939	0.000472705
FBgn0031006	1.27267e-29	2.94642e-29
FBgn0030997	0.0325198	0.0406663
FBgn0030990	2.38726e-11	4.10412e-11
FBgn0031016	1.15151e-297	9.7217e-297
FBgn0031020	0.000185543	0.000259666
FBgn0027621	0	0
FBgn0031023	2.14773e-206	1.38547e-205
FBgn0000257	8.61094e-112	3.70157e-111
FBgn0031037	2.38452e-10	3.98392e-10
FBgn0031044	1.45478e-30	3.4146e-30
FBgn0031047	3.30894e-09	5.37334e-09
FBgn0031049	0.0148316	0.0190107
FBgn0031052	0.0137953	0.0177286
FBgn0031054	1.04949e-161	5.75231e-161
FBgn0004057	2.29684e-14	4.22303e-14
FBgn0031057	0	0
FBgn0010341	1.80745e-91	6.97748e-91
FBgn0031059	5.03027e-14	9.15643e-14
FBgn0086384	0.0247525	0.0312229
FBgn0031053	1.41165e-98	5.66731e-98
FBgn0031050	1.16022e-40	3.01669e-40
FBgn0087008	2.36878e-144	1.20946e-143
FBgn0031043	0.000208267	0.000290889
FBgn0031036	6.40217e-05	9.11527e-05
FBgn0031030	5.38082e-206	3.46201e-205
FBgn0026430	0	0
FBgn0027291	0	0
FBgn0020261	3.71963e-06	5.54788e-06
FBgn0052533	3.28087e-54	9.75147e-54
FBgn0031069	3.00654e-69	9.99878e-69
FBgn0031078	0	0
FBgn0052529	0	0
FBgn0261811	2.72494e-138	1.35067e-137
FBgn0042132	9.63079e-42	2.5322e-41
FBgn0031061	0	0
FBgn0031060	3.06139e-10	5.10094e-10
FBgn0031066	1.68346e-116	7.44474e-116
FBgn0005198	2.7456e-13	4.92128e-13
FBgn0260397	2.05796e-105	8.55512e-105
FBgn0024814	0	0
FBgn0036967	7.35543e-43	1.95272e-42
FBgn0003124	9.57505e-41	2.49489e-40
FBgn0262057	3.64399e-18	7.20599e-18
FBgn0036958	3.20626e-229	2.20101e-228
FBgn0036952	4.37131e-34	1.05936e-33
FBgn0036949	4.84727e-12	8.45438e-12
FBgn0036932	4.38798e-12	7.66145e-12
FBgn0261283	0	0
FBgn0036909	1.1962e-09	1.96847e-09
FBgn0013799	0	0
FBgn0001324	0.00245934	0.00327159
FBgn0020389	9.51544e-75	3.30522e-74
FBgn0036915	7.98418e-06	1.17694e-05
FBgn0036921	5.02175e-05	7.1831e-05
FBgn0004852	1.26403e-21	2.6441e-21
FBgn0036926	1.85945e-05	2.70695e-05
FBgn0036929	5.46438e-30	1.27287e-29
FBgn0036927	2.52609e-18	5.01145e-18
FBgn0020887	8.09976e-36	2.00136e-35
FBgn0262519	8.97525e-149	4.67968e-148
FBgn0014037	7.78174e-46	2.1338e-45
FBgn0262518	2.56374e-47	7.12117e-47
FBgn0003744	0.0167487	0.0213567
FBgn0036908	3.44938e-27	7.77018e-27
FBgn0260653	1.34723e-13	2.43253e-13
FBgn0036897	0.00367663	0.00485549
FBgn0036896	0.00332397	0.00439683
FBgn0036892	0.00243589	0.0032439
FBgn0036882	2.91234e-25	6.38509e-25
FBgn0040075	0	0
FBgn0017578	7.16366e-24	1.54783e-23
FBgn0026630	1.24102e-26	2.76644e-26
FBgn0036853	1.10112e-10	1.86245e-10
FBgn0036846	7.00999e-08	1.10658e-07
FBgn0036850	6.46086e-254	4.82554e-253
FBgn0036844	8.04218e-129	3.79517e-128
FBgn0036842	1.17875e-67	3.85758e-67
FBgn0002945	0.0238849	0.0301982
FBgn0036837	1.07615e-163	5.96489e-163
FBgn0036801	2.35262e-91	9.07491e-91
FBgn0036815	3.43267e-16	6.52591e-16
FBgn0036825	0	0
FBgn0036828	9.85983e-08	1.55048e-07
FBgn0036821	6.7348e-130	3.19659e-129
FBgn0036816	4.48081e-21	9.27051e-21
FBgn0036814	1.03047e-11	1.78654e-11
FBgn0001078	1.99067e-43	5.33083e-43
FBgn0036808	4.93879e-08	7.81632e-08
FBgn0036805	4.44708e-19	8.93774e-19
FBgn0040322	2.59666e-114	1.13607e-113
FBgn0042134	0	0
FBgn0036777	1.21789e-118	5.4744e-118
FBgn0052195	1.50745e-15	2.8406e-15
FBgn0003997	1.58128e-05	2.31157e-05
FBgn0036762	7.07478e-41	1.84634e-40
FBgn0036763	1.81921e-22	3.85622e-22
FBgn0036765	6.4723e-55	1.93658e-54
FBgn0000568	8.10402e-84	2.98786e-83
FBgn0036769	2.40242e-07	3.72549e-07
FBgn0036764	8.01768e-10	1.3256e-09
FBgn0036761	7.10166e-27	1.58956e-26
FBgn0036732	5.60731e-290	4.61524e-289
FBgn0036734	0	0
FBgn0036741	2.55483e-40	6.60793e-40
FBgn0036752	0.00322477	0.00427134
FBgn0004401	0	0
FBgn0000567	2.16953e-19	4.38e-19
FBgn0025455	0	0
FBgn0023197	0.00358256	0.00473506
FBgn0036714	4.1963e-23	8.96839e-23
FBgn0036727	9.62344e-49	2.70511e-48
FBgn0036728	9.58001e-114	4.18021e-113
FBgn0036730	7.81938e-11	1.32897e-10
FBgn0042641	1.29026e-39	3.30764e-39
FBgn0036710	1.77593e-05	2.58689e-05
FBgn0010352	4.16201e-189	2.52284e-188
FBgn0036685	0	0
FBgn0036684	2.30728e-05	3.34702e-05
FBgn0052163	9.98028e-13	1.7702e-12
FBgn0002283	2.81657e-18	5.58098e-18
FBgn0042178	5.68824e-47	1.57555e-46
FBgn0042177	5.21783e-18	1.02934e-17
FBgn0000414	4.1214e-144	2.09778e-143
FBgn0004108	4.74708e-15	8.86721e-15
FBgn0036661	4.76081e-15	8.88949e-15
FBgn0036662	0.0167551	0.0213594
FBgn0003410	8.64054e-85	3.20729e-84
FBgn0036663	0	0
FBgn0036660	0.00169958	0.00228249
FBgn0040512	0	0
FBgn0260960	3.01637e-17	5.85895e-17
FBgn0000017	1.00175e-13	1.81206e-13
FBgn0017572	5.41032e-18	1.06646e-17
FBgn0036624	1.57972e-100	6.43656e-100
FBgn0028399	2.46096e-16	4.69309e-16
FBgn0262732	4.95421e-20	1.01097e-19
FBgn0036641	1.86033e-05	2.70743e-05
FBgn0014163	0	0
FBgn0036623	7.1467e-166	3.9837e-165
FBgn0036621	0.00115119	0.00155706
FBgn0036560	4.75252e-28	1.08346e-27
FBgn0036566	6.27425e-76	2.198e-75
FBgn0010280	0	0
FBgn0036571	1.13826e-06	1.7212e-06
FBgn0263603	0	0
FBgn0036565	2.49064e-102	1.02414e-101
FBgn0263602	0	0
FBgn0260635	1.69582e-130	8.08799e-130
FBgn0040230	0	0
FBgn0036546	0.00550877	0.00721889
FBgn0036547	2.44579e-27	5.52717e-27
FBgn0036552	0.00517269	0.00678933
FBgn0259824	5.01959e-55	1.50374e-54
FBgn0263601	3.30376e-125	1.53407e-124
FBgn0000212	1.78141e-206	1.15067e-205
FBgn0036538	2.06633e-20	4.23946e-20
FBgn0036537	1.98218e-44	5.36945e-44
FBgn0036534	7.24434e-40	1.86294e-39
FBgn0000565	5.13221e-07	7.85959e-07
FBgn0004396	0.000327387	0.000454043
FBgn0087035	8.48465e-37	2.11343e-36
FBgn0036510	0	0
FBgn0267390	2.86645e-05	4.13501e-05
FBgn0036515	3.08742e-08	4.91471e-08
FBgn0036518	4.37222e-53	1.2894e-52
FBgn0036516	4.01107e-144	2.04374e-143
FBgn0036505	0.00244841	0.00325968
FBgn0036502	6.73626e-05	9.58262e-05
FBgn0040805	1.33145e-10	2.24508e-10
FBgn0036460	7.04929e-08	1.11243e-07
FBgn0002778	5.36785e-08	8.4899e-08
FBgn0027088	1.92204e-26	4.25948e-26
FBgn0036480	1.4855e-11	2.56728e-11
FBgn0014002	4.5046e-185	2.68422e-184
FBgn0036483	5.88926e-15	1.09716e-14
FBgn0036481	0.00256471	0.00341084
FBgn0036463	0.00163285	0.00219467
FBgn0041604	3.68472e-06	5.49748e-06
FBgn0036446	7.16023e-15	1.33192e-14
FBgn0036451	0	0
FBgn0029148	0.00688064	0.00897364
FBgn0036449	6.12315e-15	1.13987e-14
FBgn0013263	9.43283e-69	3.12229e-68
FBgn0027375	1.25399e-38	3.19139e-38
FBgn0026409	6.12172e-153	3.23295e-152
FBgn0003459	5.12615e-16	9.7229e-16
FBgn0001085	3.37135e-06	5.03605e-06
FBgn0043550	4.41198e-112	1.90322e-111
FBgn0052137	0.0237266	0.0300134
FBgn0036389	1.28067e-28	2.94278e-28
FBgn0036402	1.95387e-84	7.22537e-84
FBgn0026418	0	0
FBgn0036405	2.0374e-82	7.43924e-82
FBgn0267795	2.41097e-70	8.09467e-70
FBgn0061515	0	0
FBgn0036397	1.80416e-09	2.95116e-09
FBgn0025874	2.82669e-15	5.30826e-15
FBgn0026376	2.12666e-18	4.22414e-18
FBgn0086708	5.21774e-34	1.26386e-33
FBgn0036373	2.41365e-18	4.79032e-18
FBgn0036374	0	0
FBgn0036376	8.62011e-125	3.98387e-124
FBgn0036369	1.19302e-07	1.86829e-07
FBgn0023095	1.75368e-31	4.1498e-31
FBgn0040813	7.79224e-117	3.46463e-116
FBgn0260049	1.51641e-36	3.76767e-36
FBgn0036365	0	0
FBgn0036354	0.0355928	0.0443738
FBgn0036353	0.0149675	0.01918
FBgn0011284	0	0
FBgn0036341	4.60052e-17	8.89037e-17
FBgn0036342	9.14368e-10	1.51075e-09
FBgn0036337	1.64118e-21	3.42284e-21
FBgn0014007	1.42115e-21	2.96897e-21
FBgn0036305	1.12696e-26	2.51446e-26
FBgn0036311	0.0243249	0.030715
FBgn0262714	2.46167e-27	5.56051e-27
FBgn0036319	4.04151e-11	6.91425e-11
FBgn0036317	4.8965e-70	1.6395e-69
FBgn0036316	4.27938e-12	7.47715e-12
FBgn0010235	1.14739e-194	7.11268e-194
FBgn0036286	9.42464e-90	3.60716e-89
FBgn0036291	0.00272652	0.00362211
FBgn0041775	0	0
FBgn0262524	6.39053e-06	9.45423e-06
FBgn0002466	6.16614e-76	2.16166e-75
FBgn0036294	6.20154e-10	1.02774e-09
FBgn0036288	1.00625e-17	1.97322e-17
FBgn0020655	2.52191e-08	4.02623e-08
FBgn0052103	1.40908e-26	3.1368e-26
FBgn0036257	2.80737e-20	5.7431e-20
FBgn0013997	0.0241443	0.0304949
FBgn0036273	5.2692e-18	1.03906e-17
FBgn0036272	1.33493e-39	3.42037e-39
FBgn0036271	6.92855e-35	1.69663e-34
FBgn0022709	1.20246e-08	1.93289e-08
FBgn0036263	7.4685e-100	3.01806e-99
FBgn0022959	5.3146e-97	2.10616e-96
FBgn0004381	6.23078e-07	9.51237e-07
FBgn0036213	1.03326e-152	5.45093e-152
FBgn0036214	4.77321e-14	8.69495e-14
FBgn0036240	6.17387e-13	1.10061e-12
FBgn0041096	7.70578e-121	3.50535e-120
FBgn0036239	1.83529e-154	9.7869e-154
FBgn0000404	3.21153e-22	6.78418e-22
FBgn0036211	0	0
FBgn0036212	5.77657e-38	1.45583e-37
FBgn0015278	9.1034e-145	4.65769e-144
FBgn0036165	0.0201177	0.0255732
FBgn0036173	3.71677e-74	1.28289e-73
FBgn0042138	0	0
FBgn0036199	8.85529e-06	1.30068e-05
FBgn0036196	3.55859e-07	5.48041e-07
FBgn0036194	2.11832e-137	1.04264e-136
FBgn0086254	0	0
FBgn0036142	7.44118e-26	1.63872e-25
FBgn0041094	1.92803e-13	3.46848e-13
FBgn0036155	3.47358e-37	8.68308e-37
FBgn0036152	1.12492e-22	2.39277e-22
FBgn0036147	0	0
FBgn0036144	8.85709e-53	2.60422e-52
FBgn0261112	0.00377827	0.00498703
FBgn0052082	4.43463e-77	1.5658e-76
FBgn0036141	1.32014e-38	3.35799e-38
FBgn0036126	5.91343e-29	1.36264e-28
FBgn0036125	6.02873e-05	8.58606e-05
FBgn0020412	0	0
FBgn0052075	3.73568e-17	7.24754e-17
FBgn0036111	1.21561e-53	3.60003e-53
FBgn0001179	0	0
FBgn0036090	8.22405e-05	0.000116586
FBgn0036096	7.54253e-09	1.21679e-08
FBgn0010762	3.58884e-21	7.43446e-21
FBgn0026160	8.03791e-295	6.71691e-294
FBgn0036105	0.020561	0.0261098
FBgn0027615	8.71708e-28	1.98361e-27
FBgn0052066	1.08454e-65	3.51653e-65
FBgn0011802	1.88573e-17	3.68023e-17
FBgn0052056	1.7307e-14	3.19165e-14
FBgn0036043	8.05499e-07	1.22631e-06
FBgn0027567	5.79581e-07	8.85656e-07
FBgn0025866	3.36032e-20	6.86855e-20
FBgn0263251	3.08842e-72	1.05199e-71
FBgn0036063	0.0349368	0.0435891
FBgn0036058	6.63131e-121	3.01936e-120
FBgn0036057	0.0254131	0.0320151
FBgn0036053	1.88875e-50	5.41433e-50
FBgn0004390	2.81078e-85	1.04808e-84
FBgn0028429	6.10644e-19	1.22228e-18
FBgn0036020	1.10051e-45	3.01096e-45
FBgn0015321	2.00048e-06	3.00653e-06
FBgn0036032	8.10222e-14	1.46993e-13
FBgn0045823	1.14032e-305	9.79523e-305
FBgn0036030	1.57169e-50	4.51334e-50
FBgn0016081	2.52413e-118	1.13252e-117
FBgn0036008	4.14489e-10	6.88763e-10
FBgn0036007	1.88307e-21	3.92068e-21
FBgn0035975	1.83225e-26	4.06414e-26
FBgn0052039	0.030962	0.0387675
FBgn0001224	0.00846837	0.0109832
FBgn0035987	2.55646e-195	1.58875e-194
FBgn0040305	1.29863e-134	6.28502e-134
FBgn0035995	0.0380327	0.0473197
FBgn0035999	0.000367535	0.000509006
FBgn0052037	1.10432e-13	1.99613e-13
FBgn0011327	2.09676e-70	7.04935e-70
FBgn0035997	2.71557e-10	4.52933e-10
FBgn0035989	8.85912e-45	2.40511e-44
FBgn0035986	5.1074e-06	7.59476e-06
FBgn0015218	1.52324e-53	4.50835e-53
FBgn0001225	5.101e-11	8.70868e-11
FBgn0011769	1.51111e-215	9.95674e-215
FBgn0004379	0	0
FBgn0035978	3.48831e-22	7.36255e-22
FBgn0035968	3.63925e-41	9.53293e-41
FBgn0035936	1.2473e-61	3.92031e-61
FBgn0035944	2.31026e-39	5.9132e-39
FBgn0035945	6.2478e-08	9.87213e-08
FBgn0035951	1.11332e-36	2.77175e-36
FBgn0035953	8.06834e-22	1.69349e-21
FBgn0023479	6.53097e-168	3.69063e-167
FBgn0035964	4.13855e-269	3.2488e-268
FBgn0011206	4.4552e-21	9.22141e-21
FBgn0035959	1.3862e-14	2.56019e-14
FBgn0000116	8.43524e-60	2.61945e-59
FBgn0016070	8.43494e-136	4.11464e-135
FBgn0263199	4.47592e-15	8.37023e-15
FBgn0086706	2.39198e-09	3.89715e-09
FBgn0035942	3.96376e-255	2.97857e-254
FBgn0001168	2.975e-16	5.66459e-16
FBgn0263930	1.33769e-116	5.92094e-116
FBgn0011509	1.83156e-47	5.09895e-47
FBgn0035879	5.15605e-141	2.5896e-140
FBgn0035890	2.86796e-111	1.22856e-110
FBgn0020224	1.06959e-09	1.76248e-09
FBgn0010825	5.13832e-230	3.53223e-229
FBgn0024236	7.13166e-177	4.14918e-176
FBgn0035909	5.91509e-100	2.39425e-99
FBgn0017429	6.53289e-12	1.13622e-11
FBgn0035906	1.69137e-05	2.4681e-05
FBgn0035896	2.23811e-238	1.5896e-237
FBgn0263352	0	0
FBgn0265102	8.5129e-125	3.93801e-124
FBgn0035889	7.22231e-09	1.16666e-08
FBgn0001248	0	0
FBgn0035880	1.33586e-27	3.0314e-27
FBgn0035878	0	0
FBgn0053057	5.38655e-06	8.00018e-06
FBgn0027549	1.05383e-40	2.74298e-40
FBgn0035850	1.32793e-177	7.77178e-177
FBgn0015793	5.97855e-14	1.08665e-13
FBgn0035872	1.56056e-23	3.34834e-23
FBgn0035871	1.47476e-21	3.07836e-21
FBgn0027569	8.51037e-06	1.25226e-05
FBgn0035853	1.21087e-10	2.04526e-10
FBgn0262716	7.44822e-171	4.24307e-170
FBgn0011817	3.40701e-75	1.18679e-74
FBgn0024187	7.01607e-72	2.37995e-71
FBgn0003041	6.40931e-92	2.47813e-91
FBgn0016694	3.8823e-185	2.31621e-184
FBgn0052369	4.99142e-67	1.62916e-66
FBgn0035793	0	0
FBgn0028582	1.89353e-166	1.06271e-165
FBgn0035791	1.22568e-08	1.96957e-08
FBgn0002909	7.06087e-148	3.66986e-147
FBgn0011640	5.00053e-71	1.68695e-70
FBgn0019662	3.86242e-22	8.1382e-22
FBgn0082598	0	0
FBgn0016983	2.12618e-64	6.81764e-64
FBgn0035777	0	0
FBgn0014011	1.00354e-21	2.10368e-21
FBgn0035776	2.49172e-32	5.94485e-32
FBgn0035772	0	0
FBgn0035767	2.76779e-05	3.99738e-05
FBgn0035763	7.63898e-13	1.35835e-12
FBgn0035761	1.24683e-23	2.6822e-23
FBgn0012058	1.17641e-33	2.83978e-33
FBgn0035753	1.80398e-21	3.75758e-21
FBgn0035721	2.14545e-185	1.2831e-184
FBgn0035720	0	0
FBgn0035715	6.21917e-73	2.1287e-72
FBgn0035713	0	0
FBgn0035710	7.74724e-18	1.52102e-17
FBgn0042185	5.26886e-115	2.31547e-114
FBgn0035707	1.29236e-12	2.28402e-12
FBgn0035708	4.06042e-11	6.94419e-11
FBgn0035702	3.08615e-05	4.44672e-05
FBgn0035689	1.57062e-21	3.27707e-21
FBgn0024921	4.05202e-274	3.22719e-273
FBgn0001258	8.61368e-13	1.52946e-12
FBgn0035688	4.03501e-15	7.55145e-15
FBgn0052407	1.16244e-21	2.43261e-21
FBgn0028980	8.19239e-19	1.63648e-18
FBgn0035675	1.07779e-08	1.73362e-08
FBgn0035656	7.17687e-05	0.000102006
FBgn0002638	0	0
FBgn0003984	2.86309e-12	5.02214e-12
FBgn0016756	0	0
FBgn0260936	0	0
FBgn0035639	0	0
FBgn0015806	6.02991e-44	1.62537e-43
FBgn0035638	1.32656e-30	3.11662e-30
FBgn0086694	1.87439e-13	3.37321e-13
FBgn0035630	8.1788e-81	2.95566e-80
FBgn0263106	4.63463e-13	8.28009e-13
FBgn0035600	1.39588e-192	8.56675e-192
FBgn0035601	0	0
FBgn0016031	2.28999e-95	8.99549e-95
FBgn0035593	0	0
FBgn0035587	1.5829e-05	2.31325e-05
FBgn0052423	0	0
FBgn0003423	0	0
FBgn0020272	3.86321e-38	9.75615e-38
FBgn0001565	1.35405e-26	3.01683e-26
FBgn0029067	5.39488e-91	2.07775e-90
FBgn0052521	0	0
FBgn0031145	0	0
FBgn0031148	4.31054e-08	6.83081e-08
FBgn0031150	6.15508e-104	2.54582e-103
FBgn0031161	0	0
FBgn0003950	9.59648e-17	1.84435e-16
FBgn0052512	0	0
FBgn0031144	6.42883e-304	5.50308e-303
FBgn0031143	0.00043374	0.000598002
FBgn0031126	2.36226e-07	3.66437e-07
FBgn0011280	0.0395479	0.0491057
FBgn0002641	7.8192e-25	1.70822e-24
FBgn0026323	2.5066e-25	5.49799e-25
FBgn0031118	0	0
FBgn0023177	1.10985e-98	4.45935e-98
FBgn0022770	1.39518e-09	2.29055e-09
FBgn0031099	6.69256e-25	1.46338e-24
FBgn0000719	4.65154e-16	8.8329e-16
FBgn0031183	4.29451e-216	2.83346e-215
FBgn0031187	2.99485e-218	1.98929e-217
FBgn0031191	4.42793e-57	1.34699e-56
FBgn0031195	1.82991e-13	3.29437e-13
FBgn0262866	8.77741e-122	4.01137e-121
FBgn0031194	0.00993533	0.0128486
FBgn0031190	5.60488e-65	1.80781e-64
FBgn0031188	8.93966e-15	1.65667e-14
FBgn0266848	3.64535e-151	1.92103e-150
FBgn0031184	6.94954e-18	1.36658e-17
FBgn0024807	0	0
FBgn0031620	9.1154e-46	2.49672e-45
FBgn0031628	0.00154878	0.00208395
FBgn0051660	1.78188e-10	2.98924e-10
FBgn0031645	7.40624e-11	1.25962e-10
FBgn0041150	0	0
FBgn0031646	5.7026e-35	1.39852e-34
FBgn0031637	0	0
FBgn0031635	1.4946e-11	2.5821e-11
FBgn0031633	1.7008e-08	2.72682e-08
FBgn0020762	3.23865e-144	1.65188e-143
FBgn0022153	1.03102e-27	2.34396e-27
FBgn0031603	2.39252e-78	8.49638e-78
FBgn0031608	7.79684e-09	1.25741e-08
FBgn0011603	0	0
FBgn0031609	0.00326629	0.00432517
FBgn0261606	0.000663562	0.000906481
FBgn0019982	9.58479e-10	1.58204e-09
FBgn0014033	4.21599e-56	1.27464e-55
FBgn0031590	0	0
FBgn0031589	9.73916e-27	2.17496e-26
FBgn0021800	5.74679e-68	1.88949e-67
FBgn0031574	7.66764e-263	5.85118e-262
FBgn0031575	5.50426e-34	1.33261e-33
FBgn0000256	1.32847e-221	8.88417e-221
FBgn0015663	1.55954e-154	8.32542e-154
FBgn0051955	0	0
FBgn0053123	8.83744e-11	1.49838e-10
FBgn0031540	1.85261e-100	7.54221e-100
FBgn0005616	0.00672094	0.00877
FBgn0014906	6.85985e-38	1.72795e-37
FBgn0031530	1.33831e-50	3.84765e-50
FBgn0031529	5.04787e-06	7.5085e-06
FBgn0031519	1.63129e-40	4.23035e-40
FBgn0031515	8.43942e-07	1.28325e-06
FBgn0011648	1.95013e-05	2.83561e-05
FBgn0031474	0	0
FBgn0041111	0	0
FBgn0031484	6.3471e-06	9.3928e-06
FBgn0025681	7.25944e-29	1.67045e-28
FBgn0031495	3.40009e-51	9.83269e-51
FBgn0031498	0	0
FBgn0031500	0.000780711	0.00106298
FBgn0031501	8.46903e-07	1.28696e-06
FBgn0042627	1.99652e-17	3.89492e-17
FBgn0027571	0	0
FBgn0031493	0.000459285	0.000632159
FBgn0031489	1.74674e-16	3.34662e-16
FBgn0031483	0.00802141	0.0104266
FBgn0004584	2.70471e-46	7.44969e-46
FBgn0024920	4.5971e-17	8.88724e-17
FBgn0024947	9.01037e-282	7.27033e-281
FBgn0031437	5.09765e-07	7.8091e-07
FBgn0031449	6.40968e-98	2.55867e-97
FBgn0031453	8.15963e-174	4.68631e-173
FBgn0031456	3.76316e-11	6.44478e-11
FBgn0031458	1.63736e-27	3.71215e-27
FBgn0031461	1.15417e-14	2.13484e-14
FBgn0031457	0	0
FBgn0250906	3.9228e-38	9.90155e-38
FBgn0031451	1.46239e-22	3.1052e-22
FBgn0031436	2.43755e-10	4.07113e-10
FBgn0031434	3.28867e-10	5.47779e-10
FBgn0264979	7.98617e-08	1.25866e-07
FBgn0261647	5.63669e-58	1.72751e-57
FBgn0031420	2.02613e-37	5.07771e-37
FBgn0264672	2.39628e-44	6.48049e-44
FBgn0011818	2.64383e-12	4.6425e-12
FBgn0264978	1.47145e-24	3.2089e-24
FBgn0014010	6.01106e-138	2.97053e-137
FBgn0031413	0.00118001	0.00159517
FBgn0262126	6.80272e-43	1.80794e-42
FBgn0031374	1.74684e-87	6.59858e-87
FBgn0003557	0	0
FBgn0004507	1.01014e-22	2.15049e-22
FBgn0031392	1.15817e-54	3.46116e-54
FBgn0031401	3.58686e-07	5.52049e-07
FBgn0267378	3.25558e-07	5.02949e-07
FBgn0010288	0.00366042	0.00483536
FBgn0031397	0.0105719	0.0136538
FBgn0031395	1.27209e-34	3.10268e-34
FBgn0000097	2.83666e-159	1.53429e-158
FBgn0031391	2.03722e-07	3.16615e-07
FBgn0031390	1.36823e-21	2.85962e-21
FBgn0031389	1.51671e-06	2.28504e-06
FBgn0086758	1.94334e-39	4.97665e-39
FBgn0011570	2.91529e-48	8.17145e-48
FBgn0260648	0	0
FBgn0000579	0	0
FBgn0031359	0	0
FBgn0031337	2.56312e-33	6.16601e-33
FBgn0031344	2.64881e-13	4.75125e-13
FBgn0002543	1.38425e-45	3.78516e-45
FBgn0053126	5.00633e-05	7.16313e-05
FBgn0031312	2.02336e-33	4.87469e-33
FBgn0031318	7.16202e-47	1.98153e-46
FBgn0031319	0	0
FBgn0031322	5.01934e-77	1.77098e-76
FBgn0024314	6.42678e-119	2.89676e-118
FBgn0031313	4.07068e-12	7.11502e-12
FBgn0016926	1.33266e-25	2.93351e-25
FBgn0031285	3.59694e-95	1.40956e-94
FBgn0010583	0	0
FBgn0029095	2.00756e-22	4.25181e-22
FBgn0020304	0	0
FBgn0031281	1.45688e-09	2.39026e-09
FBgn0004611	8.64733e-243	6.23165e-242
FBgn0031257	3.13216e-24	6.80339e-24
FBgn0003963	2.60199e-90	9.98987e-90
FBgn0031266	1.01331e-145	5.21163e-145
FBgn0260933	5.74697e-146	2.96195e-145
FBgn0005660	2.56928e-62	8.1116e-62
FBgn0010602	1.36522e-09	2.24286e-09
FBgn0043364	7.95338e-41	2.07454e-40
FBgn0015924	0	0
FBgn0031250	4.45704e-38	1.12443e-37
FBgn0067779	3.59121e-72	1.2224e-71
FBgn0031213	1.58636e-107	6.67356e-107
FBgn0031217	1.79125e-38	4.5493e-38
FBgn0001142	7.25414e-21	1.49581e-20
FBgn0031229	3.6802e-62	1.16115e-61
FBgn0016977	0	0
FBgn0031233	5.51371e-33	1.32254e-32
FBgn0086856	0	0
FBgn0031245	2.32925e-13	4.18415e-13
FBgn0031244	1.07618e-06	1.62934e-06
FBgn0031238	2.32657e-59	7.21119e-59
FBgn0022246	5.02185e-09	8.1388e-09
FBgn0266557	0	0
FBgn0031232	2.48209e-08	3.96393e-08
FBgn0025683	4.05577e-34	9.83859e-34
FBgn0031220	9.18189e-145	4.69296e-144
FBgn0051973	4.09165e-14	7.47277e-14
FBgn0002121	2.73966e-142	1.38162e-141
FBgn0036974	2.31174e-74	8.00169e-74
FBgn0036975	9.49155e-42	2.49692e-41
FBgn0011205	1.45688e-163	8.06608e-163
FBgn0019947	6.08289e-98	2.43019e-97
FBgn0036991	2.62027e-08	4.18054e-08
FBgn0036999	1.44366e-26	3.21089e-26
FBgn0052425	1.08673e-93	4.23171e-93
FBgn0037010	2.94722e-08	4.69458e-08
FBgn0037007	1.8569e-20	3.81138e-20
FBgn0037000	5.19481e-125	2.40988e-124
FBgn0052428	0	0
FBgn0036988	1.76335e-81	6.3959e-81
FBgn0036987	3.48676e-26	7.7028e-26
FBgn0016696	4.07709e-241	2.92528e-240
FBgn0037025	4.49007e-241	3.21691e-240
FBgn0037027	5.39767e-53	1.59086e-52
FBgn0037031	1.68748e-13	3.03906e-13
FBgn0037028	0.00015678	0.000220163
FBgn0037026	7.4773e-63	2.36982e-62
FBgn0037044	1.82432e-05	2.6566e-05
FBgn0028402	0.00139223	0.00187741
FBgn0026179	1.04229e-14	1.93007e-14
FBgn0037057	2.35515e-27	5.32724e-27
FBgn0028427	2.11798e-289	1.74035e-288
FBgn0004865	6.4159e-87	2.418e-86
FBgn0053056	9.02419e-39	2.3014e-38
FBgn0053054	0.00944962	0.0122301
FBgn0003415	0	0
FBgn0259785	9.54374e-32	2.26491e-31
FBgn0037071	1.64405e-40	4.26121e-40
FBgn0005694	1.92939e-37	4.84019e-37
FBgn0086377	0.000116989	0.000164944
FBgn0037092	4.02897e-11	6.89759e-11
FBgn0037093	6.35519e-275	5.06973e-274
FBgn0037094	0	0
FBgn0015283	5.82017e-160	3.15842e-159
FBgn0028663	3.39193e-130	1.61461e-129
FBgn0037100	0.00621832	0.00812707
FBgn0029152	1.24289e-94	4.86288e-94
FBgn0264561	1.37049e-15	2.5845e-15
FBgn0015239	0	0
FBgn0037083	0.000865931	0.00117738
FBgn0037082	2.31377e-15	4.35168e-15
FBgn0037081	1.57846e-26	3.50912e-26
FBgn0037076	5.14854e-17	9.93769e-17
FBgn0037070	4.08277e-44	1.10172e-43
FBgn0000551	0.00197469	0.00264403
FBgn0012034	2.08412e-63	6.63952e-63
FBgn0037063	0.000286801	0.000398541
FBgn0037108	3.0291e-58	9.30663e-58
FBgn0052446	1.98257e-14	3.64793e-14
FBgn0037117	0.000727752	0.000991968
FBgn0037135	0	0
FBgn0037138	0	0
FBgn0037130	8.67937e-107	3.62956e-106
FBgn0037120	0	0
FBgn0052447	2.03814e-122	9.34053e-122
FBgn0037109	6.80334e-83	2.50083e-82
FBgn0262737	0	0
FBgn0037142	0	0
FBgn0037149	0.00177605	0.00238194
FBgn0000100	2.72991e-20	5.58928e-20
FBgn0004179	2.25954e-163	1.2468e-162
FBgn0027086	1.52458e-43	4.09605e-43
FBgn0004449	9.89436e-87	3.72324e-86
FBgn0052452	1.25177e-10	2.11362e-10
FBgn0052451	5.63687e-161	3.0759e-160
FBgn0037186	1.11748e-33	2.69885e-33
FBgn0037184	1.09402e-06	1.65583e-06
FBgn0037182	1.39819e-109	5.95837e-109
FBgn0053169	0.0159659	0.0203903
FBgn0037202	5.71346e-06	8.47803e-06
FBgn0037203	0.00411754	0.00542757
FBgn0037206	6.47068e-49	1.82409e-48
FBgn0037207	3.47379e-19	6.99304e-19
FBgn0044324	0	0
FBgn0010348	6.23146e-273	4.93107e-272
FBgn0027339	0	0
FBgn0037374	4.40873e-14	8.04589e-14
FBgn0037375	3.58705e-97	1.42383e-96
FBgn0037379	2.37288e-06	3.55535e-06
FBgn0037384	3.36653e-28	7.69268e-28
FBgn0037387	2.05455e-06	3.08496e-06
FBgn0003261	0	0
FBgn0037391	2.00463e-66	6.52134e-66
FBgn0037383	1.40453e-05	2.05686e-05
FBgn0037376	6.63922e-07	1.01297e-06
FBgn0037329	0.00461367	0.00607666
FBgn0037332	0.0273772	0.0344278
FBgn0051550	9.10873e-22	1.91105e-21
FBgn0010051	3.37899e-139	1.68164e-138
FBgn0037341	6.74818e-23	1.4391e-22
FBgn0041191	2.35927e-13	4.23498e-13
FBgn0015324	2.94245e-19	5.92826e-19
FBgn0262125	9.62079e-27	2.15048e-26
FBgn0046222	8.64488e-120	3.90368e-119
FBgn0037363	9.38638e-09	1.51227e-08
FBgn0037368	9.13448e-107	3.81663e-106
FBgn0010772	2.20412e-68	7.27611e-68
FBgn0027951	5.81644e-20	1.18496e-19
FBgn0037350	7.88224e-13	1.4011e-12
FBgn0017550	2.51475e-184	1.49308e-183
FBgn0250753	1.99601e-129	9.44652e-129
FBgn0037344	4.43255e-59	1.36784e-58
FBgn0037339	6.21211e-110	2.64957e-109
FBgn0037336	1.42144e-71	4.81177e-71
FBgn0015402	0	0
FBgn0037327	6.31625e-14	1.1476e-13
FBgn0037297	7.68962e-71	2.59235e-70
FBgn0037299	4.77963e-21	9.8846e-21
FBgn0037313	0	0
FBgn0041707	0.000521336	0.000715565
FBgn0264712	7.12715e-42	1.87794e-41
FBgn0001311	6.18503e-127	2.89379e-126
FBgn0037315	5.49312e-06	8.156e-06
FBgn0250746	0.00217896	0.00290961
FBgn0013576	0	0
FBgn0260462	0	0
FBgn0040208	4.98158e-79	1.77676e-78
FBgn0037298	1.67062e-19	3.37969e-19
FBgn0004913	5.95039e-31	1.402e-30
FBgn0010313	1.39431e-16	2.67243e-16
FBgn0004436	3.3708e-75	1.175e-74
FBgn0087012	3.32911e-07	5.13825e-07
FBgn0037262	3.41305e-12	5.9783e-12
FBgn0087013	0	0
FBgn0037265	6.85241e-15	1.27514e-14
FBgn0010750	7.58723e-06	1.1191e-05
FBgn0037279	0	0
FBgn0037282	1.46094e-127	6.8614e-127
FBgn0026417	0.000970846	0.00131748
FBgn0037261	1.23981e-188	7.48757e-188
FBgn0041605	3.15665e-75	1.10114e-74
FBgn0027930	1.20427e-136	5.90971e-136
FBgn0037234	5.642e-63	1.7893e-62
FBgn0037235	0.0174389	0.0222196
FBgn0037239	5.253e-09	8.50781e-09
FBgn0037241	1.30069e-07	2.03496e-07
FBgn0051523	6.69613e-68	2.19722e-67
FBgn0051522	2.08907e-80	7.51638e-80
FBgn0037251	0	0
FBgn0037249	2.01294e-11	3.46544e-11
FBgn0037248	7.01499e-21	1.44771e-20
FBgn0037242	5.82834e-31	1.3739e-30
FBgn0037236	0.0157206	0.0201135
FBgn0027866	1.52613e-17	2.9879e-17
FBgn0037213	1.99274e-56	6.04329e-56
FBgn0037215	4.23201e-150	2.21831e-149
FBgn0037218	3.00131e-17	5.832e-17
FBgn0010225	0	0
FBgn0250821	0.0200403	0.0254879
FBgn0015000	1.35328e-06	2.04133e-06
FBgn0031660	3.9265e-42	1.03737e-41
FBgn0031670	1.09905e-18	2.19276e-18
FBgn0000299	0	0
FBgn0031683	1.59659e-17	3.12213e-17
FBgn0031684	0.0306806	0.0384347
FBgn0031681	2.31648e-22	4.90397e-22
FBgn0022023	3.22679e-07	4.98658e-07
FBgn0031675	1.80283e-10	3.02129e-10
FBgn0031673	3.71704e-55	1.11557e-54
FBgn0016075	1.60488e-89	6.12817e-89
FBgn0053113	0	0
FBgn0010607	1.73702e-09	2.84419e-09
FBgn0031652	3.90156e-27	8.77672e-27
FBgn0031696	1.60116e-17	3.12982e-17
FBgn0016076	8.39344e-166	4.66808e-165
FBgn0015031	5.60738e-07	8.57395e-07
FBgn0031701	0.023984	0.0303157
FBgn0031702	0.0101649	0.0131421
FBgn0000228	4.18315e-89	1.59608e-88
FBgn0003716	2.10016e-26	4.6521e-26
FBgn0031690	3.09176e-16	5.88462e-16
FBgn0000318	5.54709e-22	1.16728e-21
FBgn0051989	4.66608e-22	9.82733e-22
FBgn0002525	0	0
FBgn0031717	6.65918e-140	3.32756e-139
FBgn0014189	2.86205e-131	1.37033e-130
FBgn0031736	2.82972e-05	4.08323e-05
FBgn0001128	0	0
FBgn0031747	8.59793e-06	1.26476e-05
FBgn0031737	0.0308976	0.0386967
FBgn0001942	1.51758e-187	9.14264e-187
FBgn0051643	2.82082e-36	6.98395e-36
FBgn0031768	8.30283e-11	1.40919e-10
FBgn0031769	0	0
FBgn0031772	0.00186979	0.00250561
FBgn0031774	4.73093e-58	1.45263e-57
FBgn0266449	6.98407e-94	2.72174e-93
FBgn0266521	3.29353e-34	7.99742e-34
FBgn0031777	2.94634e-49	8.33443e-49
FBgn0029161	0	0
FBgn0000052	0	0
FBgn0025742	1.78532e-10	2.99398e-10
FBgn0031764	5.75239e-39	1.46853e-38
FBgn0001089	3.60096e-14	6.58393e-14
FBgn0031759	0.0240052	0.0303346
FBgn0000308	0	0
FBgn0265778	4.61636e-79	1.6477e-78
FBgn0015623	3.90416e-241	2.8053e-240
FBgn0031815	3.13704e-104	1.2997e-103
FBgn0031820	6.20676e-08	9.81044e-08
FBgn0051638	5.5707e-42	1.4694e-41
FBgn0031818	0.000150752	0.000211879
FBgn0259749	0.0254731	0.0320825
FBgn0031816	7.03257e-06	1.03822e-05
FBgn0031814	0	0
FBgn0011722	1.19805e-12	2.11963e-12
FBgn0051637	9.32293e-14	1.68766e-13
FBgn0031836	0	0
FBgn0031842	2.98516e-214	1.95906e-213
FBgn0046704	6.83726e-53	2.01274e-52
FBgn0025777	0.000110587	0.000156051
FBgn0031850	0	0
FBgn0000351	0.000708601	0.000966666
FBgn0028990	1.65793e-20	3.40581e-20
FBgn0031844	0	0
FBgn0051635	3.60295e-254	2.69509e-253
FBgn0031832	2.16791e-12	3.81497e-12
FBgn0031868	0.0123854	0.0159374
FBgn0004838	0	0
FBgn0016978	1.32653e-05	1.94379e-05
FBgn0264922	9.76541e-193	6.00817e-192
FBgn0031878	1.46262e-158	7.885e-158
FBgn0031874	2.117e-15	3.98314e-15
FBgn0031871	7.67285e-06	1.13139e-05
FBgn0028554	2.28207e-10	3.81404e-10
FBgn0011737	9.79917e-08	1.54143e-07
FBgn0015777	5.97342e-25	1.3073e-24
FBgn0015776	1.77721e-81	6.4414e-81
FBgn0031885	3.74199e-05	5.37284e-05
FBgn0031893	5.1713e-11	8.82563e-11
FBgn0031897	3.86785e-281	3.11581e-280
FBgn0031896	6.05052e-18	1.1917e-17
FBgn0031895	2.59475e-09	4.22473e-09
FBgn0031894	1.31573e-118	5.90877e-118
FBgn0031882	1.7103e-74	5.92824e-74
FBgn0051908	0	0
FBgn0000053	0	0
FBgn0028387	0	0
FBgn0031912	0	0
FBgn0031914	8.325e-38	2.09594e-37
FBgn0031951	0.000231407	0.000322749
FBgn0261800	2.59341e-300	2.19703e-299
FBgn0031952	8.37195e-13	1.48707e-12
FBgn0031950	0.00163514	0.00219715
FBgn0025687	1.01147e-10	1.71139e-10
FBgn0031948	1.30098e-23	2.79626e-23
FBgn0041182	0	0
FBgn0027515	1.36989e-09	2.24978e-09
FBgn0004177	0	0
FBgn0031968	1.48664e-66	4.84586e-66
FBgn0031971	0.000454075	0.000625163
FBgn0031975	2.61624e-44	7.07146e-44
FBgn0044323	3.2952e-154	1.7553e-153
FBgn0011230	0.0103731	0.0134076
FBgn0031980	0	0
FBgn0031972	2.35035e-101	9.6243e-101
FBgn0031961	3.85376e-22	8.12343e-22
FBgn0020618	2.16554e-40	5.60399e-40
FBgn0261822	0	0
FBgn0031997	1.4375e-22	3.05367e-22
FBgn0032022	1.93218e-201	1.22396e-200
FBgn0032026	0.00214745	0.00286988
FBgn0003502	3.5017e-146	1.81044e-145
FBgn0032006	0	0
FBgn0032005	2.12568e-16	4.06e-16
FBgn0031995	7.07932e-124	3.25953e-123
FBgn0031992	0.0391963	0.0486937
FBgn0032029	3.42132e-12	5.99065e-12
FBgn0032036	1.0594e-166	5.97293e-166
FBgn0020497	0	0
FBgn0027932	0	0
FBgn0029173	0.0278674	0.0350353
FBgn0032054	9.21969e-81	3.32937e-80
FBgn0016122	4.53712e-14	8.27099e-14
FBgn0028394	1.92889e-40	4.99422e-40
FBgn0250903	0	0
FBgn0032050	6.56406e-48	1.83466e-47
FBgn0026718	7.69126e-19	1.53763e-18
FBgn0014417	0	0
FBgn0032033	5.48824e-07	8.39699e-07
FBgn0027094	2.85147e-217	1.88895e-216
FBgn0010265	0.0339406	0.0423999
FBgn0001114	0.00554384	0.00726291
FBgn0003209	4.06455e-127	1.90712e-126
FBgn0004914	1.22865e-64	3.94998e-64
FBgn0032075	5.19804e-40	1.33811e-39
FBgn0032082	1.13453e-172	6.49323e-172
FBgn0040964	0.000183713	0.000257251
FBgn0052982	1.67198e-176	9.70459e-176
FBgn0013746	1.29159e-28	2.9665e-28
FBgn0011705	1.16385e-36	2.8961e-36
FBgn0032080	0.000798286	0.0010863
FBgn0032079	5.00685e-55	1.50084e-54
FBgn0032078	3.88601e-40	1.00246e-39
FBgn0032077	0.0255778	0.0322062
FBgn0032117	1.07558e-76	3.78954e-76
FBgn0032105	1.73891e-07	2.71024e-07
FBgn0002973	1.74374e-05	2.54302e-05
FBgn0032123	2.48086e-25	5.44881e-25
FBgn0040070	0	0
FBgn0032135	0.000225958	0.00031524
FBgn0051710	7.25415e-14	1.31704e-13
FBgn0000273	8.35445e-83	3.06641e-82
FBgn0028479	1.30142e-06	1.96431e-06
FBgn0004868	5.21198e-89	1.98709e-88
FBgn0032140	1.07641e-21	2.25451e-21
FBgn0032147	0.0193373	0.0246066
FBgn0032161	9.04669e-14	1.63826e-13
FBgn0032166	0	0
FBgn0032170	5.29727e-209	3.44427e-208
FBgn0032172	0	0
FBgn0032168	0	0
FBgn0032167	0	0
FBgn0051712	3.93017e-59	1.21357e-58
FBgn0032156	1.94192e-30	4.54717e-30
FBgn0004867	0	0
FBgn0063449	0.00170113	0.00228395
FBgn0032150	0.000219218	0.000305923
FBgn0042174	0	0
FBgn0043456	1.92833e-30	4.51748e-30
FBgn0011584	3.38163e-38	8.54873e-38
FBgn0250843	3.97709e-08	6.31663e-08
FBgn0032195	1.17826e-132	5.66899e-132
FBgn0032198	7.08138e-89	2.69563e-88
FBgn0032197	3.1888e-18	6.31093e-18
FBgn0032196	2.40506e-90	9.24819e-90
FBgn0024320	4.2179e-71	1.4239e-70
FBgn0051875	6.13896e-61	1.91726e-60
FBgn0004419	1.43132e-07	2.23649e-07
FBgn0051717	2.15134e-234	1.50839e-233
FBgn0032223	1.66372e-09	2.72688e-09
FBgn0032224	1.48771e-30	3.49024e-30
FBgn0032229	1.64424e-11	2.83764e-11
FBgn0003087	1.55641e-11	2.68701e-11
FBgn0032230	2.17767e-07	3.38017e-07
FBgn0032236	2.0437e-16	3.90493e-16
FBgn0000413	3.04513e-63	9.68226e-63
FBgn0051716	0	0
FBgn0032243	1.02398e-27	2.32904e-27
FBgn0032246	2.36279e-05	3.42552e-05
FBgn0267330	7.30562e-61	2.28017e-60
FBgn0004915	1.65273e-18	3.29341e-18
FBgn0032252	4.44003e-51	1.28025e-50
FBgn0027611	0.00566086	0.0074103
FBgn0032256	9.16929e-11	1.55411e-10
FBgn0086347	3.61819e-66	1.17549e-65
FBgn0032253	4.11168e-60	1.27844e-59
FBgn0005683	5.00817e-62	1.57913e-61
FBgn0032216	5.65873e-11	9.65083e-11
FBgn0032213	1.80229e-16	3.4517e-16
FBgn0005322	6.6021e-09	1.06683e-08
FBgn0260749	1.55794e-69	5.19876e-69
FBgn0011305	3.5416e-17	6.87643e-17
FBgn0000229	2.57992e-34	6.27079e-34
FBgn0024248	8.24686e-23	1.75795e-22
FBgn0010398	0.00897383	0.0116174
FBgn0051721	3.20609e-21	6.64996e-21
FBgn0015320	1.05067e-116	4.6631e-116
FBgn0021953	1.17632e-15	2.22088e-15
FBgn0032321	3.32023e-73	1.13803e-72
FBgn0032322	0.00212242	0.00283797
FBgn0041781	1.06989e-226	7.28357e-226
FBgn0000146	0.00153445	0.0020658
FBgn0004872	6.69838e-21	1.38294e-20
FBgn0053129	0	0
FBgn0004363	0	0
FBgn0069354	0.0024139	0.00321548
FBgn0032305	0.00393557	0.00518909
FBgn0011676	0.000347444	0.000481452
FBgn0032298	0.000733686	0.00099978
FBgn0261983	3.03675e-07	4.69733e-07
FBgn0262647	2.00541e-79	7.17863e-79
FBgn0032354	1.40082e-153	7.41379e-153
FBgn0028700	1.19449e-09	1.96632e-09
FBgn0032340	8.89986e-159	4.80319e-158
FBgn0051706	0.000436599	0.000601776
FBgn0028490	5.41362e-38	1.36505e-37
FBgn0032363	2.48053e-07	3.8442e-07
FBgn0032382	1.11983e-12	1.98265e-12
FBgn0032391	3.82989e-205	2.45772e-204
FBgn0051864	0.000195706	0.000273421
FBgn0051865	2.23216e-09	3.63918e-09
FBgn0032404	1.08596e-11	1.88207e-11
FBgn0027505	2.12795e-36	5.28179e-36
FBgn0032399	1.43137e-26	3.18498e-26
FBgn0032397	9.1536e-40	2.35024e-39
FBgn0027081	4.18182e-100	1.69546e-99
FBgn0015797	0.0381519	0.0474561
FBgn0020443	4.19614e-39	1.0729e-38
FBgn0032429	1.00126e-33	2.42054e-33
FBgn0043841	0	0
FBgn0032445	8.00724e-10	1.32432e-09
FBgn0032451	5.84748e-06	8.67168e-06
FBgn0032450	5.39886e-52	1.57424e-51
FBgn0263598	4.4633e-17	8.63875e-17
FBgn0021796	4.74014e-182	2.80084e-181
FBgn0032467	7.99027e-20	1.62446e-19
FBgn0032480	0.00226542	0.00302343
FBgn0032482	8.17326e-11	1.38816e-10
FBgn0032499	4.84124e-129	2.28681e-128
FBgn0051729	0	0
FBgn0051855	9.62856e-05	0.000136183
FBgn0032513	2.62724e-35	6.45596e-35
FBgn0032512	0.000383357	0.000530172
FBgn0032511	0	0
FBgn0032479	0.00129863	0.00175359
FBgn0032475	3.32789e-16	6.33162e-16
FBgn0032474	6.51513e-106	2.71299e-105
FBgn0032515	1.42199e-32	3.40421e-32
FBgn0032521	5.5349e-23	1.18139e-22
FBgn0259984	0	0
FBgn0023407	0	0
FBgn0032520	0.0382807	0.0476043
FBgn0032518	7.33556e-80	2.63161e-79
FBgn0032516	4.24445e-06	6.32108e-06
FBgn0028527	2.7824e-08	4.43633e-08
FBgn0028931	3.93916e-50	1.12267e-49
FBgn0028919	1.5784e-13	2.84679e-13
FBgn0028509	3.46378e-90	1.32882e-89
FBgn0012037	0.0161269	0.0205852
FBgn0001961	3.17703e-24	6.89781e-24
FBgn0028658	3.50033e-31	8.27107e-31
FBgn0028932	9.16388e-48	2.5555e-47
FBgn0028540	2.46519e-05	3.57187e-05
FBgn0028916	2.86036e-92	1.10943e-91
FBgn0015791	1.16424e-44	3.15899e-44
FBgn0015546	0	0
FBgn0086711	7.76528e-52	2.26158e-51
FBgn0028886	8.08846e-15	1.50118e-14
FBgn0041713	7.02832e-13	1.25157e-12
FBgn0004837	4.10799e-33	9.86319e-33
FBgn0001978	1.02061e-38	2.60013e-38
FBgn0259982	1.59713e-26	3.54901e-26
FBgn0045842	1.84727e-177	1.07984e-176
FBgn0024183	0	0
FBgn0010422	0.000653642	0.000893674
FBgn0000317	0	0
FBgn0261882	1.34433e-36	3.3435e-36
FBgn0002524	1.53099e-40	3.97444e-40
FBgn0001990	0.03435	0.0428896
FBgn0001987	3.07755e-50	8.79658e-50
FBgn0001989	1.67032e-18	3.32712e-18
FBgn0010382	5.73326e-58	1.75492e-57
FBgn0028515	5.34842e-127	2.50475e-126
FBgn0028895	1.98321e-06	2.98239e-06
FBgn0011708	2.49413e-05	3.61275e-05
FBgn0025678	1.29204e-16	2.47834e-16
FBgn0000307	2.78064e-06	4.1587e-06
FBgn0000250	0	0
FBgn0000339	0.000295985	0.000410956
FBgn0001994	2.21915e-38	5.62734e-38
FBgn0002673	2.13123e-174	1.22833e-173
FBgn0024734	4.46644e-24	9.68023e-24
FBgn0020415	3.0428e-06	4.54941e-06
FBgn0020414	2.66593e-21	5.53425e-21
FBgn0032586	8.69238e-52	2.5286e-51
FBgn0032587	1.74427e-228	1.19572e-227
FBgn0028523	5.82934e-19	1.16777e-18
FBgn0001185	1.61438e-13	2.90955e-13
FBgn0261278	1.08828e-253	8.10369e-253
FBgn0267347	5.77852e-05	8.23209e-05
FBgn0000409	3.52743e-06	5.266e-06
FBgn0032600	3.26527e-77	1.15374e-76
FBgn0032601	1.64205e-36	4.07779e-36
FBgn0004797	1.30482e-51	3.78675e-51
FBgn0051739	0	0
FBgn0027779	5.44051e-23	1.16174e-22
FBgn0032618	2.42497e-12	4.26428e-12
FBgn0026150	1.28144e-10	2.16223e-10
FBgn0040985	9.21911e-10	1.5227e-09
FBgn0032633	5.78848e-126	2.70056e-125
FBgn0020503	2.99171e-79	1.06859e-78
FBgn0032640	2.30031e-09	3.74905e-09
FBgn0032643	4.65889e-15	8.70579e-15
FBgn0024689	1.98983e-68	6.57755e-68
FBgn0000183	6.31731e-29	1.45502e-28
FBgn0260632	1.37429e-72	4.69414e-72
FBgn0011274	1.5036e-32	3.59609e-32
FBgn0032656	5.15328e-58	1.58133e-57
FBgn0032666	3.5806e-59	1.10702e-58
FBgn0041184	4.83517e-293	4.02005e-292
FBgn0001301	1.21899e-11	2.10966e-11
FBgn0000636	9.62151e-05	0.000136123
FBgn0032688	2.79566e-08	4.45604e-08
FBgn0032694	5.86557e-50	1.6688e-49
FBgn0032689	4.5282e-50	1.2898e-49
FBgn0261597	0	0
FBgn0086909	1.43573e-73	4.9348e-73
FBgn0032698	7.01789e-26	1.5462e-25
FBgn0032701	1.59175e-14	2.9365e-14
FBgn0032719	3.32832e-33	8.00292e-33
FBgn0032717	6.83588e-65	2.20198e-64
FBgn0032715	2.72566e-11	4.68098e-11
FBgn0025608	0	0
FBgn0005617	2.07919e-11	3.57824e-11
FBgn0032730	2.74623e-69	9.14542e-69
FBgn0051793	8.52207e-82	3.0979e-81
FBgn0086442	1.09322e-124	5.0477e-124
FBgn0263198	4.08448e-34	9.90335e-34
FBgn0032748	1.53632e-17	3.00666e-17
FBgn0010300	0	0
FBgn0086443	1.85557e-10	3.10861e-10
FBgn0000422	3.24697e-08	5.16535e-08
FBgn0032752	1.63936e-28	3.75823e-28
FBgn0086710	1.82266e-40	4.72164e-40
FBgn0032731	0	0
FBgn0032729	0.00602055	0.00787277
FBgn0015772	1.5497e-66	5.04808e-66
FBgn0032727	0.000238487	0.000332342
FBgn0032725	1.65841e-05	2.42073e-05
FBgn0032723	5.04369e-51	1.45346e-50
FBgn0010309	0.000559965	0.000767301
FBgn0032780	0.00210401	0.00281411
FBgn0032779	4.49153e-19	9.02339e-19
FBgn0032783	4.01659e-16	7.63013e-16
FBgn0041789	2.33756e-254	1.75388e-253
FBgn0032775	5.56283e-156	2.9826e-155
FBgn0032774	1.34149e-41	3.52338e-41
FBgn0032773	1.38568e-149	7.24793e-149
FBgn0024245	1.05575e-206	6.82836e-206
FBgn0003346	4.61718e-88	1.74948e-87
FBgn0032785	2.55775e-19	5.15531e-19
FBgn0032791	0.000107673	0.000152028
FBgn0002044	8.29062e-269	6.49784e-268
FBgn0032798	3.21818e-148	1.67618e-147
FBgn0003231	4.1627e-31	9.82676e-31
FBgn0041180	1.08521e-178	6.35879e-178
FBgn0032812	2.63162e-21	5.46533e-21
FBgn0005672	0	0
FBgn0032801	5.87751e-27	1.31795e-26
FBgn0032796	8.30315e-278	6.65604e-277
FBgn0032793	0.00204181	0.00273167
FBgn0003732	9.24963e-35	2.26051e-34
FBgn0032816	0.000175736	0.00024629
FBgn0032822	0.00270626	0.00359617
FBgn0032833	5.6369e-36	1.39421e-35
FBgn0004811	1.13142e-26	2.52327e-26
FBgn0032821	1.48497e-20	3.05178e-20
FBgn0032820	7.86158e-05	0.00011148
FBgn0032815	3.09595e-166	1.73556e-165
FBgn0019686	1.53719e-59	4.77053e-59
FBgn0045064	0.0393457	0.0488669
FBgn0032848	0.00047929	0.000659325
FBgn0003475	3.74782e-166	2.09861e-165
FBgn0015803	1.77109e-07	2.75863e-07
FBgn0032863	2.47236e-12	4.34296e-12
FBgn0032864	9.8202e-09	1.58113e-08
FBgn0032858	4.31921e-42	1.14051e-41
FBgn0259936	1.71869e-21	3.58146e-21
FBgn0032873	4.09721e-27	9.20843e-27
FBgn0262743	1.1104e-91	4.28994e-91
FBgn0032880	1.09719e-24	2.39484e-24
FBgn0032876	7.3571e-21	1.51577e-20
FBgn0016054	9.84975e-35	2.40598e-34
FBgn0011202	3.1065e-100	1.26261e-99
FBgn0032886	1.7474e-05	2.5476e-05
FBgn0032889	6.82332e-261	5.19078e-260
FBgn0051673	2.95695e-19	5.95504e-19
FBgn0051674	0.00497345	0.00653305
FBgn0051676	8.73488e-14	1.58237e-13
FBgn0032899	2.45591e-14	4.51045e-14
FBgn0032900	0.0146604	0.0187962
FBgn0032906	5.48301e-05	7.82924e-05
FBgn0032901	1.04348e-100	4.25519e-100
FBgn0032883	0.000491637	0.000675744
FBgn0032881	1.21041e-19	2.45372e-19
FBgn0010395	4.10465e-101	1.6766e-100
FBgn0032921	0.00184216	0.00246925
FBgn0032923	8.43626e-64	2.69632e-63
FBgn0010100	3.90558e-147	2.02777e-146
FBgn0261239	1.81608e-285	1.48238e-284
FBgn0032938	1.00783e-204	6.44223e-204
FBgn0051626	9.94136e-10	1.63979e-09
FBgn0051624	2.30377e-122	1.05481e-121
FBgn0032922	0.00499516	0.00655982
FBgn0024371	0.000244293	0.000340241
FBgn0086251	0.000304687	0.000422918
FBgn0023388	0	0
FBgn0000370	0	0
FBgn0261393	2.37131e-20	4.86114e-20
FBgn0086372	0	0
FBgn0037490	6.21536e-10	1.02969e-09
FBgn0037491	4.75892e-07	7.30155e-07
FBgn0261238	2.01555e-146	1.04317e-145
FBgn0014863	1.64775e-25	3.62387e-25
FBgn0000071	0	0
FBgn0037466	6.68995e-21	1.38178e-20
[truncated: 1,962 more rows]
