# Supplementary material for: Co-profiling of translatome and transcriptome reveals the regulation of dynamic gene expression during Drosophila embryogenesis : Co-profiling of translatome and transcriptome during Drosophila embryogenesis
Source: Acta Biochim Biophys Sin (Shanghai). 2024 Sep 2;56(11):1711–5. doi: 10.3724/abbs.2024146 (PMC11693868; doi:10.3724/abbs.2024146)
Supplement: Table_S2 [file Table_S2.xlsx]

## Sheet: DEGs_GO 
Supplementary Table S2. Gene Ontology (GO) enrichment was analyzed in different groups
	ONTOLOGY	ID	Description	GeneRatio	BgRatio	pvalue	p.adjust	qvalue	geneID	Count
GO:0060562	BP	GO:0060562	epithelial tube morphogenesis	205/1867	496/12866	3.33998e-50	9.40873e-47	4.06071e-47	44039/33563/33185/8674026/39004/33881/32273/41921/42596/33212/32729/35790/44448/36118/38144/33139/45922/41062/53560/36048/34179/49045/42130/47594/36612/34068/39900/38760/49077/34896/34110/39399/32547/2768852/3355013/39753/38978/40217/42327/33903/42896/39958/33505/32965/36139/35425/35555/43481/34445/32097/38845/38338/37134/32556/43718/33224/31004/43775/46719/43974/49638/37778/35950/34592/41770/387…	205
GO:0009880	BP	GO:0009880	embryonic pattern specification	140/1867	265/12866	1.07509e-49	1.51426e-46	6.53541e-47	41138/33185/43415/41704/40559/41666/44448/36118/42743/36544/53560/26067080/43222/36794/47594/32257/38760/40549/34110/5740204/36040/2768852/36269/41431/39523/35555/43700/32976/43718/49638/44098/42504/37149/36306/42379/42672/38736/42428/40090/38321/40489/37734/34636/42501/40660/38424/34277/37837/31816/33529/46156/33226/43283/31872/35864/46000/45994/33602/42752/44543/32080/43767/33968/45976/31722/45…	140
GO:0035282	BP	GO:0035282	segmentation	146/1867	303/12866	2.12343e-45	1.9939e-42	8.6055e-43	41138/33185/43415/41704/40559/41666/44448/46068/36118/42743/36544/53560/26067080/36794/42130/47594/32257/38760/40549/34110/5740204/36040/2768852/36269/34665/41431/39523/35555/43700/32976/43718/49638/44098/42504/36306/42379/38736/44205/42428/40090/38321/40489/37734/34636/42501/40660/38424/34277/37837/117294/37841/31816/33529/46156/35197/31872/35864/46000/45994/33602/42752/44543/32080/43767/33968/3…	146
GO:0007350	BP	GO:0007350	blastoderm segmentation	129/1867	248/12866	7.83025e-45	5.51445e-42	2.37998e-42	41138/33185/43415/41704/40559/41666/44448/36118/42743/36544/53560/26067080/36794/47594/32257/38760/40549/34110/5740204/36040/2768852/36269/41431/39523/35555/43700/32976/43718/44098/42504/36306/42379/38736/42428/40090/38321/40489/37734/34636/42501/40660/38424/34277/37837/31816/33529/31872/35864/46000/45994/33602/42752/44543/32080/43767/33968/31722/45973/31293/36497/38493/43236/39158/34009/33225/35…	129
GO:0007552	BP	GO:0007552	metamorphosis	195/1867	491/12866	1.35914e-44	7.65739e-42	3.30485e-42	44039/33185/33861/39004/33881/32273/41921/42596/42850/33212/32729/35790/44448/45826/36118/38144/33139/45922/53560/42185/36048/34179/49045/46006/42130/36612/31773/39900/49077/34896/40998/34110/36040/39454/39399/32547/2768852/3355013/34377/39753/38978/40217/42327/39958/33505/32965/36139/35425/35555/43481/34445/32001/32097/38605/38845/38338/37134/32556/40508/43718/33224/31004/43775/46719/43974/49638…	195
GO:0009798	BP	GO:0009798	axis specification	126/1867	240/12866	2.25164e-44	1.05714e-41	4.56253e-42	41138/48448/31459/41788/40559/41666/44448/36046/36118/42743/45683/53560/26067080/43222/47594/32257/45233/40549/34110/5740204/36040/2768852/36269/40305/41431/39523/41641/43700/42996/42504/36306/42379/42672/38961/37356/38321/40489/34636/42501/47998/36791/40660/38424/36461/31816/48571/33226/43283/31872/3355109/35864/43749/46000/45994/36059/33602/42752/44543/33968/31722/45973/31293/36497/38493/43236/…	126
GO:0048707	BP	GO:0048707	instar larval or pupal morphogenesis	184/1867	464/12866	6.02505e-42	2.42465e-39	1.04646e-39	44039/33185/39004/33881/32273/41921/42596/42850/33212/32729/35790/44448/45826/36118/38144/33139/45922/53560/42185/36048/34179/49045/42130/36612/31773/39900/49077/34896/40998/34110/36040/39454/39399/32547/2768852/3355013/34377/39753/38978/40217/42327/39958/33505/32965/36139/35425/35555/43481/34445/32001/32097/38845/38338/37134/32556/43718/33224/31004/43775/46719/43974/49638/37778/35998/35950/34592…	184
GO:0009886	BP	GO:0009886	post-embryonic animal morphogenesis	187/1867	477/12866	8.54475e-42	3.00882e-39	1.29858e-39	44039/3346167/33185/39004/33881/32273/41921/42596/42850/33212/32729/35790/44448/45826/36118/38144/33139/45922/53560/42185/36048/34179/49045/42130/36612/31773/39900/49077/34896/40998/34110/36040/39454/39399/32547/2768852/3355013/34377/39753/38978/40217/42327/39958/33505/32965/36139/35425/35555/43481/34445/32001/32097/38845/38338/37134/32556/43718/33224/31004/43775/46719/43974/49638/37778/35998/359…	187
GO:0048569	BP	GO:0048569	post-embryonic animal organ development	188/1867	482/12866	1.20119e-41	3.75973e-39	1.62266e-39	44039/33185/39645/8674026/39004/33881/32273/41921/42596/33212/32729/35790/44448/36118/38144/33139/45922/53560/43222/36048/34179/49045/42130/3771968/36612/39900/49077/34896/40850/34110/39399/32547/2768852/3355013/319033/39753/38978/40217/42327/39958/33505/32965/36139/35425/35555/43481/34445/38821/3772655/32097/38845/38338/37134/32556/43718/33224/31004/38721/43775/46719/43974/49638/37778/36382/4470…	188
GO:0051301	BP	GO:0051301	cell division	131/1867	278/12866	1.90495e-39	5.36625e-37	2.31602e-37	44039/33402/33563/43163/317833/40982/41365/42596/42077/41483/42306/47594/33003/35696/40682/39753/42819/32646/39130/37962/35933/43330/35483/42467/38338/34331/43547/33890/35054/41675/43402/31157/43839/45021/42379/43901/42672/42428/32459/42501/35154/36791/34328/42971/41265/36748/45525/42438/36491/36264/36699/34225/35801/39572/45460/37841/42880/33114/34966/43087/33529/41785/34286/39049/34924/32981/36…	131
GO:0016477	BP	GO:0016477	cell migration	142/1867	321/12866	8.89747e-39	2.27856e-36	9.83405e-37	44039/39686/37142/33563/33185/33863/43580/39004/31424/36614/33881/36753/35007/42596/36746/41084/36442/31459/41666/32088/48973/45922/41398/3771968/34068/43856/40191/37247/38760/40549/2768852/326168/39753/38978/34772/34665/49701/39583/35555/49580/38338/326198/140439/41995/32976/33890/36209/43775/42504/36382/43901/41770/38736/38961/42428/40090/5740599/37734/42841/42501/32398/36791/35939/31332/39329/…	142
GO:0030855	BP	GO:0030855	epithelial cell differentiation	173/1867	441/12866	1.06573e-38	2.5018e-36	1.07975e-36	39686/2768920/37142/33563/41840/33185/33863/32225/33981/35007/36337/31459/41788/36150/41666/44448/35336/32088/48973/38898/53560/26067080/49045/42131/47594/43856/40191/37247/34609/34110/5740204/41611/39399/2768852/39753/38978/34772/42896/34665/38231/40680/39583/36139/40642/35555/5740252/38338/326198/32976/43775/43402/37778/44098/42504/36018/35998/42672/38961/33470/44205/42428/33759/40489/37734/310…	173
GO:0008283	BP	GO:0008283	cell proliferation	150/1867	353/12866	2.13218e-38	4.62027e-36	1.99406e-36	38160/42595/43415/40982/41365/35688/36442/44448/36544/48973/43222/41398/42130/47594/37723/33419/37247/36587/42267/36269/31869/34377/41450/42819/3346237/42896/40620/34665/39958/38231/39523/40642/37857/32526/326214/326198/318600/39137/32976/31014/32268/44438/41675/46719/44728/42504/43839/35998/36382/45021/42379/3355041/33203/37233/34979/45655/42672/38961/42428/40090/37922/31027/36791/34328/33487/41…	150
GO:0048598	BP	GO:0048598	embryonic morphogenesis	125/1867	265/12866	1.00655e-37	2.02531e-35	8.74106e-36	44039/44071/38160/3346167/33881/31746/44266/36746/44448/48973/41062/49045/38525/47594/34068/38760/40549/3355143/38978/33903/42896/40620/34359/35425/42890/43481/33905/33224/42689/49638/37778/35950/38909/41770/38736/33726/42501/41265/31332/35287/39349/33529/44030/46187/33226/37205/42160/32981/38146/36363/40517/35253/46000/49070/35881/33602/32080/31293/37277/31652/42536/40828/39673/41656/34009/33225…	125
GO:0007560	BP	GO:0007560	imaginal disc morphogenesis	164/1867	414/12866	2.57805e-37	4.53898e-35	1.95898e-35	44039/33185/39004/33881/32273/41921/42596/33212/32729/35790/44448/36118/38144/33139/45922/53560/36048/34179/49045/42130/36612/39900/49077/34896/34110/39399/32547/2768852/3355013/39753/38978/40217/42327/39958/33505/32965/36139/35425/35555/43481/34445/32097/38845/38338/37134/32556/43718/33224/31004/43775/46719/43974/49638/37778/35950/34592/38736/38961/37823/33959/44205/42428/41569/33759/32627/40660…	164
GO:0048563	BP	GO:0048563	post-embryonic animal organ morphogenesis	164/1867	414/12866	2.57805e-37	4.53898e-35	1.95898e-35	44039/33185/39004/33881/32273/41921/42596/33212/32729/35790/44448/36118/38144/33139/45922/53560/36048/34179/49045/42130/36612/39900/49077/34896/34110/39399/32547/2768852/3355013/39753/38978/40217/42327/39958/33505/32965/36139/35425/35555/43481/34445/32097/38845/38338/37134/32556/43718/33224/31004/43775/46719/43974/49638/37778/35950/34592/38736/38961/37823/33959/44205/42428/41569/33759/32627/40660…	164
GO:0035220	BP	GO:0035220	wing disc development	161/1867	405/12866	7.38057e-37	1.223e-34	5.27836e-35	39686/33185/39004/33881/32273/41921/33434/42596/33212/35790/41387/44448/36118/38144/33139/41062/53560/36048/34179/49045/42130/36612/45233/49077/35486/34896/34110/41611/39399/32547/2768852/3355013/38978/40217/42327/3346237/37873/39958/33505/36139/35425/35555/43481/41177/35483/32097/38845/38338/37134/32556/43718/33224/31004/37778/36382/35950/34070/41602/34592/45655/38736/38961/37823/44205/42428/383…	161
GO:0045165	BP	GO:0045165	cell fate commitment	145/1867	345/12866	1.79298e-36	2.80602e-34	1.21105e-34	40982/41365/48448/42596/41084/33212/39750/44448/33139/36544/41062/42130/47594/36612/43856/37247/40549/34896/2768852/34772/40031/34665/38231/41675/43402/42379/41602/42672/38961/44205/42428/38321/40489/42501/47998/36791/36678/31332/38424/34277/36491/36606/39572/39349/43087/33529/39212/42160/34924/32981/36001/35197/43604/34847/35864/35253/44548/46000/35881/36059/47877/42752/42289/44543/34521/34881/3…	145
GO:0009952	BP	GO:0009952	anterior/posterior pattern specification	107/1867	213/12866	1.64299e-35	2.43594e-33	1.05133e-33	41138/41788/40559/41666/44448/36118/42743/53560/26067080/47594/32257/40549/34110/5740204/36040/2768852/36269/41431/39523/43700/42504/36306/42379/38321/40489/34636/42501/40660/38424/31816/33529/31872/35864/46000/45994/33602/42752/44543/43767/33968/45976/31722/45973/31293/36497/38493/43236/39158/34009/33225/35147/32160/35717/37455/41852/43656/42945/33753/31580/37065/31554/43572/41919/41746/43577/45…	107
GO:0030036	BP	GO:0030036	actin cytoskeleton organization	126/1867	285/12866	1.93902e-34	2.73111e-32	1.17872e-32	44039/33402/41309/3346167/43163/317833/39004/36740/35596/35007/31903/42596/42077/31459/41788/32729/48973/38898/42306/3771968/318841/33003/40191/32898/45233/35696/3355143/38978/7354378/42896/40305/39958/49701/35425/43330/43633/32696/246497/41225/38338/38438/43547/41995/50070/31075/31004/31168/43775/35054/43974/43402/32721/31157/47408/35950/34070/42672/37356/32459/42501/39329/36699/35564/35801/3957…	126
GO:0000578	BP	GO:0000578	embryonic axis specification	93/1867	173/12866	4.69995e-34	6.30465e-32	2.72103e-32	41138/40559/41666/44448/36118/42743/53560/26067080/43222/47594/32257/40549/34110/5740204/36040/2768852/36269/41431/39523/43700/42504/36306/42379/42672/38321/40489/34636/42501/40660/38424/31816/33226/43283/31872/35864/46000/45994/33602/42752/44543/33968/31722/45973/31293/36497/38493/43236/39158/34009/33225/35147/32160/35717/37455/41852/43656/42945/31580/37065/43572/43256/41919/45931/32498/33607/37…	93
GO:0030029	BP	GO:0030029	actin filament-based process	130/1867	303/12866	7.26264e-34	9.29949e-32	4.01357e-32	44039/33402/41309/3346167/43163/317833/39004/36740/35596/35007/31903/42596/42077/31459/41788/32729/48973/38898/42306/49045/3771968/318841/33003/40191/32898/45233/35696/3355143/38978/7354378/42896/40305/39958/49701/35425/43330/43633/32696/246497/41225/38338/38438/43547/41995/50070/31075/31004/31168/43775/35054/43974/43402/32721/31157/47408/35950/34070/42672/37356/32459/42501/39329/36699/35564/3580…	130
GO:0002065	BP	GO:0002065	columnar/cuboidal epithelial cell differentiation	146/1867	367/12866	1.68862e-33	2.06819e-31	8.92611e-32	39686/2768920/37142/33563/41840/33185/33863/32225/33981/35007/31459/41788/36150/41666/44448/35336/32088/48973/38898/53560/26067080/42131/43856/40191/37247/34609/5740204/41611/2768852/39753/38978/34772/34665/38231/40680/39583/40642/35555/5740252/38338/326198/32976/43775/37778/44098/42504/36018/35998/42672/38961/42428/40489/37734/31027/42841/42501/47998/36791/33526/35939/31332/41703/38424/41136/364…	146
GO:0002064	BP	GO:0002064	epithelial cell development	152/1867	392/12866	2.41363e-33	2.76315e-31	1.19255e-31	39686/2768920/37142/33563/41840/33185/33863/32225/33981/35007/36337/31459/41788/36150/41666/44448/35336/32088/48973/38898/53560/26067080/49045/42131/47594/43856/40191/37247/34609/5740204/41611/2768852/39753/38978/34772/42896/34665/38231/40680/39583/40642/35555/5740252/38338/326198/32976/43775/43402/37778/44098/42504/36018/35998/42672/38961/33470/42428/40489/37734/31027/42841/42501/47998/36791/335…	152
GO:0051674	BP	GO:0051674	localization of cell	148/1867	376/12866	2.45221e-33	2.76315e-31	1.19255e-31	44039/39686/37142/33563/33185/33863/43580/39004/31424/36614/33881/36753/35007/42596/36746/41084/36442/31459/41788/41666/32088/48973/45922/42927/41398/3771968/34068/43856/40191/37247/38760/40549/40682/2768852/326168/39753/38978/34772/34665/49701/39583/35555/49580/35380/246497/38338/326198/140439/41995/32976/33890/36209/43775/42504/36382/43901/41770/38736/38961/42428/40090/5740599/37734/42841/42501…	148
GO:1903047	BP	GO:1903047	mitotic cell cycle process	137/1867	334/12866	3.92542e-33	4.25304e-31	1.83557e-31	7354404/33402/41014/33563/33981/44118/41365/42077/35522/45826/45922/26067080/33641/47594/43856/35696/34993/3354896/38492/32152/33501/39753/45969/36286/32646/35576/40620/5740853/39130/41585/35933/49580/43330/35380/39554/59247/35483/42467/31835/326205/318874/40508/31196/35381/44724/31157/42504/43901/33119/44072/35288/33959/41180/35679/31027/36791/42971/34842/35001/40388/34794/41703/36748/45525/3718…	137
GO:0009948	BP	GO:0009948	anterior/posterior axis specification	93/1867	177/12866	5.31438e-33	5.54467e-31	2.39302e-31	41138/41788/40559/41666/44448/36118/42743/53560/26067080/47594/32257/40549/34110/5740204/36040/2768852/36269/41431/39523/43700/42504/36306/42379/38321/40489/34636/42501/40660/38424/31816/31872/35864/46000/45994/33602/42752/44543/33968/31722/45973/31293/36497/38493/43236/39158/34009/33225/35147/32160/35717/37455/41852/43656/42945/31580/37065/43572/41919/41746/43577/45931/32498/33607/37386/3354888/…	93
GO:0048469	BP	GO:0048469	cell maturation	103/1867	211/12866	7.76601e-33	7.81316e-31	3.37208e-31	41138/33185/48448/42850/41788/40559/41666/44448/36046/36118/42743/45683/53560/26067080/47594/32257/45233/34110/36040/3354896/2768852/36269/32152/40305/41431/38231/39523/35933/41641/43700/41225/38605/42996/31014/31016/42504/36306/35998/47408/42379/43901/42672/43514/37356/40489/34636/42501/36791/35742/37733/37232/31405/31816/48571/41785/37729/43604/35864/37822/36059/42752/44543/33968/31293/38493/43…	103
GO:0045595	BP	GO:0045595	regulation of cell differentiation	139/1867	344/12866	8.9663e-33	8.70967e-31	3.75901e-31	44039/41014/33861/39004/33881/35688/41084/42743/33139/43222/40694/31905/42130/47594/37247/40998/36040/39454/2768852/39753/34772/34665/39958/32771/43700/43481/41225/249072/41995/31075/32268/44728/43974/42504/42379/39879/31017/36632/43514/32796/42428/40489/42501/32398/36791/36678/37733/38424/34277/32119/42898/36461/31405/40657/33529/36377/39374/41785/33226/41957/32981/38146/35197/43604/35800/39717/…	139
GO:0030707	BP	GO:0030707	ovarian follicle cell development	142/1867	356/12866	9.62446e-33	9.03737e-31	3.90044e-31	39686/2768920/37142/33563/41840/33185/33863/32225/33981/35007/31459/41788/36150/41666/44448/35336/32088/48973/38898/53560/26067080/42131/43856/40191/37247/34609/5740204/41611/2768852/39753/38978/34772/34665/38231/40680/39583/40642/35555/5740252/38338/326198/32976/43775/37778/44098/42504/36018/35998/42672/38961/42428/40489/37734/31027/42841/42501/47998/36791/33526/35939/31332/41703/38424/41136/364…	142
GO:0002066	BP	GO:0002066	columnar/cuboidal epithelial cell development	142/1867	357/12866	1.3798e-32	1.25383e-30	5.41143e-31	39686/2768920/37142/33563/41840/33185/33863/32225/33981/35007/31459/41788/36150/41666/44448/35336/32088/48973/38898/53560/26067080/42131/43856/40191/37247/34609/5740204/41611/2768852/39753/38978/34772/34665/38231/40680/39583/40642/35555/5740252/38338/326198/32976/43775/37778/44098/42504/36018/35998/42672/38961/42428/40489/37734/31027/42841/42501/47998/36791/33526/35939/31332/41703/38424/41136/364…	142
GO:0048870	BP	GO:0048870	cell motility	145/1867	370/12866	2.00809e-32	1.76774e-30	7.6294e-31	44039/39686/37142/33563/33185/33863/43580/39004/31424/36614/33881/36753/35007/42596/36746/41084/36442/31459/41666/32088/48973/45922/42927/41398/3771968/34068/43856/40191/37247/38760/40549/40682/2768852/326168/39753/38978/34772/34665/49701/39583/35555/49580/246497/38338/326198/140439/41995/32976/33890/36209/43775/42504/36382/43901/41770/38736/38961/42428/40090/5740599/37734/42841/42501/32398/36791…	145
GO:0035120	BP	GO:0035120	post-embryonic appendage morphogenesis	137/1867	344/12866	1.58327e-31	1.35154e-29	5.83311e-30	44039/33185/39004/33881/32273/41921/42596/33212/32729/35790/44448/36118/38144/33139/53560/36048/34179/49045/42130/36612/39900/49077/34896/34110/39399/32547/2768852/3355013/38978/40217/42327/39958/33505/32965/36139/35425/35555/43481/32097/38845/38338/37134/32556/43718/43974/49638/37778/34592/38736/38961/37823/44205/42428/41569/33759/32627/40660/41265/37837/38890/31405/37841/40657/33529/317824/4857…	137
GO:0048736	BP	GO:0048736	appendage development	142/1867	366/12866	3.25265e-31	2.69491e-29	1.1631e-29	44039/33185/39004/33881/32273/41921/42596/41084/33212/32729/35790/44448/36118/38144/33139/53560/36048/34179/49045/42130/36612/39900/49077/34896/40850/34110/39399/32547/2768852/3355013/39753/38978/40217/42327/39958/33505/32965/36139/35425/35555/43481/32097/38845/38338/37134/32556/43718/43974/49638/37778/34592/38736/38961/37823/44205/42428/41569/33759/32627/40660/41265/44355/37837/38890/31405/37841…	142
GO:0007351	BP	GO:0007351	tripartite regional subdivision	88/1867	168/12866	3.76815e-31	2.94857e-29	1.27258e-29	41138/40559/41666/44448/36118/42743/53560/26067080/47594/32257/40549/34110/5740204/36040/2768852/36269/41431/39523/43700/42504/36306/42379/38321/40489/34636/42501/40660/38424/31816/31872/35864/46000/45994/33602/42752/44543/33968/31722/45973/31293/36497/38493/43236/39158/34009/33225/35147/32160/35717/37455/41852/43656/42945/31580/37065/43572/41919/45931/32498/33607/37386/3354888/41140/41094/42757/…	88
GO:0008595	BP	GO:0008595	anterior/posterior axis specification, embryo	88/1867	168/12866	3.76815e-31	2.94857e-29	1.27258e-29	41138/40559/41666/44448/36118/42743/53560/26067080/47594/32257/40549/34110/5740204/36040/2768852/36269/41431/39523/43700/42504/36306/42379/38321/40489/34636/42501/40660/38424/31816/31872/35864/46000/45994/33602/42752/44543/33968/31722/45973/31293/36497/38493/43236/39158/34009/33225/35147/32160/35717/37455/41852/43656/42945/31580/37065/43572/41919/45931/32498/33607/37386/3354888/41140/41094/42757/…	88
GO:0048737	BP	GO:0048737	imaginal disc-derived appendage development	140/1867	361/12866	9.25998e-31	7.0501e-29	3.04275e-29	44039/33185/39004/33881/32273/41921/42596/33212/32729/35790/44448/36118/38144/33139/53560/36048/34179/49045/42130/36612/39900/49077/34896/40850/34110/39399/32547/2768852/3355013/39753/38978/40217/42327/39958/33505/32965/36139/35425/35555/43481/32097/38845/38338/37134/32556/43718/43974/49638/37778/34592/38736/38961/37823/44205/42428/41569/33759/32627/40660/41265/44355/37837/38890/31405/37841/40657…	140
GO:0007472	BP	GO:0007472	wing disc morphogenesis	125/1867	304/12866	2.05677e-30	1.52471e-28	6.58051e-29	33185/39004/33881/32273/41921/42596/33212/35790/44448/36118/38144/33139/53560/36048/34179/49045/42130/36612/49077/34896/34110/39399/32547/2768852/3355013/38978/40217/42327/39958/33505/36139/35425/35555/43481/32097/38845/38338/37134/32556/43718/33224/31004/37778/35950/34592/38736/38961/37823/44205/42428/41569/33759/32627/40660/41265/37837/38890/31405/37841/40657/33529/317824/48571/46156/37449/3720…	125
GO:0007163	BP	GO:0007163	establishment or maintenance of cell polarity	101/1867	216/12866	3.02862e-30	2.18759e-28	9.44144e-29	43163/40982/41365/41704/31459/41788/41666/44448/42743/41062/33409/40694/41398/34179/47594/43856/40191/45233/34110/35931/2768852/42327/42896/40305/40620/49701/39130/36139/41641/43700/326198/42504/43904/43901/42672/44072/38961/37356/40489/34636/42501/47998/36791/31332/38424/38890/36461/31405/37841/31816/48571/37205/32981/38146/3355109/40517/44548/35881/36059/47877/42752/32080/31293/45959/41656/3400…	101
GO:0035107	BP	GO:0035107	appendage morphogenesis	138/1867	357/12866	3.7052e-30	2.60939e-28	1.12619e-28	44039/33185/39004/33881/32273/41921/42596/33212/32729/35790/44448/36118/38144/33139/53560/36048/34179/49045/42130/36612/39900/49077/34896/34110/39399/32547/2768852/3355013/39753/38978/40217/42327/39958/33505/32965/36139/35425/35555/43481/32097/38845/38338/37134/32556/43718/43974/49638/37778/34592/38736/38961/37823/44205/42428/41569/33759/32627/40660/41265/37837/38890/31405/37841/40657/33529/31782…	138
GO:0009891	BP	GO:0009891	positive regulation of biosynthetic process	169/1867	488/12866	5.0074e-30	3.35854e-28	1.44951e-28	43580/32273/14462485/31903/40793/41084/14462484/35790/3885647/42743/39842/26067080/43222/33711/42130/36612/31773/32457/33419/43856/32941/34377/41445/35974/32965/35555/36448/38821/5740664/32630/326255/38338/43718/38145/49816/32268/39961/44437/49638/41943/44703/44226/34070/41602/31011/33105/43514/37586/35288/3772376/3772415/37734/38527/34328/41265/44173/36678/34120/42828/36748/42664/34277/40171/410…	169
GO:0031328	BP	GO:0031328	positive regulation of cellular biosynthetic process	169/1867	488/12866	5.0074e-30	3.35854e-28	1.44951e-28	43580/32273/14462485/31903/40793/41084/14462484/35790/3885647/42743/39842/26067080/43222/33711/42130/36612/31773/32457/33419/43856/32941/34377/41445/35974/32965/35555/36448/38821/5740664/32630/326255/38338/43718/38145/49816/32268/39961/44437/49638/41943/44703/44226/34070/41602/31011/33105/43514/37586/35288/3772376/3772415/37734/38527/34328/41265/44173/36678/34120/42828/36748/42664/34277/40171/410…	169
GO:0035114	BP	GO:0035114	imaginal disc-derived appendage morphogenesis	137/1867	354/12866	5.26606e-30	3.44988e-28	1.48894e-28	44039/33185/39004/33881/32273/41921/42596/33212/32729/35790/44448/36118/38144/33139/53560/36048/34179/49045/42130/36612/39900/49077/34896/34110/39399/32547/2768852/3355013/39753/38978/40217/42327/39958/33505/32965/36139/35425/35555/43481/32097/38845/38338/37134/32556/43718/43974/49638/37778/34592/38736/38961/37823/44205/42428/41569/33759/32627/40660/41265/37837/38890/31405/37841/40657/33529/31782…	137
GO:0001654	BP	GO:0001654	eye development	164/1867	467/12866	5.94771e-30	3.80789e-28	1.64345e-28	37142/33861/44531/43415/33881/42979/41704/48448/43404/41084/33212/44448/3885647/33139/45922/41062/53560/34179/43096/42358/47594/43856/44251/45233/37247/49077/36578/34896/3355143/39753/42896/44915/40620/34665/49701/36139/36242/3355114/43481/37857/326198/42665/246638/249072/32976/50070/47408/31017/38961/43514/44205/42428/38321/41569/34636/42501/47998/32398/36791/34328/41265/36678/31332/38424/37837/…	164
GO:0060284	BP	GO:0060284	regulation of cell development	115/1867	269/12866	7.09849e-30	4.44366e-28	1.91784e-28	44039/33861/39004/33881/41084/42743/33139/40694/31905/42130/47594/37247/40998/36040/39454/2768852/39753/34772/34665/39958/32771/43700/43481/41225/249072/41995/31075/32268/44728/43974/42504/42379/39879/31017/43514/32796/40489/42501/32398/36791/37733/38424/34277/32119/42898/36461/31405/40657/36377/41785/41957/32981/38146/35197/43604/35800/39717/35253/37822/49070/47877/42289/44543/31293/36497/38493/…	115
GO:0007476	BP	GO:0007476	imaginal disc-derived wing morphogenesis	122/1867	296/12866	8.08183e-30	4.94924e-28	2.13604e-28	33185/39004/33881/32273/41921/42596/33212/35790/44448/36118/38144/33139/53560/36048/34179/49045/42130/36612/49077/34896/34110/39399/32547/2768852/3355013/38978/40217/42327/39958/33505/36139/35425/35555/43481/32097/38845/38338/37134/32556/43718/37778/34592/38736/38961/37823/44205/42428/41569/33759/32627/40660/41265/37837/38890/31405/37841/40657/33529/317824/48571/46156/37449/37205/34924/32981/3814…	122
GO:0021700	BP	GO:0021700	developmental maturation	112/1867	260/12866	1.79194e-29	1.07402e-27	4.63536e-28	41138/33185/38109/48448/42850/41788/40559/41666/44448/36046/36118/42743/45683/53560/26067080/42130/47594/32257/45233/34110/36040/3354896/2768852/36269/32152/40305/41431/38231/39523/35933/41641/43700/41225/38605/42665/42996/31014/31016/41020/42504/36306/35998/47408/42379/43901/42672/43514/37356/40489/34636/42501/36791/35742/37733/42664/37232/31405/31816/317824/48571/41785/46187/37729/43604/35864/3…	112
GO:0051960	BP	GO:0051960	regulation of nervous system development	126/1867	314/12866	1.99667e-29	1.1718e-27	5.05736e-28	44039/33185/33861/42058/33881/43828/41084/46068/33139/48973/38898/40168/40694/31905/42130/47594/37247/36526/34772/35576/34665/39958/32771/38231/43700/43481/246497/41225/42467/249072/41995/36460/31075/31016/32268/31269/44728/43974/43402/37778/42504/39879/31017/37233/32796/42501/32398/36791/38424/34277/32119/37232/38890/42898/31405/32623/40657/33529/36377/33346/41785/46194/39212/37447/41957/32981/3…	126
GO:0010628	BP	GO:0010628	positive regulation of gene expression	165/1867	476/12866	2.22787e-29	1.2808e-27	5.52781e-28	43580/32273/14462485/31903/40793/41084/14462484/35790/3885647/42743/39842/26067080/43222/42130/36612/31773/32457/33419/43856/32941/3354896/34377/41445/35974/32965/41025/35555/38821/5740664/32630/38338/43718/38145/49816/32268/39961/44437/49638/44703/44226/41602/33105/43514/37586/35288/3772376/3772415/37734/38527/47998/34328/41265/44173/36678/34120/42828/42664/34277/40171/41087/37837/36264/40030/42…	165
GO:0006468	BP	GO:0006468	protein phosphorylation	157/1867	443/12866	3.36039e-29	1.89324e-27	8.17105e-28	44039/38160/39686/42064/37741/8674026/43415/33881/36753/33981/14462485/43828/41704/48448/36442/33212/35522/33139/48973/41062/41398/49045/38059/42358/47594/32257/37121/37247/3355134/40153/34993/40998/43508/39454/2768852/3355013/45969/40031/35576/40305/40620/32771/49701/40858/35425/43481/43330/32097/326198/318867/42784/246638/246534/35611/3355064/3355135/318600/41995/49816/31016/39961/43775/41020/3…	157
GO:0051726	BP	GO:0051726	regulation of cell cycle	124/1867	308/12866	3.9237e-29	2.16727e-27	9.35371e-28	44039/42064/32225/44118/14462485/40793/42515/35522/44448/45922/40170/33641/46006/37723/43856/32257/37247/35696/34993/40682/38492/33501/45969/36286/40351/32771/5740853/49580/39554/59247/31835/326205/246534/3355135/41995/40508/49816/31016/39961/31196/35381/41020/31217/31157/42504/31331/45031/36382/43901/34592/44072/43709/35288/33959/40292/31027/36791/34328/42971/34842/42438/36491/36264/36461/33965/…	124
GO:0010557	BP	GO:0010557	positive regulation of macromolecule biosynthetic process	159/1867	453/12866	5.06515e-29	2.74395e-27	1.18426e-27	43580/32273/14462485/31903/40793/41084/14462484/35790/3885647/42743/39842/26067080/43222/42130/36612/31773/32457/33419/43856/32941/34377/41445/35974/32965/35555/38821/5740664/32630/38338/43718/38145/49816/32268/39961/44437/49638/44703/44226/34070/41602/33105/43514/37586/35288/3772376/3772415/37734/38527/34328/41265/44173/36678/34120/42828/42664/34277/40171/41087/37837/36264/40030/42822/39164/3934…	159
GO:0045935	BP	GO:0045935	positive regulation of nucleobase-containing compound metabolic process	155/1867	436/12866	5.25713e-29	2.79422e-27	1.20596e-27	43580/32273/14462485/31903/40793/41084/35790/3885647/42743/39842/43222/33711/42130/36612/31773/32457/33419/43856/32941/34377/41445/40217/35974/3355150/32965/37962/35555/38821/5740664/32630/38338/43718/38145/49816/32268/39961/44437/49638/44703/44226/41602/33105/43514/37586/35288/3772376/3772415/39034/37734/38527/34328/41265/36678/34120/42828/42664/34277/40171/41087/37837/36264/40030/42822/32222/39…	155
GO:0009994	BP	GO:0009994	oocyte differentiation	93/1867	195/12866	9.3351e-29	4.86981e-27	2.10176e-27	41138/33563/48448/3772180/41788/40559/41666/44448/36046/36118/42743/45683/36544/53560/26067080/49045/47594/32257/45233/34896/34110/36040/2768852/36269/32152/40305/41431/38231/39523/41641/43700/35380/42996/42504/36306/42379/43901/42672/37356/40489/34636/42501/36791/31816/48571/36001/35864/36059/42752/44543/34521/33968/31293/38493/43236/37455/41852/42945/31580/37065/43572/43256/41919/41746/43577/45…	93
GO:0051254	BP	GO:0051254	positive regulation of RNA metabolic process	149/1867	415/12866	1.97546e-28	1.0118e-26	4.36681e-27	43580/32273/14462485/31903/40793/41084/35790/3885647/42743/39842/43222/42130/36612/31773/32457/33419/43856/32941/34377/41445/35974/3355150/32965/35555/38821/5740664/32630/38338/43718/38145/49816/32268/39961/44437/49638/44703/44226/41602/33105/43514/37586/35288/3772376/3772415/39034/37734/38527/34328/41265/36678/34120/42828/42664/34277/40171/41087/37837/36264/40030/42822/32222/39164/39349/40657/33…	149
GO:0044087	BP	GO:0044087	regulation of cellular component biogenesis	121/1867	301/12866	2.24059e-28	1.1271e-26	4.86445e-27	44039/41014/33185/39004/42058/53444/43828/31459/32729/46068/42743/48973/38898/40168/40694/47594/40191/41107/36526/36040/40682/41294/2768852/35576/39958/32771/49701/38231/40680/36448/43700/43633/32696/246497/42467/41392/41995/36460/31075/31016/32268/31269/44437/43974/43402/37778/31157/42504/42379/43901/34070/37233/33105/42428/40489/42501/34120/42828/36264/39164/38890/117294/32623/37841/33529/33346…	121
GO:0061061	BP	GO:0061061	muscle structure development	104/1867	238/12866	4.64031e-28	2.29329e-26	9.89762e-27	42620/41309/33131/8674026/36740/35596/35007/38491/42596/38898/43222/33409/40694/3771968/318841/34068/33569/40850/38978/42327/34772/44653/39958/33461/35170/43582/38821/43633/41225/41995/50070/31075/31004/43775/43402/35207/37778/36306/36382/36632/42428/33726/38654/44173/44355/36678/43447/38424/36699/37232/40462/34222/46156/44910/33262/43283/37205/42160/41957/38146/44548/30975/45976/42226/31293/3231…	104
GO:0001709	BP	GO:0001709	cell fate determination	79/1867	151/12866	4.93873e-28	2.39869e-26	1.03525e-26	42596/41084/36544/47594/36612/40549/34896/2768852/34772/40031/38231/42379/41602/44205/42428/42501/36791/34277/36606/39572/39349/43087/42160/34924/36001/35197/35864/35253/36059/42752/44543/34521/34881/31293/30982/42536/33225/37655/35147/48317/35717/37455/33753/37065/41944/41919/41746/43577/34908/33281/33059/35110/41140/44849/33507/34263/41085/38905/30983/33156/34903/32083/38012/40285/40287/41032/4…	79
GO:0048749	BP	GO:0048749	compound eye development	153/1867	436/12866	6.20493e-28	2.96259e-26	1.27863e-26	37142/33861/44531/43415/33881/42979/41704/48448/43404/41084/33212/44448/3885647/33139/45922/41062/34179/43096/42358/47594/43856/44251/45233/37247/49077/36578/34896/3355143/39753/42896/44915/40620/34665/49701/36139/36242/3355114/43481/37857/326198/42665/246638/249072/32976/50070/47408/31017/38961/43514/44205/42428/38321/41569/34636/42501/47998/32398/36791/34328/41265/36678/31332/38424/37837/38202/…	153
GO:0007424	BP	GO:0007424	open tracheal system development	104/1867	241/12866	1.63382e-27	7.67076e-26	3.31063e-26	44071/3346167/33563/8674026/35007/36337/36746/41084/45012/48973/39842/41062/33409/40694/47594/31773/40191/38760/40149/31644/38614/40150/38978/33903/42896/35555/38338/32976/31075/44703/41770/38736/33470/42428/41180/33759/37734/40660/40679/44052/40378/42029/38424/35287/31816/33529/317824/46187/39491/37205/37447/41957/43950/32981/38146/36001/36363/43604/34847/35253/32080/43767/31293/39158/32115/3142…	104
GO:0060541	BP	GO:0060541	respiratory system development	107/1867	255/12866	4.85358e-27	2.22768e-25	9.61446e-26	44071/3346167/33563/42064/43580/8674026/39004/35007/36337/36746/41084/45012/48973/39842/41062/33409/40694/47594/31773/40191/38760/40149/31644/38614/40150/38978/33903/42896/35555/38338/32976/31075/44703/41770/38736/33470/42428/41180/33759/37734/40660/40679/44052/40378/42029/38424/35287/31816/33529/317824/46187/39491/37205/37447/41957/43950/32981/38146/36001/36363/43604/34847/35253/32080/43767/3129…	107
GO:0007308	BP	GO:0007308	oocyte construction	79/1867	155/12866	4.90296e-27	2.22768e-25	9.61446e-26	41138/48448/41788/40559/41666/44448/36046/36118/42743/45683/53560/26067080/47594/32257/45233/34110/36040/2768852/36269/40305/41431/38231/39523/41641/43700/42996/42504/36306/42379/43901/42672/37356/40489/34636/42501/36791/31816/48571/35864/36059/42752/44543/33968/31293/38493/43236/37455/41852/42945/31580/37065/43572/43256/41919/45931/32498/41607/37386/41140/41066/42297/37402/33156/48785/32083/3123…	79
GO:0048599	BP	GO:0048599	oocyte development	84/1867	173/12866	9.1062e-27	4.07177e-25	1.75734e-25	41138/33563/48448/41788/40559/41666/44448/36046/36118/42743/45683/53560/26067080/49045/47594/32257/45233/34896/34110/36040/2768852/36269/32152/40305/41431/38231/39523/41641/43700/35380/42996/42504/36306/42379/43901/42672/37356/40489/34636/42501/36791/31816/48571/35864/36059/42752/44543/33968/31293/38493/43236/37455/41852/42945/31580/37065/43572/43256/41919/45931/32498/41607/37386/41140/41066/4229…	84
GO:0009953	BP	GO:0009953	dorsal/ventral pattern formation	78/1867	153/12866	1.01975e-26	4.36654e-25	1.88456e-25	32273/33434/48448/31459/41788/41666/41387/36046/42743/45683/53560/43222/38525/42130/45233/36269/41431/41177/42996/33224/44703/42672/38961/37356/40489/42841/47998/36791/40171/39572/37232/38890/36461/33226/43283/3355109/43749/46000/44021/42752/44543/34881/31293/45959/40828/34009/37655/35430/37455/42945/33753/43256/41919/41746/43577/32498/41607/34908/43906/41772/42757/40104/38905/43151/48785/42445/4…	78
GO:0045893	BP	GO:0045893	positive regulation of transcription, DNA-templated	143/1867	403/12866	1.03855e-26	4.36654e-25	1.88456e-25	43580/32273/14462485/31903/40793/41084/35790/3885647/42743/39842/43222/42130/36612/31773/32457/33419/43856/32941/34377/41445/35974/32965/35555/38821/5740664/32630/38338/43718/38145/49816/32268/39961/44437/49638/44703/44226/41602/33105/43514/37586/35288/3772376/3772415/37734/38527/34328/41265/36678/34120/42828/42664/34277/40171/41087/37837/36264/40030/42822/39164/39349/40657/33529/36390/42177/3504…	143
GO:1902680	BP	GO:1902680	positive regulation of RNA biosynthetic process	143/1867	403/12866	1.03855e-26	4.36654e-25	1.88456e-25	43580/32273/14462485/31903/40793/41084/35790/3885647/42743/39842/43222/42130/36612/31773/32457/33419/43856/32941/34377/41445/35974/32965/35555/38821/5740664/32630/38338/43718/38145/49816/32268/39961/44437/49638/44703/44226/41602/33105/43514/37586/35288/3772376/3772415/37734/38527/34328/41265/36678/34120/42828/42664/34277/40171/41087/37837/36264/40030/42822/39164/39349/40657/33529/36390/42177/3504…	143
GO:1903508	BP	GO:1903508	positive regulation of nucleic acid-templated transcription	143/1867	403/12866	1.03855e-26	4.36654e-25	1.88456e-25	43580/32273/14462485/31903/40793/41084/35790/3885647/42743/39842/43222/42130/36612/31773/32457/33419/43856/32941/34377/41445/35974/32965/35555/38821/5740664/32630/38338/43718/38145/49816/32268/39961/44437/49638/44703/44226/41602/33105/43514/37586/35288/3772376/3772415/37734/38527/34328/41265/36678/34120/42828/42664/34277/40171/41087/37837/36264/40030/42822/39164/39349/40657/33529/36390/42177/3504…	143
GO:0007167	BP	GO:0007167	enzyme linked receptor protein signaling pathway	108/1867	263/12866	2.42973e-26	1.00655e-24	4.34418e-25	38160/31097/8674026/36614/41921/36442/33212/35790/44448/36046/46068/48973/36048/41398/38059/38525/42130/44251/38760/40549/5740204/32547/34665/35933/41641/326198/246638/318600/39152/31220/50070/33224/31016/43775/37778/44095/42504/37149/47408/47399/33203/37233/38017/41770/38736/38961/44205/38321/36791/35742/40660/34688/33111/44052/38424/37549/37232/33529/46156/33262/42160/41957/32981/35253/46000/42…	108
GO:0048732	BP	GO:0048732	gland development	88/1867	189/12866	2.53208e-26	1.03375e-24	4.46157e-25	34338/44039/39118/3346167/39645/8674026/39004/36337/36746/45826/48973/42185/31773/40191/40549/34377/319033/34772/42896/3772655/35773/38721/35207/36306/44703/43514/42428/40090/41180/33487/44355/37187/34277/42898/31405/34966/33529/36377/35045/33226/39491/37205/42160/38146/43604/35253/44548/32080/45976/31293/43650/42536/34009/33225/37655/35147/35430/37455/43656/33753/41944/34132/32498/39581/45928/37…	88
GO:0042127	BP	GO:0042127	regulation of cell proliferation	96/1867	219/12866	4.14188e-26	1.66681e-24	7.19379e-25	38160/43415/35688/36442/44448/48973/41398/42130/47594/37723/33419/37247/36587/42267/34377/41450/42896/34665/39958/32526/326214/326198/318600/39137/32976/32268/46719/44728/42504/36382/33203/37233/34979/45655/38961/42428/40090/37922/31027/34328/33487/34277/41087/38202/38198/45467/40657/31816/35045/33226/42160/34924/41957/35197/36878/35800/35253/47877/32080/31293/36497/33218/45959/42453/34009/35430/…	96
GO:0000904	BP	GO:0000904	cell morphogenesis involved in differentiation	162/1867	495/12866	1.09483e-25	4.34384e-24	1.87476e-24	44039/38160/41309/39118/41840/33185/8674026/39004/36614/33981/48448/36746/46068/42743/48973/38898/40694/49045/38059/42358/31905/47594/318841/34068/39453/45233/34896/36040/3355143/34772/42896/39958/38231/40680/35933/35555/41225/261629/249072/41995/31075/43974/43402/35207/36963/42504/43904/39085/44235/36041/39879/43901/45655/33470/44205/42428/40090/38654/34636/32398/35154/36791/34328/44355/36678/34…	162
GO:0007309	BP	GO:0007309	oocyte axis specification	76/1867	152/12866	2.29898e-25	8.99474e-24	3.88204e-24	41138/48448/41788/40559/41666/44448/36046/36118/42743/45683/53560/26067080/47594/32257/45233/34110/36040/2768852/36269/40305/41431/39523/41641/43700/42996/42504/36306/42379/42672/37356/40489/34636/42501/36791/31816/48571/35864/36059/42752/44543/33968/31293/38493/43236/37455/41852/42945/31580/37065/43572/43256/41919/45931/32498/41607/37386/41140/41066/42297/37402/33156/48785/32083/38067/47781/3215…	76
GO:0001667	BP	GO:0001667	ameboidal-type cell migration	88/1867	195/12866	4.04961e-25	1.5627e-23	6.74448e-24	39686/37142/33563/33185/33863/35007/42596/36746/31459/41666/32088/40191/37247/38760/2768852/39753/38978/34772/34665/39583/35555/38338/326198/32976/43775/42504/36382/41770/38736/38961/42428/37734/42841/42501/36791/35939/31332/41136/37841/39349/33346/37447/42160/41957/38146/31872/35253/32857/35881/32080/33968/31293/33218/37277/48317/37455/31554/32601/45928/37386/44855/41140/42757/38879/34927/34903/…	88
GO:0001700	BP	GO:0001700	embryonic development via the syncytial blastoderm	96/1867	227/12866	1.12418e-24	4.27948e-23	1.84698e-23	44039/44071/41840/33881/31746/44266/44448/48973/38898/41062/42306/34993/38978/33903/42896/40620/35425/42890/43481/33905/43808/33224/37778/44703/35950/41602/38909/42501/41265/36678/31332/40457/35287/35564/33965/33529/44030/46187/44154/33226/37205/32981/38146/40517/35253/43749/49070/40133/32857/35881/47877/42289/31840/31293/36497/43650/41656/34009/33225/35147/35430/37455/33753/37042/31554/41944/341…	96
GO:0040007	BP	GO:0040007	growth	149/1867	448/12866	1.79343e-24	6.73612e-23	2.90725e-23	44039/33131/3346167/42595/33185/33863/43580/42058/43828/42758/3772180/33212/45012/44448/46068/38144/48973/38898/53560/40168/41398/34179/43096/38059/33003/39720/40191/33569/32257/37247/40149/36526/39454/2768852/34772/42896/35576/40620/34665/32771/35425/44059/117369/35933/35555/42890/50417/246497/33270/42467/326214/249072/31220/43718/36460/31075/31016/31269/43974/43402/37778/31331/43904/35998/47408…	149
GO:0009792	BP	GO:0009792	embryo development ending in birth or egg hatching	98/1867	236/12866	1.94121e-24	7.19525e-23	3.1054e-23	44039/44071/41840/33881/31746/44266/44448/48973/38898/41062/42306/34993/38978/33903/42896/40620/39130/35425/42890/43481/33905/43808/33224/37778/44703/47408/35950/41602/38909/42501/41265/36678/31332/40457/35287/35564/33965/33529/44030/46187/44154/33226/37205/32981/38146/40517/35253/43749/49070/40133/32857/35881/47877/42289/31840/31293/36497/43650/41656/34009/33225/35147/35430/37455/33753/37042/315…	98
GO:0007346	BP	GO:0007346	regulation of mitotic cell cycle	87/1867	198/12866	7.45503e-24	2.72738e-22	1.17711e-22	44039/42064/32225/44118/35522/45922/33641/37723/43856/32257/37247/34993/45969/40351/5740853/49580/39554/59247/31835/326205/246534/3355135/41995/40508/31016/31196/35381/41020/42504/45031/36382/43901/34592/44072/35288/33959/40292/31027/36791/42971/34842/36264/33965/34966/31816/33529/44030/34924/36001/34250/31872/35800/47877/43767/34881/31293/33218/30982/42453/34411/39673/34009/40848/35225/37455/448…	87
GO:0090130	BP	GO:0090130	tissue migration	84/1867	189/12866	1.76499e-23	6.37432e-22	2.7511e-22	39686/37142/33563/33185/33863/35007/36746/31459/41666/32088/40191/37247/38760/2768852/39753/38978/34772/34665/39583/35555/38338/326198/32976/43775/42504/36382/41770/38736/38961/42428/37734/42841/42501/36791/35939/31332/41136/37841/39349/33346/37447/42160/41957/38146/31872/35253/32857/32080/33968/31293/33218/37277/48317/37455/31554/32601/45928/37386/44855/41140/42757/38879/34927/34903/31239/40285/…	84
GO:0045944	BP	GO:0045944	positive regulation of transcription by RNA polymerase II	113/1867	303/12866	2.5328e-23	9.03152e-22	3.89792e-22	43580/32273/14462485/41084/35790/3885647/42743/39842/43222/36612/31773/32457/33419/43856/32941/41445/35974/35555/38821/32630/38338/43718/49816/39961/44437/49638/44703/44226/41602/33105/43514/37586/35288/37734/38527/36678/34120/42828/42664/34277/40171/41087/37837/36264/42822/39164/39349/33529/36390/42177/35045/41290/40134/47900/40813/40790/39765/33602/43767/34881/31722/31293/41801/30982/42536/4082…	113
GO:0010631	BP	GO:0010631	epithelial cell migration	81/1867	180/12866	4.08494e-23	1.43841e-21	6.20803e-22	39686/37142/33563/33185/33863/35007/36746/31459/41666/32088/40191/37247/38760/2768852/39753/38978/34772/34665/39583/35555/38338/326198/32976/43775/42504/36382/41770/38736/38961/42428/37734/42841/42501/36791/35939/31332/41136/37841/33346/37447/41957/38146/31872/35253/32857/32080/33968/31293/33218/37277/48317/37455/31554/32601/45928/37386/44855/41140/42757/34927/34903/31239/40285/40287/35084/377208…	81
GO:0090132	BP	GO:0090132	epithelium migration	81/1867	181/12866	6.36864e-23	2.21487e-21	9.55917e-22	39686/37142/33563/33185/33863/35007/36746/31459/41666/32088/40191/37247/38760/2768852/39753/38978/34772/34665/39583/35555/38338/326198/32976/43775/42504/36382/41770/38736/38961/42428/37734/42841/42501/36791/35939/31332/41136/37841/33346/37447/41957/38146/31872/35253/32857/32080/33968/31293/33218/37277/48317/37455/31554/32601/45928/37386/44855/41140/42757/34927/34903/31239/40285/40287/35084/377208…	81
GO:0033043	BP	GO:0033043	regulation of organelle organization	137/1867	409/12866	6.87235e-23	2.3609e-21	1.01894e-21	7354404/41014/33563/33863/39004/36072/41423/36753/44118/31903/31459/33212/35522/32729/3885647/36118/32088/48973/38898/45922/40170/40694/43856/32941/36578/41107/40682/3355143/40596/34377/41450/45969/40217/36286/39958/5740853/49701/38231/32965/37962/35425/49580/43633/32696/39554/59247/246497/31835/41392/43016/40508/32976/50070/31075/32268/31196/43775/43402/31143/31157/42504/43797/43901/34070/34592/…	137
GO:0048667	BP	GO:0048667	cell morphogenesis involved in neuron differentiation	146/1867	451/12866	1.08551e-22	3.68419e-21	1.59006e-21	44039/38160/41309/41840/33185/8674026/36614/33981/48448/36746/46068/42743/48973/40694/38059/42358/31905/318841/39453/45233/34896/36040/3355143/34772/42896/39958/38231/40680/35933/35555/41225/261629/249072/41995/31075/43974/43402/35207/36963/43904/39085/44235/36041/39879/43901/45655/44205/40090/38654/34636/32398/35154/36791/34328/44355/36678/34277/39826/32119/41087/39443/36491/37837/40030/40462/37…	146
GO:0040008	BP	GO:0040008	regulation of growth	110/1867	296/12866	1.37788e-22	4.62082e-21	1.9943e-21	44039/33131/3346167/33185/43580/42058/43828/33212/44448/46068/38144/48973/38898/53560/40168/41398/34179/43096/33003/39720/40191/33569/32257/37247/36526/39454/34772/42896/35576/34665/32771/38231/35425/117369/35933/42890/50417/246497/42467/326214/249072/31220/36460/31016/31269/43974/43402/37778/31331/43904/35998/47408/33203/37233/38017/38736/44672/38654/35306/42841/42501/47998/45525/32119/38890/326…	110
GO:0051093	BP	GO:0051093	negative regulation of developmental process	84/1867	194/12866	1.48703e-22	4.92819e-21	2.12696e-21	33861/42058/44448/46068/38144/33139/48973/43096/42130/40191/37247/36526/39753/42896/35576/34665/36460/31016/32268/44728/43402/42504/31017/37233/42428/42501/47998/36678/38424/34277/32119/37232/40657/33529/38811/46194/33226/41957/35197/43604/35253/30975/47877/42289/40180/34881/31293/33218/36384/45959/34009/33225/35430/35717/37455/33753/41944/32601/31248/41140/41772/40232/42757/34263/42297/41085/459…	84
GO:0032990	BP	GO:0032990	cell part morphogenesis	149/1867	473/12866	7.82097e-22	2.56182e-20	1.10566e-20	44039/38160/41309/41840/33185/42064/8674026/36614/33981/48448/36746/46068/42743/48973/40694/38059/42358/31905/39453/45233/36578/34896/36040/3355143/34772/42896/35576/39958/38231/40680/35933/35555/41225/261629/249072/41995/3772100/31075/43974/43402/35207/36963/43904/39085/44235/36041/39879/43901/45655/37912/44205/40090/38654/34636/32398/35154/36791/34328/44355/36678/34277/39826/32119/41087/39443/3…	149
GO:0031175	BP	GO:0031175	neuron projection development	153/1867	492/12866	8.89732e-22	2.88089e-20	1.24336e-20	44039/38160/41309/41840/33185/33863/42064/33861/8674026/36614/33981/48448/36746/46068/42743/48973/38898/40694/38059/42358/31905/39453/45233/34896/36040/3355143/34772/33903/42896/35576/39958/38231/40680/35933/35555/41225/261629/249072/41995/31075/43974/43402/35207/36963/43904/39085/44235/36041/39879/43901/45655/44205/40090/38654/34636/32398/35154/36791/34328/44355/36678/34277/39826/32119/41087/394…	153
GO:0048592	BP	GO:0048592	eye morphogenesis	127/1867	375/12866	9.37937e-22	2.96873e-20	1.28127e-20	37142/33861/44531/43415/33881/42979/41704/43404/41084/33212/44448/3885647/33139/45922/41062/53560/34179/42358/47594/43856/45233/37247/49077/36578/34896/3355143/39753/42896/44915/40620/34665/49701/36139/36242/3355114/43481/37857/326198/42665/246638/249072/32976/50070/31017/38961/43514/38321/41569/34636/42501/47998/36791/34328/36678/31332/38424/36699/36606/38890/37841/31816/33529/41785/34286/34924/…	127
GO:0090596	BP	GO:0090596	sensory organ morphogenesis	127/1867	375/12866	9.37937e-22	2.96873e-20	1.28127e-20	37142/33861/44531/43415/33881/42979/41704/43404/41084/33212/44448/3885647/33139/45922/41062/53560/34179/42358/47594/43856/45233/37247/49077/36578/34896/3355143/39753/42896/44915/40620/34665/49701/36139/36242/3355114/43481/37857/326198/42665/246638/249072/32976/50070/31017/38961/43514/38321/41569/34636/42501/47998/36791/34328/36678/31332/38424/36699/36606/38890/37841/31816/33529/41785/34286/34924/…	127
GO:0002376	BP	GO:0002376	immune system process	149/1867	476/12866	1.55392e-21	4.86377e-20	2.09916e-20	34338/33563/33185/39645/43580/43415/33881/31746/33981/38050/42850/35688/32425/36442/3885647/48973/43222/41398/40234/49045/47594/34068/43856/31700/40191/33569/39900/34838/32257/44513/2768852/31869/32152/319033/3771920/34772/42299/39583/41641/38821/3772655/318600/32976/50070/34652/42821/38721/44728/36306/41943/36382/44703/35592/45021/43901/37233/31011/44219/45655/37586/42428/40090/38321/40292/37922…	149
GO:0007417	BP	GO:0007417	central nervous system development	104/1867	280/12866	2.15321e-21	6.66548e-20	2.87676e-20	47141/44531/33981/43404/41084/39737/48973/39842/38059/40549/34772/33903/40305/34665/38231/39130/33194/36561/35555/49580/2768848/246497/250736/31075/31168/39961/43974/37778/36963/36306/35998/42379/42672/37734/36791/35001/44355/36491/45460/37232/40462/37841/33529/42160/34924/38146/36001/35197/34847/30975/42226/31293/34673/32115/31425/37277/30982/42536/39873/34009/37455/43656/43256/38631/34908/37386…	104
GO:0007169	BP	GO:0007169	transmembrane receptor protein tyrosine kinase signaling pathway	80/1867	187/12866	3.87604e-21	1.18095e-19	5.09686e-20	38160/31097/36442/33212/44448/48973/41398/38059/42130/44251/38760/40549/5740204/32547/35933/41641/326198/246638/318600/39152/31220/50070/31016/43775/44095/42504/37149/47408/47399/33203/37233/38017/41770/38736/38961/44205/38321/35742/40660/34688/33111/44052/38424/46156/33262/42160/41957/35253/42289/32080/36497/39158/33225/35147/32160/35717/37455/43656/42945/34132/32498/32601/33281/3354888/41140/41…	80
GO:0007391	BP	GO:0007391	dorsal closure	58/1867	110/12866	3.89877e-21	1.18095e-19	5.09686e-20	44039/44071/33881/31746/44266/44448/48973/41062/33903/42896/40620/35425/43481/33905/33224/37778/35950/38909/42501/41265/31332/33529/44030/46187/33226/37205/32981/38146/40517/35253/49070/35881/31293/41656/34009/33225/35147/37455/33753/41944/34132/38631/44855/44851/41140/41772/44849/33156/32083/3772082/36057/41118/37201/33619/32078/33432/45282/39866	58
GO:0048812	BP	GO:0048812	neuron projection morphogenesis	145/1867	462/12866	4.24346e-21	1.27168e-19	5.48846e-20	44039/38160/41309/41840/33185/42064/8674026/36614/33981/48448/36746/46068/42743/48973/40694/38059/42358/31905/39453/45233/34896/36040/3355143/34772/42896/35576/39958/38231/40680/35933/35555/41225/261629/249072/41995/31075/43974/43402/35207/36963/43904/39085/44235/36041/39879/43901/45655/44205/40090/38654/34636/32398/35154/36791/34328/44355/36678/34277/39826/32119/41087/39443/37837/40030/40462/378…	145
GO:0120039	BP	GO:0120039	plasma membrane bounded cell projection morphogenesis	145/1867	463/12866	5.32983e-21	1.58043e-19	6.821e-20	44039/38160/41309/41840/33185/42064/8674026/36614/33981/48448/36746/46068/42743/48973/40694/38059/42358/31905/39453/45233/34896/36040/3355143/34772/42896/35576/39958/38231/40680/35933/35555/41225/261629/249072/41995/31075/43974/43402/35207/36963/43904/39085/44235/36041/39879/43901/45655/44205/40090/38654/34636/32398/35154/36791/34328/44355/36678/34277/39826/32119/41087/39443/37837/40030/40462/378…	145
GO:0000280	BP	GO:0000280	nuclear division	132/1867	404/12866	5.40045e-21	1.58469e-19	6.83939e-20	7354404/33402/37188/41014/44118/41365/42077/3772180/35522/45826/45922/26067080/42306/46006/43856/35696/34993/3354896/38492/32152/33501/39753/42819/45969/36286/35576/5740853/39130/41585/47384/49580/36920/39554/59247/42467/31835/318874/318572/43547/40508/31196/35054/32721/44724/42504/43901/33119/41296/33959/41180/40489/31027/42501/34842/35001/40388/34794/41703/36748/45525/40667/37187/32119/35287/36…	132
GO:0050767	BP	GO:0050767	regulation of neurogenesis	87/1867	215/12866	6.32269e-21	1.83619e-19	7.9248e-20	44039/33861/33881/41084/33139/40694/31905/42130/47594/37247/34772/34665/39958/32771/43700/43481/41225/249072/41995/31075/32268/44728/43974/42504/39879/31017/32796/32398/36791/38424/34277/32119/42898/31405/40657/36377/41785/41957/32981/38146/35197/43604/35800/39717/35253/37822/49070/47877/42289/31293/36497/38493/42738/39158/45959/30982/39884/3354888/41140/40232/42757/38879/34263/41085/41942/43151/…	87
GO:0048589	BP	GO:0048589	developmental growth	121/1867	356/12866	6.4093e-21	1.84235e-19	7.95139e-20	44039/3346167/33185/33863/42058/43828/42758/3772180/33212/45012/44448/46068/38144/48973/38898/40168/34179/43096/38059/33003/40191/32257/37247/40149/36526/39454/2768852/34772/42896/35576/40620/34665/32771/35425/117369/35555/42890/246497/33270/42467/326214/249072/31220/43718/36460/31075/31016/31269/43974/43402/37778/33203/37233/38017/38736/40090/38654/35306/42501/47998/32119/42438/38890/32623/34392…	121
GO:0048858	BP	GO:0048858	cell projection morphogenesis	145/1867	464/12866	6.68768e-21	1.90295e-19	8.21294e-20	44039/38160/41309/41840/33185/42064/8674026/36614/33981/48448/36746/46068/42743/48973/40694/38059/42358/31905/39453/45233/34896/36040/3355143/34772/42896/35576/39958/38231/40680/35933/35555/41225/261629/249072/41995/31075/43974/43402/35207/36963/43904/39085/44235/36041/39879/43901/45655/44205/40090/38654/34636/32398/35154/36791/34328/44355/36678/34277/39826/32119/41087/39443/37837/40030/40462/378…	145
GO:0008219	BP	GO:0008219	cell death	132/1867	406/12866	8.82816e-21	2.48689e-19	1.07332e-19	44039/42064/37741/39004/31746/41704/42850/42077/33212/45826/38895/42185/41398/47594/31773/39720/32457/32257/37247/36578/34896/40998/36040/39454/34377/41450/39753/32926/34665/39523/33905/37857/32001/326214/326199/3355135/140439/41995/50070/42169/31016/35381/41020/35207/37778/31215/42504/35998/37559/34979/38017/31011/38961/43514/42891/40260/35288/38983/41180/31027/34328/34842/43958/35742/44355/3773…	132
GO:0048285	BP	GO:0048285	organelle fission	135/1867	420/12866	9.8921e-21	2.75902e-19	1.19076e-19	7354404/33402/37188/41014/44118/41365/42077/3772180/35522/45826/45922/26067080/42306/46006/43856/35696/34993/36578/3354896/38492/32152/33501/39753/42819/45969/36286/35576/5740853/39130/41585/47384/49580/36920/39554/59247/42467/31835/318874/318572/43547/40508/31196/35054/32721/44724/31143/42504/43901/33119/41296/33959/41180/40489/31027/42501/34842/35001/40388/34794/41703/36748/45525/40667/37187/32…	135
GO:0048585	BP	GO:0048585	negative regulation of response to stimulus	120/1867	355/12866	1.56624e-20	4.32559e-19	1.86688e-19	38160/37741/43415/32225/31746/34032/41704/42850/33212/41483/35790/46068/33139/40234/49045/38059/32754/34838/32257/37247/36578/39454/32547/3355013/34377/41450/40351/42896/34665/39958/36242/35933/43481/246605/50050/31014/31016/42821/44728/35207/31215/42504/45031/43904/36382/47408/43901/41602/37233/34592/38961/44672/42428/37734/31027/35742/34688/44355/31332/32221/38424/37232/38890/117294/33346/44030…	120
GO:0045934	BP	GO:0045934	negative regulation of nucleobase-containing compound metabolic process	143/1867	459/12866	1.73576e-20	4.74722e-19	2.04885e-19	41840/31374/33185/32225/41423/40793/3772180/41084/33212/35522/31353/41483/41666/44448/36118/36544/53560/40170/36794/36612/32941/37247/40549/38978/40217/3346237/32965/37962/35555/42314/3354925/318918/318996/43016/33224/31015/42092/41965/35381/49638/31331/37149/36382/43797/44703/3772220/41602/34592/3772376/3772415/33982/5740599/40489/31027/34842/36678/34120/36889/41087/37837/34225/117294/36390/3437…	143
GO:0022603	BP	GO:0022603	regulation of anatomical structure morphogenesis	94/1867	247/12866	2.7082e-20	7.33557e-19	3.16596e-19	44039/33861/39004/33881/41084/33139/41062/33409/40694/31905/47594/45233/36578/2768852/39753/34772/40620/39958/49701/43481/246497/249072/41995/31075/43974/43402/31143/39879/36632/43514/42501/32398/36791/34328/36678/31332/32221/38424/32119/42898/40462/31816/33529/36377/41785/44030/42160/32981/38146/35253/49070/35881/42289/32080/34881/31293/36497/36384/39158/43687/45374/31652/41853/34009/48317/35430…	94
GO:0046530	BP	GO:0046530	photoreceptor cell differentiation	82/1867	200/12866	3.20756e-20	8.60541e-19	3.71401e-19	37142/33861/44531/43415/33881/42979/43404/41084/33212/44448/33139/42358/42130/318841/43856/45233/37247/49077/42896/34665/43481/246638/249072/50070/37149/31017/38961/38321/41569/34636/42501/47998/36791/31332/38424/36491/36606/42898/37841/31816/41785/44030/38146/31872/34847/35253/44548/49070/42289/32080/31293/36497/33218/39158/45959/41656/48317/37455/44160/39884/36411/33281/3354888/41140/42757/4108…	82
GO:0048584	BP	GO:0048584	positive regulation of response to stimulus	138/1867	439/12866	3.43954e-20	9.05531e-19	3.90818e-19	33131/37741/43415/36614/41921/33981/31903/41704/48448/36746/33212/32729/39750/38898/43222/36048/34179/49045/38525/34068/40191/32941/39900/32257/37121/37247/2768852/39753/40351/42299/35576/32771/41431/49701/40858/35425/43330/38821/35483/326198/34416/42665/246638/35496/43718/50070/33224/37451/64872/43775/44437/41020/43974/35207/37778/40675/41943/35592/45682/35950/41602/31011/45655/43514/44205/34831…	138
GO:0051253	BP	GO:0051253	negative regulation of RNA metabolic process	138/1867	439/12866	3.43954e-20	9.05531e-19	3.90818e-19	41840/31374/33185/32225/41423/40793/3772180/41084/33212/35522/31353/41483/41666/44448/36118/36544/53560/40170/36794/36612/32941/37247/40549/38978/40217/3346237/32965/37962/35555/42314/3354925/318918/318996/43016/33224/31015/42092/41965/35381/49638/31331/37149/36382/43797/44703/3772220/41602/34592/3772376/3772415/33982/5740599/40489/31027/36678/34120/36889/41087/37837/34225/117294/36390/34370/3504…	138
GO:0001745	BP	GO:0001745	compound eye morphogenesis	119/1867	355/12866	4.93374e-20	1.28688e-18	5.55406e-19	37142/33861/44531/43415/33881/42979/41704/43404/41084/33212/44448/3885647/33139/45922/41062/34179/42358/47594/43856/45233/37247/49077/36578/34896/3355143/39753/42896/44915/40620/34665/49701/36139/36242/3355114/43481/37857/326198/42665/246638/249072/32976/50070/31017/38961/43514/38321/41569/34636/42501/47998/36791/34328/36678/31332/38424/36699/36606/38890/37841/31816/33529/41785/34286/34924/38146/…	119
GO:0051241	BP	GO:0051241	negative regulation of multicellular organismal process	78/1867	186/12866	5.28908e-20	1.36691e-18	5.89945e-19	33861/42058/43415/44448/46068/38144/33139/48973/43096/42130/40191/37247/36526/39753/42896/35576/36460/31016/32268/44728/43402/42504/36382/31017/37233/42501/47998/36678/38424/32119/37232/40657/33529/38811/46194/33226/41957/35197/43604/35253/30975/47877/42289/40180/34881/31293/33218/36384/45959/35430/35717/37455/33753/31248/41140/41772/40232/42757/34263/42297/41085/45906/41942/38723/33156/44830/380…	78
GO:0016331	BP	GO:0016331	morphogenesis of embryonic epithelium	64/1867	135/12866	5.37725e-20	1.37706e-18	5.94327e-19	44039/44071/3346167/33881/31746/44266/44448/48973/41062/47594/33903/42896/40620/35425/43481/33905/33224/37778/35950/38909/42501/41265/31332/33529/44030/46187/33226/37205/32981/38146/36363/40517/35253/49070/35881/31293/31652/42536/41656/34009/33225/35147/37455/33753/41944/34132/38631/44855/44851/41140/41772/44849/33156/32083/3772082/36057/41118/37201/33619/32078/33432/45282/39866/32703	64
GO:0008356	BP	GO:0008356	asymmetric cell division	55/1867	105/12866	6.2047e-20	1.57465e-18	6.79604e-19	40982/41365/41483/47594/35696/40682/39753/37962/35933/43330/41675/43402/42379/43901/42672/35154/36791/34328/36491/36264/34225/42880/41785/34286/34924/32981/36001/35197/35881/47877/44543/34521/34881/31293/45959/34411/37065/34908/37386/34263/41085/44839/33156/34903/33835/32083/36104/32544/45307/32585/42313/39340/32703/43038/42946	55
GO:0017145	BP	GO:0017145	stem cell division	53/1867	100/12866	1.46088e-19	3.67437e-18	1.58582e-18	40982/41365/41483/47594/37962/35933/43330/34331/41675/45021/42379/42672/42428/42501/36491/36264/42880/43087/33529/41785/34286/32981/35197/35881/47877/34521/32080/43650/45959/34411/43656/33753/37065/39581/34908/37386/41772/41094/34263/42297/44839/33156/34903/33835/32083/32544/31262/32585/33432/39340/32703/43038/42946	53
GO:0007431	BP	GO:0007431	salivary gland development	62/1867	131/12866	2.29494e-19	5.67092e-18	2.44751e-18	44039/39118/3346167/8674026/39004/36337/36746/45826/48973/42185/31773/40191/40549/34377/42896/35773/35207/44703/43514/40090/41180/44355/42898/31405/33529/36377/35045/39491/37205/42160/38146/43604/35253/45976/42536/37655/35430/37455/33753/41944/34132/45928/37386/44855/44851/41772/33156/44830/41273/41032/38995/31227/38005/45307/43383/32567/39962/35540/32078/33432/36329/44505	62
GO:0035272	BP	GO:0035272	exocrine system development	62/1867	131/12866	2.29494e-19	5.67092e-18	2.44751e-18	44039/39118/3346167/8674026/39004/36337/36746/45826/48973/42185/31773/40191/40549/34377/42896/35773/35207/44703/43514/40090/41180/44355/42898/31405/33529/36377/35045/39491/37205/42160/38146/43604/35253/45976/42536/37655/35430/37455/33753/41944/34132/45928/37386/44855/44851/41772/33156/44830/41273/41032/38995/31227/38005/45307/43383/32567/39962/35540/32078/33432/36329/44505	62
GO:0098813	BP	GO:0098813	nuclear chromosome segregation	78/1867	191/12866	3.58687e-19	8.78628e-18	3.79207e-18	7354404/37188/41014/44118/42077/35522/45826/26067080/40170/46006/34993/3354896/38492/33501/36286/42896/5740853/41585/49580/36920/59247/31835/326215/318874/318572/40508/31196/32721/44724/43901/33119/41296/41180/31027/35001/40388/34794/41703/45525/37187/32119/35287/36491/36264/33435/31816/33226/38958/40616/47877/31187/39158/39068/40848/35225/37042/44870/41919/31248/35223/36411/40232/34404/42297/321…	78
GO:0010941	BP	GO:0010941	regulation of cell death	103/1867	294/12866	4.84393e-19	1.17632e-17	5.0769e-18	44039/42064/37741/41704/42077/33212/45826/38895/42185/41398/39720/32457/32257/37247/36578/34896/40998/36040/39454/34377/41450/39753/34665/39523/33905/326214/3355135/41995/50070/42169/31016/35381/41020/35207/37778/31215/42504/35998/34979/38017/31011/38961/43514/40260/35288/38983/41180/31027/34328/43958/35742/44355/37733/36748/39651/35801/34256/42898/36461/33114/36280/34392/44030/42160/34924/41957/…	103
GO:0097485	BP	GO:0097485	neuron projection guidance	98/1867	273/12866	5.1551e-19	1.24119e-17	5.35686e-18	44039/38160/41309/41840/33185/8674026/36614/48448/36746/46068/48973/38059/45233/34772/39958/38231/40680/35555/41225/261629/249072/31075/43974/35207/43904/39085/44235/36041/43901/45655/44205/40090/38654/34636/32398/36791/44355/34277/32119/39443/37837/40030/33896/40657/31816/36377/44030/42300/33262/39491/37447/32981/38146/35197/39717/44548/39433/33968/45976/42226/31293/43650/36384/32115/31425/39873…	98
GO:0042325	BP	GO:0042325	regulation of phosphorylation	95/1867	261/12866	6.11237e-19	1.4592e-17	6.29776e-18	44039/38160/42064/37741/33981/14462485/41704/33212/48973/41062/32257/37121/37247/40998/2768852/40031/42896/35576/40305/40620/40858/35425/43481/43330/326198/246638/246534/35611/3355135/41995/49816/31016/42821/39961/43775/41020/35207/37778/37149/36041/33203/34070/37233/38961/44672/37356/42971/40660/34688/44355/31332/33704/38424/33965/38232/33346/44030/42160/34924/32981/38146/36001/34250/37767/31872…	95
GO:1902531	BP	GO:1902531	regulation of intracellular signal transduction	121/1867	374/12866	6.16985e-19	1.46054e-17	6.30356e-18	44039/38160/33131/37741/31746/40608/33981/34032/38050/31903/36337/41704/31459/33212/32729/44448/38144/33139/41062/34179/49045/32754/39900/32257/37121/37247/36578/39454/2768852/40351/42896/35576/40620/32771/41431/40858/35425/47384/43481/43330/31953/34416/42665/246638/35496/246605/35611/37134/41995/40685/50070/37451/64872/31016/43775/44437/41020/43974/35207/37778/31215/42504/37149/43904/35998/43901…	121
GO:0006935	BP	GO:0006935	chemotaxis	101/1867	287/12866	7.4859e-19	1.75731e-17	7.5844e-18	44039/38160/41309/41840/33185/8674026/36614/48448/36746/46068/48973/43222/38059/45233/34772/39958/38231/40680/35555/41225/261629/249072/31075/43974/35207/43904/39085/44235/36041/43901/45655/44205/40090/38654/34636/32398/36791/44355/34277/32119/39443/37837/40030/33896/40657/31816/33529/36377/44030/42300/33262/39491/37447/32981/38146/35197/39717/44548/39433/33968/45976/42226/31293/43650/36384/32115…	101
GO:0009950	BP	GO:0009950	dorsal/ventral axis specification	46/1867	81/12866	9.19895e-19	2.13906e-17	9.23195e-18	48448/31459/41788/41666/36046/42743/45683/53560/43222/41431/42996/42672/38961/37356/40489/47998/36791/36461/33226/43283/3355109/43749/42752/44543/31293/40828/37655/37455/42945/43256/41919/41746/43577/32498/41607/34908/40104/38905/48785/32159/41858/33432/39570/45278/34969/35051	46
GO:0001655	BP	GO:0001655	urogenital system development	45/1867	78/12866	9.33986e-19	2.13906e-17	9.23195e-18	44448/34772/42896/33726/35287/39349/33529/42160/35253/31293/43650/30982/42536/34009/37655/35430/35717/37455/33753/37042/32498/34908/33281/44855/44851/41140/41772/42757/44849/34404/38879/33583/34263/30983/38012/41273/43383/35540/38291/33432/34413/31208/35341/32703/30981	45
GO:0072001	BP	GO:0072001	renal system development	45/1867	78/12866	9.33986e-19	2.13906e-17	9.23195e-18	44448/34772/42896/33726/35287/39349/33529/42160/35253/31293/43650/30982/42536/34009/37655/35430/35717/37455/33753/37042/32498/34908/33281/44855/44851/41140/41772/42757/44849/34404/38879/33583/34263/30983/38012/41273/43383/35540/38291/33432/34413/31208/35341/32703/30981	45
GO:0012501	BP	GO:0012501	programmed cell death	119/1867	367/12866	1.00025e-18	2.27234e-17	9.80718e-18	44039/42064/39004/41704/42850/42077/33212/45826/42185/41398/47594/31773/39720/32457/32257/37247/36578/34896/40998/36040/39454/34377/41450/39753/32926/34665/39523/37857/32001/326214/326199/3355135/140439/41995/50070/42169/31016/35381/41020/35207/37778/31215/42504/35998/37559/34979/38017/31011/43514/42891/40260/35288/38983/41180/31027/34328/34842/43958/35742/44355/37733/36748/39651/35801/42898/3646…	119
GO:0048565	BP	GO:0048565	digestive tract development	55/1867	110/12866	1.03271e-18	2.30885e-17	9.96479e-18	39118/36746/42743/40191/42896/34445/32976/49638/42428/33726/35287/36491/39349/33529/38146/35253/46000/33602/32080/31293/42536/34009/37655/35430/35717/37455/37042/41944/38631/34908/32068/37386/33281/44855/44851/41772/42757/44849/34404/38879/40605/33583/30983/45325/33782/38012/43383/35540/38291/33432/45282/39570/31208/35341/30981	55
GO:0055123	BP	GO:0055123	digestive system development	55/1867	110/12866	1.03271e-18	2.30885e-17	9.96479e-18	39118/36746/42743/40191/42896/34445/32976/49638/42428/33726/35287/36491/39349/33529/38146/35253/46000/33602/32080/31293/42536/34009/37655/35430/35717/37455/37042/41944/38631/34908/32068/37386/33281/44855/44851/41772/42757/44849/34404/38879/40605/33583/30983/45325/33782/38012/43383/35540/38291/33432/45282/39570/31208/35341/30981	55
GO:0007422	BP	GO:0007422	peripheral nervous system development	51/1867	97/12866	1.12775e-18	2.50148e-17	1.07961e-17	41084/34665/39130/44059/43974/36306/39085/44235/36382/47399/31011/37356/44205/41180/44173/35001/36678/35287/41087/36491/36606/45460/36377/35045/34924/38146/35253/31293/30982/48317/37455/37042/43466/44851/41140/42757/38879/34263/41085/30983/34927/34903/31239/41273/32567/43161/35540/42313/34413/39340/30981	51
GO:0009967	BP	GO:0009967	positive regulation of signal transduction	113/1867	341/12866	1.21308e-18	2.66973e-17	1.15223e-17	33131/37741/36614/41921/33981/31903/41704/48448/33212/32729/39750/38898/36048/34179/49045/38525/32941/39900/32257/37121/37247/2768852/39753/40351/35576/32771/41431/49701/40858/35425/43330/35483/326198/34416/42665/246638/35496/43718/50070/33224/37451/64872/43775/44437/41020/43974/35207/37778/40675/35592/45682/41602/45655/43514/44205/34831/40292/37922/35306/35154/40660/44355/33704/44046/39164/42898…	113
GO:0061564	BP	GO:0061564	axon development	115/1867	351/12866	1.59948e-18	3.49281e-17	1.50746e-17	44039/38160/41309/41840/33185/8674026/36614/33981/48448/36746/46068/48973/38898/38059/39453/45233/34896/34772/33903/39958/38231/40680/35555/41225/261629/249072/41995/31075/43974/43402/35207/43904/39085/44235/36041/43901/44205/40090/38654/34636/32398/36791/44355/34277/39826/32119/39443/37837/40030/40462/37841/33896/31816/36377/44030/33262/39491/37447/47251/41957/32981/38146/35197/43604/39717/44548…	115
GO:0048546	BP	GO:0048546	digestive tract morphogenesis	42/1867	70/12866	1.76138e-18	3.81678e-17	1.64729e-17	39118/40191/42896/32976/49638/42428/33726/35287/39349/33529/38146/35253/33602/32080/31293/42536/34009/37655/35717/37455/37042/34908/33281/44855/44851/41772/42757/34404/38879/33583/30983/45325/33782/38012/43383/35540/38291/33432/39570/31208/35341/30981	42
GO:0051094	BP	GO:0051094	positive regulation of developmental process	79/1867	200/12866	2.27094e-18	4.88338e-17	2.10762e-17	44039/3346167/33185/39004/33212/38898/33409/40694/34179/47594/33003/32257/36578/40998/39454/34665/39958/32771/35425/117369/42890/43700/43481/326255/42467/326214/41995/31220/31075/43974/37778/31143/39879/43514/32796/38654/37733/34277/38890/36461/31405/32623/33529/317824/33346/39212/37447/41957/38146/35800/35253/43767/31293/36497/38493/39158/41853/34009/35430/33753/43466/37065/3354888/41140/42757/3…	79
GO:0048638	BP	GO:0048638	regulation of developmental growth	83/1867	216/12866	2.31167e-18	4.89467e-17	2.11249e-17	44039/3346167/33185/42058/43828/33212/44448/46068/38144/48973/38898/40168/34179/43096/33003/40191/32257/37247/36526/34772/42896/35576/32771/38231/35425/117369/42890/246497/42467/326214/249072/31220/36460/31016/31269/43974/43402/37778/33203/37233/38017/38736/38654/35306/42501/47998/32119/38890/32623/33529/317824/33346/39212/37447/41957/32981/38146/35197/30975/40180/33218/35717/33753/37065/31248/41…	83
GO:0010647	BP	GO:0010647	positive regulation of cell communication	118/1867	366/12866	2.32832e-18	4.89467e-17	2.11249e-17	33131/37741/36614/41921/33981/31903/38109/41704/48448/32425/33212/32729/39750/38898/36048/34179/49045/38525/32941/39900/32257/37121/37247/2768852/39753/40351/35576/32771/41431/49701/38231/40858/35425/43330/35483/326198/34416/42665/246638/35496/43718/50070/33224/37451/64872/43775/44437/41020/43974/35207/37778/40675/35592/45682/41602/45655/43514/44205/34831/40292/37922/35306/35154/40660/44355/33704…	118
GO:0023056	BP	GO:0023056	positive regulation of signaling	118/1867	366/12866	2.32832e-18	4.89467e-17	2.11249e-17	33131/37741/36614/41921/33981/31903/38109/41704/48448/32425/33212/32729/39750/38898/36048/34179/49045/38525/32941/39900/32257/37121/37247/2768852/39753/40351/35576/32771/41431/49701/38231/40858/35425/43330/35483/326198/34416/42665/246638/35496/43718/50070/33224/37451/64872/43775/44437/41020/43974/35207/37778/40675/35592/45682/41602/45655/43514/44205/34831/40292/37922/35306/35154/40660/44355/33704…	118
GO:0045892	BP	GO:0045892	negative regulation of transcription, DNA-templated	130/1867	421/12866	2.39645e-18	4.92759e-17	2.1267e-17	41840/31374/33185/32225/41423/40793/41084/33212/35522/31353/41483/44448/36118/36544/53560/40170/36794/36612/32941/37247/40549/38978/40217/3346237/32965/37962/35555/42314/3354925/318918/318996/43016/33224/31015/42092/41965/35381/49638/31331/37149/36382/43797/44703/3772220/41602/34592/3772376/3772415/5740599/40489/31027/36678/34120/41087/37837/34225/117294/36390/35045/46156/39212/40616/35800/35864/…	130
GO:1902679	BP	GO:1902679	negative regulation of RNA biosynthetic process	130/1867	421/12866	2.39645e-18	4.92759e-17	2.1267e-17	41840/31374/33185/32225/41423/40793/41084/33212/35522/31353/41483/44448/36118/36544/53560/40170/36794/36612/32941/37247/40549/38978/40217/3346237/32965/37962/35555/42314/3354925/318918/318996/43016/33224/31015/42092/41965/35381/49638/31331/37149/36382/43797/44703/3772220/41602/34592/3772376/3772415/5740599/40489/31027/36678/34120/41087/37837/34225/117294/36390/35045/46156/39212/40616/35800/35864/…	130
GO:1903507	BP	GO:1903507	negative regulation of nucleic acid-templated transcription	130/1867	421/12866	2.39645e-18	4.92759e-17	2.1267e-17	41840/31374/33185/32225/41423/40793/41084/33212/35522/31353/41483/44448/36118/36544/53560/40170/36794/36612/32941/37247/40549/38978/40217/3346237/32965/37962/35555/42314/3354925/318918/318996/43016/33224/31015/42092/41965/35381/49638/31331/37149/36382/43797/44703/3772220/41602/34592/3772376/3772415/5740599/40489/31027/36678/34120/41087/37837/34225/117294/36390/35045/46156/39212/40616/35800/35864/…	130
GO:0001932	BP	GO:0001932	regulation of protein phosphorylation	89/1867	241/12866	2.74592e-18	5.60526e-17	2.41917e-17	44039/38160/42064/37741/33981/14462485/41704/33212/48973/41062/32257/37121/37247/40998/2768852/40031/35576/40305/40620/40858/35425/43481/43330/326198/246638/246534/35611/3355135/41995/49816/31016/39961/43775/41020/35207/37778/36041/34070/37233/38961/44672/37356/42971/40660/34688/44355/31332/33704/38424/33965/38232/33346/44030/42160/34924/32981/38146/36001/34250/37767/31872/46000/36059/30998/31293…	89
GO:0009968	BP	GO:0009968	negative regulation of signal transduction	103/1867	301/12866	3.32436e-18	6.73721e-17	2.90771e-17	38160/43415/32225/31746/34032/41704/33212/35790/46068/33139/49045/38059/32754/32257/37247/36578/39454/32547/3355013/34377/41450/40351/42896/34665/39958/35933/43481/246605/50050/31014/31016/42821/35207/31215/42504/45031/43904/36382/47408/43901/41602/37233/34592/38961/44672/37734/31027/35742/34688/44355/31332/32221/38424/37232/38890/33346/44030/46156/33226/33262/42160/41565/42289/34521/31293/36497/…	103
GO:0002181	BP	GO:0002181	cytoplasmic translation	57/1867	120/12866	5.27828e-18	1.04858e-16	4.52556e-17	41843/49809/44251/41200/35098/37589/31700/39480/44059/41343/251466/3355124/35988/43864/42663/37849/45021/41347/3355041/34658/42464/38983/43768/37430/34526/33487/31022/45525/31588/37235/38811/39484/34329/32635/37292/36985/39108/34149/44150/37628/34352/39088/39433/42752/34309/47219/47218/33629/31106/43349/36855/43573/42761/33214/32700/31009/40451	57
GO:0007409	BP	GO:0007409	axonogenesis	111/1867	338/12866	5.31007e-18	1.04858e-16	4.52556e-17	44039/38160/41309/41840/33185/8674026/36614/33981/48448/36746/46068/48973/38059/39453/45233/34896/34772/39958/38231/40680/35555/41225/261629/249072/41995/31075/43974/43402/35207/43904/39085/44235/36041/43901/44205/40090/38654/34636/32398/36791/44355/34277/39826/32119/39443/37837/40030/40462/37841/33896/31816/36377/44030/33262/39491/37447/47251/32981/38146/35197/43604/39717/44548/49070/39433/33968…	111
GO:0007442	BP	GO:0007442	hindgut morphogenesis	38/1867	60/12866	5.32292e-18	1.04858e-16	4.52556e-17	40191/42896/32976/49638/42428/33726/35287/39349/33529/35253/33602/32080/31293/34009/37655/35717/37455/37042/34908/33281/44855/44851/41772/42757/34404/38879/33583/30983/45325/38012/43383/35540/38291/33432/39570/31208/35341/30981	38
GO:0061525	BP	GO:0061525	hindgut development	38/1867	60/12866	5.32292e-18	1.04858e-16	4.52556e-17	40191/42896/32976/49638/42428/33726/35287/39349/33529/35253/33602/32080/31293/34009/37655/35717/37455/37042/34908/33281/44855/44851/41772/42757/34404/38879/33583/30983/45325/38012/43383/35540/38291/33432/39570/31208/35341/30981	38
GO:0045995	BP	GO:0045995	regulation of embryonic development	47/1867	87/12866	6.05581e-18	1.17814e-16	5.08476e-17	33881/42596/42743/41062/43222/34993/36040/2768852/40620/43700/43402/42379/40489/42501/45525/32624/38811/44030/38146/35864/32458/35881/44543/32080/38493/43687/48317/31580/43466/37065/41919/44851/40003/37402/34954/38723/38067/32544/31084/41118/37345/39340/33934/3355131/34284/45827/32358	47
GO:0007297	BP	GO:0007297	ovarian follicle cell migration	65/1867	149/12866	6.06429e-18	1.17814e-16	5.08476e-17	39686/37142/33563/33185/33863/35007/31459/41666/32088/40191/37247/2768852/39753/38978/34772/34665/39583/35555/38338/326198/32976/43775/42504/38961/42428/37734/42841/42501/36791/35939/31332/41136/37841/33346/38146/31872/35253/32857/32080/33968/31293/33218/37277/48317/37455/31554/32601/45928/37386/41140/34927/31239/35084/3772082/45307/37201/35540/32078/31118/35259/42313/33934/31358/34946/32703	65
GO:0007059	BP	GO:0007059	chromosome segregation	81/1867	211/12866	6.39424e-18	1.23374e-16	5.32469e-17	7354404/37188/41014/44118/42077/35522/45826/26067080/40170/46006/34993/3354896/38492/33501/36286/42896/5740853/41585/49580/36920/59247/31835/326215/318874/318572/40508/31196/32721/44724/43901/33119/41296/41180/31027/35001/40388/34794/41703/45525/37187/32119/35287/36491/36264/33435/31816/33226/38958/40616/32458/36059/47877/31187/39158/39068/45959/40848/35225/37042/44870/41919/31248/35223/36411/402…	81
GO:0019827	BP	GO:0019827	stem cell population maintenance	49/1867	94/12866	8.63451e-18	1.64347e-16	7.09307e-17	33881/42596/36150/45826/36544/36048/37778/251414/43901/45655/38169/42428/40489/42501/36791/40171/34225/40657/43087/33529/41785/34286/34924/34521/32080/31293/45368/37455/33753/39581/33196/37386/31248/41772/42297/41085/43151/34903/33835/43385/43229/42445/34968/31262/32078/33432/42313/34413/43038	49
GO:0098727	BP	GO:0098727	maintenance of cell number	49/1867	94/12866	8.63451e-18	1.64347e-16	7.09307e-17	33881/42596/36150/45826/36544/36048/37778/251414/43901/45655/38169/42428/40489/42501/36791/40171/34225/40657/43087/33529/41785/34286/34924/34521/32080/31293/45368/37455/33753/39581/33196/37386/31248/41772/42297/41085/43151/34903/33835/43385/43229/42445/34968/31262/32078/33432/42313/34413/43038	49
GO:0042330	BP	GO:0042330	taxis	115/1867	359/12866	1.10945e-17	2.09753e-16	9.05275e-17	34338/44039/38160/41309/41840/33185/8674026/36614/48448/36746/46068/48973/43222/38059/42171/45233/34772/39958/38231/40680/41776/35555/40863/41225/38605/39400/261629/249072/34894/31075/43974/35207/43904/39085/44235/36041/43901/45655/44205/40090/38654/34636/32398/36791/44355/34277/32119/39443/37837/40030/38890/33896/40657/31816/33529/36377/44030/42300/33262/39491/37447/43950/32981/38146/35197/39717…	115
GO:0051130	BP	GO:0051130	positive regulation of cellular component organization	93/1867	263/12866	1.30932e-17	2.45889e-16	1.06123e-16	44039/33563/39004/36072/44118/33212/35522/32729/3885647/38898/45922/33409/40694/47594/40191/32941/36578/40217/39958/32771/5740853/49701/40680/37962/40863/49580/32696/246497/42467/41392/41995/34976/31075/32268/44437/43974/43402/37778/31143/39879/43901/34070/33105/42428/34120/42828/36264/39164/38890/32623/31816/33529/33346/34293/39212/37447/41957/40813/32981/38146/37767/35800/39717/34521/32080/3099…	93
GO:0043067	BP	GO:0043067	regulation of programmed cell death	92/1867	259/12866	1.40315e-17	2.61444e-16	1.12837e-16	44039/42064/41704/42077/33212/45826/42185/41398/39720/32457/32257/37247/36578/34896/40998/36040/39454/34377/41450/39753/34665/39523/326214/3355135/41995/50070/42169/31016/35381/41020/35207/37778/31215/42504/35998/34979/38017/31011/43514/40260/35288/38983/41180/31027/34328/43958/35742/44355/37733/36748/39651/35801/42898/36461/33114/36280/34392/44030/42160/34924/41957/31872/35253/46000/31293/33218/…	92
GO:0007017	BP	GO:0007017	microtubule-based process	138/1867	467/12866	1.4107e-17	2.61444e-16	1.12837e-16	39686/33402/37188/43163/33863/317833/36341/36072/38957/40982/33981/41365/38491/42077/41788/41666/42743/45683/42306/42927/47594/3771968/45233/3355134/34993/34110/36040/40682/39454/2768852/33230/32152/33501/39753/45969/35576/40305/40620/38231/40639/39130/41585/41641/43700/49580/35380/2768883/42467/41392/249072/34894/40508/31016/35054/42199/43402/36963/42504/45031/43901/33119/44072/44672/37356/40489…	138
GO:0007416	BP	GO:0007416	synapse assembly	70/1867	170/12866	1.43988e-17	2.65107e-16	1.14418e-16	44039/33185/33863/42058/43828/46068/36544/48973/38898/40168/43222/47594/43856/36526/39454/2768852/35576/39958/32771/246497/41225/42467/249072/41995/36460/31016/31269/43974/43402/37778/37233/38017/35623/38654/42501/44355/38890/32623/33529/33346/46194/39212/37447/41957/32981/38146/35197/39717/30975/34009/33753/37065/31248/41094/42297/45906/38723/34927/32083/3772082/36057/33373/36104/34193/31364/372…	70
GO:0007411	BP	GO:0007411	axon guidance	93/1867	264/12866	1.74117e-17	3.18499e-16	1.37461e-16	44039/38160/41309/41840/33185/8674026/36614/48448/36746/46068/48973/38059/45233/34772/39958/38231/40680/35555/41225/261629/249072/31075/43974/35207/43904/39085/44235/36041/43901/44205/40090/38654/34636/32398/36791/44355/34277/32119/39443/37837/40030/33896/31816/36377/44030/33262/39491/37447/32981/38146/35197/39717/44548/39433/33968/45976/42226/31293/43650/36384/32115/31425/39873/38002/35147/37888…	93
GO:0007507	BP	GO:0007507	heart development	53/1867	109/12866	2.13701e-17	3.85894e-16	1.66548e-16	36746/43222/34068/34772/39958/41770/34189/37734/41265/33704/37837/33529/46187/39212/37205/42160/36363/36878/35881/43767/31293/43650/41853/42536/32794/34009/33225/37655/35147/37888/33753/41944/33607/37386/31248/32536/3354888/41140/40232/42757/44849/34263/38723/34927/36104/32544/45307/36039/35540/32078/33432/40048/37368	53
GO:0072359	BP	GO:0072359	circulatory system development	53/1867	109/12866	2.13701e-17	3.85894e-16	1.66548e-16	36746/43222/34068/34772/39958/41770/34189/37734/41265/33704/37837/33529/46187/39212/37205/42160/36363/36878/35881/43767/31293/43650/41853/42536/32794/34009/33225/37655/35147/37888/33753/41944/33607/37386/31248/32536/3354888/41140/40232/42757/44849/34263/38723/34927/36104/32544/45307/36039/35540/32078/33432/40048/37368	53
GO:0019220	BP	GO:0019220	regulation of phosphate metabolic process	103/1867	309/12866	2.70881e-17	4.82956e-16	2.08439e-16	44039/38160/42064/37741/33981/14462485/41704/33212/48973/41062/33711/32257/37121/45233/37247/40998/2768852/45969/40031/42896/35576/40305/40620/40858/35425/43481/43330/39554/326198/246638/246534/35611/3355135/41995/49816/31074/31016/42821/39961/31105/43775/41020/35207/37778/37149/36041/33203/34070/37233/38961/44672/37356/42971/40660/34688/44355/31332/33704/43447/38424/33965/38232/33346/44030/42160…	103
GO:0051174	BP	GO:0051174	regulation of phosphorus metabolic process	103/1867	309/12866	2.70881e-17	4.82956e-16	2.08439e-16	44039/38160/42064/37741/33981/14462485/41704/33212/48973/41062/33711/32257/37121/45233/37247/40998/2768852/45969/40031/42896/35576/40305/40620/40858/35425/43481/43330/39554/326198/246638/246534/35611/3355135/41995/49816/31074/31016/42821/39961/31105/43775/41020/35207/37778/37149/36041/33203/34070/37233/38961/44672/37356/42971/40660/34688/44355/31332/33704/43447/38424/33965/38232/33346/44030/42160…	103
GO:0051146	BP	GO:0051146	striated muscle cell differentiation	54/1867	113/12866	2.83441e-17	5.02171e-16	2.16732e-16	42620/41309/33131/36740/35007/38491/42596/38898/318841/34068/33569/38978/39958/33461/35170/43582/43633/41225/41995/50070/31075/31004/43775/43402/36632/38654/43447/38424/36699/37232/40462/34222/33262/42160/41957/38146/32314/35694/41853/42536/32794/37655/32536/39297/31290/39002/42757/36468/43587/45880/35728/36039/44505/37368	54
GO:0051247	BP	GO:0051247	positive regulation of protein metabolic process	102/1867	306/12866	3.88463e-17	6.83937e-16	2.95181e-16	44039/42064/37741/33981/44118/14462485/41704/33212/14462484/38144/48973/45922/42185/26067080/31905/32257/37121/37247/34896/40998/36040/41611/40596/39753/40031/35576/39958/40858/35425/43330/38873/326198/246638/3355135/41995/36460/49816/42821/39961/37542/43775/41020/35207/37778/34070/31011/43514/35288/44672/32796/40660/44173/44355/32221/33704/36307/36280/34392/38811/38232/39049/44030/39108/42160/32…	102
GO:0010564	BP	GO:0010564	regulation of cell cycle process	68/1867	165/12866	3.97312e-17	6.95172e-16	3.00029e-16	44118/35522/45922/40170/33641/46006/43856/35696/34993/40682/45969/36286/5740853/49580/39554/59247/31835/326205/40508/31196/35381/31157/42504/43901/33959/31027/42971/34842/36491/36264/31816/33529/34924/36001/31872/35800/47877/43767/34881/31187/31293/33218/42453/34411/39673/34009/40848/37455/44870/43466/33196/31248/31789/43517/32543/40003/41942/34954/33782/39429/34903/40285/40287/3772082/34968/3934…	68
GO:0042692	BP	GO:0042692	muscle cell differentiation	58/1867	128/12866	4.3077e-17	7.49062e-16	3.23288e-16	42620/41309/33131/36740/35007/38491/42596/38898/318841/34068/33569/38978/39958/33461/35170/43582/43633/41225/41995/50070/31075/31004/43775/43402/36632/38654/43447/38424/36699/37232/40462/34222/33262/42160/41957/38146/31293/32314/35694/41853/42536/32794/37655/35147/37455/32536/39297/31290/39002/42757/34263/36468/43587/45880/35728/36039/44505/37368	58
GO:0031399	BP	GO:0031399	regulation of protein modification process	113/1867	356/12866	4.61164e-17	7.96993e-16	3.43974e-16	44039/38160/7354404/42064/37741/33981/14462485/41704/48448/33212/38144/48973/45922/41062/32941/32257/37121/37247/49077/40998/2768852/40596/34377/39753/45969/40031/35576/40305/40620/40858/35425/43481/43330/39554/32001/326198/246638/246534/35611/3355135/41995/49816/31016/42821/39961/43775/41020/35207/37778/36041/34070/37233/38961/44672/33959/37356/42971/40660/34688/44355/31332/33704/38424/33965/382…	113
GO:1903046	BP	GO:1903046	meiotic cell cycle process	102/1867	307/12866	5.01173e-17	8.60857e-16	3.71537e-16	7354404/33402/37188/41014/43163/317833/43415/41365/42077/3772180/35522/48973/26067080/42306/46006/35696/34993/34609/38492/36269/32152/33501/42819/45969/36286/41585/47384/36920/35380/42467/318572/43547/35054/32721/44072/35288/41296/33959/40489/42501/34842/45525/40667/32119/36491/36699/32624/33435/31444/37841/34966/41785/34286/39049/33226/38958/36001/34250/43439/44543/31848/31187/39158/39068/45374/…	102
GO:0051321	BP	GO:0051321	meiotic cell cycle	105/1867	321/12866	5.93524e-17	1.01331e-15	4.37333e-16	7354404/33402/37188/41014/43163/317833/43415/41365/42077/3772180/35522/48973/26067080/42306/46006/35696/34993/34609/38492/36269/32152/33501/42819/45969/36286/41585/37962/47384/36920/35380/39554/42467/318572/43547/35054/32721/44072/35288/41296/33959/40489/42501/34842/45525/40667/32119/36491/36699/32624/33435/31444/37841/34966/41785/34286/39049/33226/38958/36001/34250/43439/44543/31848/31187/39158/…	105
GO:0061326	BP	GO:0061326	renal tubule development	40/1867	69/12866	6.3544e-17	1.07188e-15	4.62611e-16	44448/42896/33726/35287/39349/33529/35253/31293/30982/34009/37655/35430/35717/37455/33753/37042/32498/34908/33281/44855/44851/41140/41772/42757/34404/38879/33583/34263/30983/38012/41273/43383/35540/38291/33432/34413/31208/35341/32703/30981	40
GO:0072002	BP	GO:0072002	Malpighian tubule development	40/1867	69/12866	6.3544e-17	1.07188e-15	4.62611e-16	44448/42896/33726/35287/39349/33529/35253/31293/30982/34009/37655/35430/35717/37455/33753/37042/32498/34908/33281/44855/44851/41140/41772/42757/34404/38879/33583/34263/30983/38012/41273/43383/35540/38291/33432/34413/31208/35341/32703/30981	40
GO:0007314	BP	GO:0007314	oocyte anterior/posterior axis specification	52/1867	108/12866	7.33295e-17	1.22958e-15	5.30674e-16	41138/40559/41666/44448/36118/42743/26067080/47594/32257/34110/36040/2768852/36269/41431/39523/43700/42504/36306/42379/40489/34636/42501/31816/35864/42752/44543/33968/31293/38493/43236/37455/41852/31580/37065/43572/41919/45931/37386/41066/42297/37402/33156/32083/38067/47781/37345/42313/33934/34284/33611/45827/32703	52
GO:0010648	BP	GO:0010648	negative regulation of cell communication	105/1867	322/12866	7.58768e-17	1.25732e-15	5.42648e-16	38160/43415/32225/31746/34032/41704/33212/35790/46068/33139/49045/38059/32754/32257/37247/36578/39454/32547/3355013/34377/41450/40351/42896/34665/39958/35933/43481/246605/50050/31014/31016/42821/35207/31215/42504/45031/43904/36382/47408/43901/41602/37233/34592/38961/44672/37734/31027/35742/34688/44355/31332/32221/38424/37232/38890/33346/44030/46156/33226/33262/37729/42160/41957/41565/42289/34521/…	105
GO:0023057	BP	GO:0023057	negative regulation of signaling	105/1867	322/12866	7.58768e-17	1.25732e-15	5.42648e-16	38160/43415/32225/31746/34032/41704/33212/35790/46068/33139/49045/38059/32754/32257/37247/36578/39454/32547/3355013/34377/41450/40351/42896/34665/39958/35933/43481/246605/50050/31014/31016/42821/35207/31215/42504/45031/43904/36382/47408/43901/41602/37233/34592/38961/44672/37734/31027/35742/34688/44355/31332/32221/38424/37232/38890/33346/44030/46156/33226/33262/37729/42160/41957/41565/42289/34521/…	105
GO:0140014	BP	GO:0140014	mitotic nuclear division	70/1867	175/12866	9.1121e-17	1.5011e-15	6.4786e-16	7354404/33402/41014/44118/41365/42077/35522/45826/45922/26067080/43856/3354896/38492/33501/39753/45969/36286/35576/5740853/41585/49580/39554/59247/31835/318874/40508/31196/44724/42504/43901/33119/33959/41180/31027/35001/40388/34794/41703/36748/45525/37187/35287/36264/31816/34924/40616/35800/47877/31187/33218/39068/39673/40848/35225/37042/44870/41919/31248/40232/34404/43517/32543/48481/40285/40287…	70
GO:0008358	BP	GO:0008358	maternal determination of anterior/posterior axis, embryo	53/1867	112/12866	9.56188e-17	1.56604e-15	6.75886e-16	41138/40559/41666/44448/36118/42743/26067080/47594/32257/34110/36040/2768852/36269/41431/39523/43700/42504/36306/42379/40489/34636/42501/31816/35864/42752/44543/33968/31293/38493/43236/37455/41852/31580/37065/43572/41919/45931/37386/41066/42297/37402/33156/32083/38067/47781/37345/42313/33934/34284/33611/45827/40830/32703	53
GO:0007369	BP	GO:0007369	gastrulation	48/1867	95/12866	9.71267e-17	1.58154e-15	6.82576e-16	38160/3346167/36746/49045/38525/38760/40549/34359/42689/41770/38736/39349/33529/42160/46000/35881/32080/42536/40828/39673/37655/35717/37455/43656/42945/33753/43466/31554/41944/32498/34908/33607/37386/34570/33059/3354888/41140/38879/32544/32159/43383/36039/41858/33432/3355131/35341/32703/43869	48
GO:0097435	BP	GO:0097435	supramolecular fiber organization	86/1867	241/12866	1.18429e-16	1.91733e-15	8.275e-16	41309/3346167/33863/39004/36740/36072/35007/38491/42596/31459/41788/32729/48973/38898/3771968/318841/33003/45233/33501/38978/7354378/40305/39958/49701/38231/43330/43633/32696/246497/41225/41392/41995/50070/31075/31004/43402/32721/43901/34070/35564/31405/32623/37841/31816/33346/46194/37729/32981/38146/37767/46008/44021/42289/30998/31293/43687/39068/32314/41853/32794/41852/31580/43571/34132/45931/3…	86
GO:0031032	BP	GO:0031032	actomyosin structure organization	51/1867	106/12866	1.51412e-16	2.4373e-15	1.05192e-15	33402/41309/43163/317833/39004/36740/35007/42596/42077/32729/48973/42306/3771968/318841/35696/38978/42896/39958/35425/43633/41225/43547/50070/31075/31004/35054/31157/32459/42501/35801/39572/37841/37205/43687/45374/32314/31652/41853/41656/32794/37655/41852/43571/45928/39297/39002/40232/38879/43587/33782/39429	51
GO:0007354	BP	GO:0007354	zygotic determination of anterior/posterior axis, embryo	26/1867	33/12866	2.08166e-16	3.33184e-15	1.43799e-15	53560/40549/5740204/31872/46000/45994/33602/31722/45973/33225/35147/32160/35717/43656/42945/32498/42757/41066/45325/38012/40287/41032/31227/33432/45278/40830	26
GO:0000226	BP	GO:0000226	microtubule cytoskeleton organization	111/1867	354/12866	2.36919e-16	3.77063e-15	1.62737e-15	33402/37188/43163/33863/317833/36341/36072/40982/33981/41365/38491/42077/41788/41666/42743/42306/42927/47594/3771968/45233/34993/34110/36040/40682/2768852/32152/33501/39753/45969/35576/40305/40620/38231/40639/39130/41585/41641/43700/49580/35380/42467/41392/34894/40508/31016/35054/43402/42504/43901/33119/44072/37356/40489/35679/34636/42501/36791/34794/41703/36748/36491/36264/31405/33965/37841/3181…	111
GO:0065009	BP	GO:0065009	regulation of molecular function	130/1867	443/12866	2.38703e-16	3.77767e-15	1.63041e-15	44039/38160/39686/42064/33881/49805/33981/14462485/38491/36337/40793/48448/43404/42077/32088/48973/45922/42185/40170/40694/40234/31905/36612/32754/32257/32898/45233/37247/34896/40998/39753/45969/36286/40031/39958/35425/43481/49580/5740313/31953/39554/2768883/326198/33489/246534/3355135/248194/32556/41995/49816/31074/39961/31105/43775/41020/45041/35207/31157/36017/33203/37233/31011/38961/43514/352…	130
GO:0008298	BP	GO:0008298	intracellular mRNA localization	49/1867	101/12866	3.89352e-16	6.12741e-15	2.64453e-15	41138/48448/31459/41788/40559/41666/42743/26067080/34110/36040/2768852/32152/319033/41431/39523/43700/42504/36306/42379/40489/34636/42501/36791/42752/44543/33968/38493/43236/41852/31580/37065/43572/41919/41746/43577/45931/41066/33507/38905/37402/38067/47781/37345/39570/33934/34284/33611/35051/45827	49
GO:0043900	BP	GO:0043900	regulation of multi-organism process	58/1867	134/12866	5.76052e-16	9.01521e-15	3.89088e-15	43415/31746/43828/42743/43222/49045/40998/36040/39454/2768852/32152/35933/43700/33905/42821/42504/42166/44409/41943/47408/42379/34070/31011/37586/42428/40489/42841/42501/37733/36748/41087/44339/117294/36461/35045/3355109/44543/38493/34364/33225/31580/37065/43256/41919/40739/44849/37402/32083/38067/36057/37345/35540/33934/34284/35341/34969/45827/30981	58
GO:0034248	BP	GO:0034248	regulation of cellular amide metabolic process	77/1867	209/12866	6.31476e-16	9.828e-15	4.24167e-15	49805/40793/42596/3772180/14462484/41666/38963/36544/26067080/43222/49045/33569/8674019/32152/41552/41431/40680/38934/5740252/326255/43808/246457/42663/43839/42166/44409/41943/45021/44226/34070/31011/45655/43709/40683/39034/40489/37734/36791/44173/36748/43447/41087/44339/32222/42880/43087/38811/35045/48571/39049/37447/39108/35197/3355109/42752/33968/34364/33225/39849/37065/43256/41746/41094/44849…	77
GO:0032270	BP	GO:0032270	positive regulation of cellular protein metabolic process	96/1867	291/12866	7.18675e-16	1.11237e-14	4.80087e-15	44039/42064/37741/33981/44118/14462485/41704/33212/14462484/38144/48973/45922/42185/26067080/32257/37121/37247/34896/40998/36040/39753/40031/35576/40858/35425/43330/38873/326198/246638/3355135/41995/49816/42821/39961/37542/43775/41020/35207/37778/34070/31011/43514/35288/44672/32796/40660/44173/44355/32221/33704/36280/34392/38811/38232/39049/44030/39108/42160/32981/38146/34250/31872/35864/35788/46…	96
GO:0007298	BP	GO:0007298	border follicle cell migration	57/1867	131/12866	7.7192e-16	1.18825e-14	5.12837e-15	39686/37142/33563/33185/33863/35007/31459/32088/37247/2768852/39753/38978/34772/39583/35555/38338/326198/32976/43775/42504/38961/42428/37734/42841/42501/36791/35939/31332/41136/37841/33346/38146/31872/35253/32857/32080/33968/31293/33218/48317/37455/31554/32601/45928/37386/41140/34927/31239/3772082/45307/37201/35540/32078/31118/42313/31358/32703	57
GO:0007015	BP	GO:0007015	actin filament organization	62/1867	150/12866	8.30993e-16	1.27223e-14	5.49083e-15	41309/3346167/39004/35007/31459/41788/32729/48973/38898/3771968/33003/45233/7354378/40305/49701/43330/43633/32696/246497/41225/41995/31075/43402/32721/34070/35564/31405/32623/37841/33346/46194/37729/32981/38146/37767/46008/42289/30998/31293/43687/32314/41853/41852/31580/43571/34132/45931/31717/45928/35058/33782/43673/34793/45307/41118/37201/33619/32078/42313/34882/33611/42946	62
GO:0002520	BP	GO:0002520	immune system development	49/1867	103/12866	1.05954e-15	1.60469e-14	6.92569e-15	34338/39645/33881/42850/43222/43856/31869/319033/34772/3772655/38721/36306/44703/45021/43901/45655/42428/33487/41136/37187/34277/34966/35045/33226/43283/42160/32981/38146/44548/32080/34881/31293/43650/42536/34009/33225/35147/35927/41944/39581/31717/37386/41140/44849/41085/38291/44811/33432/34969	49
GO:0048534	BP	GO:0048534	hematopoietic or lymphoid organ development	49/1867	103/12866	1.05954e-15	1.60469e-14	6.92569e-15	34338/39645/33881/42850/43222/43856/31869/319033/34772/3772655/38721/36306/44703/45021/43901/45655/42428/33487/41136/37187/34277/34966/35045/33226/43283/42160/32981/38146/44548/32080/34881/31293/43650/42536/34009/33225/35147/35927/41944/39581/31717/37386/41140/44849/41085/38291/44811/33432/34969	49
GO:0042981	BP	GO:0042981	regulation of apoptotic process	82/1867	232/12866	1.16248e-15	1.75119e-14	7.55795e-15	44039/42064/41704/42077/33212/42185/39720/32257/37247/36578/34896/40998/36040/39454/41450/39753/34665/39523/326214/3355135/41995/50070/42169/31016/35381/41020/35207/37778/31215/42504/34979/38017/31011/43514/40260/35288/38983/41180/31027/34328/43958/35742/44355/37733/36748/39651/35801/36461/33114/36280/34392/44030/42160/34924/41957/31872/35253/46000/31293/33218/40610/30982/34009/35717/37455/33196/…	82
GO:0090066	BP	GO:0090066	regulation of anatomical structure size	83/1867	237/12866	1.43471e-15	2.14978e-14	9.27823e-15	44071/39686/3346167/31903/36337/31459/38144/48973/38898/36048/33409/33003/44251/33569/32257/40149/40150/34772/33903/49701/117369/43633/32696/246497/249072/31075/43402/43904/47408/33203/34070/38017/43709/37823/38654/31027/32119/32623/34966/33346/46187/37205/34924/41957/32981/38146/37767/36363/44548/42226/30998/34009/48317/43466/31554/34132/45931/45928/33210/44855/44851/41140/38879/32543/33782/4367…	83
GO:0044089	BP	GO:0044089	positive regulation of cellular component biogenesis	56/1867	129/12866	1.56912e-15	2.3338e-14	1.00724e-14	44039/39004/32729/38898/47594/40191/39958/32771/49701/40680/32696/246497/42467/41392/41995/31075/32268/44437/43974/43402/37778/43901/34070/33105/42428/34120/42828/39164/38890/32623/33529/33346/34293/39212/37447/40813/32981/38146/37767/32080/30998/41853/33753/41627/37065/43256/45931/45928/32107/33782/43673/34793/32083/37201/35259/33611	56
GO:0051240	BP	GO:0051240	positive regulation of multicellular organismal process	77/1867	212/12866	1.57409e-15	2.3338e-14	1.00724e-14	44039/3346167/33185/33212/2768685/38898/33409/40694/34179/47594/32257/40998/39454/34665/39958/32771/35425/117369/42890/43700/43481/326255/42467/326214/41995/31220/43974/37778/39879/43514/32796/34189/33759/38654/37733/34277/38890/36461/31405/32623/33529/317824/33346/38174/39212/37447/41957/38146/35800/35253/31293/36497/38493/39158/34009/35430/33753/43466/37065/3354888/41140/42757/38879/43151/43152…	77
GO:0006403	BP	GO:0006403	RNA localization	75/1867	204/12866	1.72749e-15	2.54781e-14	1.09961e-14	41138/39769/50428/31097/48448/31459/41788/14462484/40559/41666/42642/317878/42743/34549/26067080/43096/41973/34110/36040/2768852/39090/32152/319033/41431/39130/39523/43700/32630/3354919/31195/42504/36306/44409/42379/44072/39034/40489/34636/42841/42501/36791/37733/33781/31816/42752/44543/33968/38493/43236/41852/31580/37065/31106/43572/41919/41746/43577/45931/41066/33507/43517/38905/37402/35235/312…	75
GO:0048619	BP	GO:0048619	embryonic hindgut morphogenesis	33/1867	53/12866	1.73975e-15	2.55255e-14	1.10165e-14	42896/49638/33726/35287/39349/33529/35253/33602/31293/34009/37655/35717/37455/37042/34908/33281/44855/44851/41772/42757/34404/38879/33583/30983/45325/38012/43383/35540/38291/33432/31208/35341/30981	33
GO:0032269	BP	GO:0032269	negative regulation of cellular protein metabolic process	81/1867	230/12866	2.20352e-15	3.21623e-14	1.38809e-14	38160/49805/40793/48448/42077/3772180/33212/41666/38963/36544/40234/32941/33569/37247/2768852/40596/34377/39753/41552/45969/42896/40680/43481/5740252/39554/326255/43808/31016/45041/42166/44409/34070/37233/45655/38961/33959/40683/37356/39034/40489/37734/34688/31332/36748/38424/32222/33965/42880/43087/33346/48571/37447/34924/36001/37767/43749/40133/42752/33968/30998/31293/36497/34364/45959/39849/31…	81
GO:0051248	BP	GO:0051248	negative regulation of protein metabolic process	81/1867	231/12866	2.92211e-15	4.24308e-14	1.83127e-14	38160/49805/40793/48448/42077/3772180/33212/41666/38963/36544/40234/32941/33569/37247/2768852/40596/34377/39753/41552/45969/42896/40680/43481/5740252/39554/326255/43808/31016/45041/42166/44409/34070/37233/45655/38961/33959/40683/37356/39034/40489/37734/34688/31332/36748/38424/32222/33965/42880/43087/33346/48571/37447/34924/36001/37767/43749/40133/42752/33968/30998/31293/36497/34364/45959/39849/31…	81
GO:0010608	BP	GO:0010608	posttranscriptional regulation of gene expression	72/1867	194/12866	3.60208e-15	5.20363e-14	2.24583e-14	41840/40793/42596/3772180/42236/14462484/41666/38963/45826/36544/26067080/33569/8674019/36269/41552/41431/3355150/40680/38934/5740252/326255/43808/246457/42663/34885/43839/42166/44409/45021/44226/34070/45655/43709/40683/39034/40489/37734/36791/44173/32222/42880/43087/38811/34293/48571/34286/39049/37447/39108/35197/43604/42752/34521/33968/34364/39849/37065/41919/41746/40739/41094/41066/33507/42297…	72
GO:0060341	BP	GO:0060341	regulation of cellular localization	53/1867	120/12866	3.71927e-15	5.3455e-14	2.30707e-14	33185/33434/33981/41704/42743/33139/40170/40694/46006/36395/39900/36040/2768852/42327/42896/32771/49701/43700/246605/248102/38721/37778/42379/40489/44183/31027/42501/44643/36748/36264/41957/35197/3355109/44543/31187/38493/31580/37065/41919/33196/31248/37402/38669/33782/43673/35235/38067/37345/33934/34284/35051/45827/41446	53
GO:0001754	BP	GO:0001754	eye photoreceptor cell differentiation	68/1867	178/12866	3.9532e-15	5.65288e-14	2.43973e-14	37142/33861/44531/43415/33881/42979/43404/41084/44448/42358/43856/45233/37247/42896/34665/43481/246638/249072/50070/38961/38321/41569/34636/42501/47998/36791/31332/38424/36606/37841/31816/41785/38146/34847/35253/44548/49070/42289/32080/31293/36497/33218/39158/45959/41656/48317/37455/44160/39884/36411/33281/3354888/41140/42757/41085/43150/38067/3772082/36057/41273/38995/45307/35259/42313/39866/452…	68
GO:0007219	BP	GO:0007219	Notch signaling pathway	60/1867	147/12866	4.86123e-15	6.9162e-14	2.98497e-14	32273/32225/31746/33212/39750/44448/38898/41062/32941/34377/40217/34772/40351/42896/40620/34665/39958/39523/35933/35483/40675/45682/33234/47408/45655/37922/42841/35154/31332/37837/36606/39164/43951/37449/40134/47900/40813/35800/34881/31293/33196/45928/34263/41085/43153/43157/33156/34793/32083/42445/45307/43161/44811/31589/32078/31118/42313/39620/34330/43869	60
GO:0032879	BP	GO:0032879	regulation of localization	120/1867	411/12866	5.37886e-15	7.61419e-14	3.28621e-14	38160/3346167/33563/33185/43580/39004/31424/36753/33434/33981/38491/38109/41704/36746/32425/33921/44448/36046/46068/42743/33139/32088/40170/40168/33409/40694/46006/31905/36395/39900/41107/34110/36040/2768852/41450/42327/39747/42896/40620/39958/38786/32771/49701/35425/40863/43700/33905/37979/42467/43808/43105/246605/249072/32556/248102/32976/35513/34976/31103/38721/37778/36382/42379/44072/40489/44…	120
GO:0030866	BP	GO:0030866	cortical actin cytoskeleton organization	36/1867	64/12866	8.45794e-15	1.1913e-13	5.14154e-14	33402/3346167/43163/317833/42077/42306/35696/42896/43547/31168/35054/43402/31157/42672/37356/32459/42501/39329/35801/39572/40462/37841/31816/32981/38146/43687/45374/31652/43571/45928/40232/38879/33782/39429/33156/36104	36
GO:0016071	BP	GO:0016071	mRNA metabolic process	118/1867	406/12866	1.31368e-14	1.84111e-13	7.94603e-14	41840/42058/43415/53444/42596/3772180/5740122/14462484/39764/39737/40559/41666/36544/40436/34426/42358/44668/34080/40785/44258/35003/37413/42240/41294/32152/319033/41552/37873/37335/3355150/36561/35099/3355114/5740252/4379906/3772280/43808/319043/34416/326146/41437/42842/192506/43912/31259/40242/44250/38795/41965/31780/36306/37561/37559/39377/42166/44409/35592/34070/45655/40683/33982/44205/39034/…	118
GO:0007028	BP	GO:0007028	cytoplasm organization	44/1867	91/12866	1.46033e-14	2.03651e-13	8.78939e-14	41138/40559/41666/44448/36118/42743/26067080/34110/36040/2768852/36269/41431/43700/42504/36306/42379/40489/34636/42841/42501/36791/31816/35864/42752/44543/33968/38493/43236/41852/31580/37065/41919/45931/45928/41066/37402/32083/38067/47781/37345/33934/34284/33611/45827	44
GO:0001751	BP	GO:0001751	compound eye photoreceptor cell differentiation	65/1867	170/12866	1.52777e-14	2.12006e-13	9.14999e-14	37142/33861/43415/33881/42979/43404/41084/44448/42358/43856/45233/37247/42896/34665/43481/246638/249072/50070/38961/38321/41569/34636/42501/47998/36791/31332/38424/36606/37841/31816/41785/38146/34847/35253/44548/49070/42289/32080/31293/36497/33218/39158/45959/48317/37455/39884/36411/33281/3354888/41140/42757/41085/43150/38067/3772082/36057/41273/38995/45307/35259/42313/39866/45278/36329/44505	65
GO:0002682	BP	GO:0002682	regulation of immune system process	77/1867	220/12866	1.60187e-14	2.212e-13	9.54676e-14	43580/43415/31746/33981/42850/35688/43222/40234/49045/34068/40191/34838/32152/42299/38821/42821/44728/41943/36382/35592/31011/45655/37586/42428/40090/40292/37922/31332/36748/40378/34277/41087/44339/38202/38198/45467/117294/35045/44910/33226/42160/41957/38146/3355109/36878/32820/43749/32080/31293/33386/34364/34009/33225/37455/35927/41944/43256/31248/40739/41140/42922/42757/44849/41085/41942/38779/…	77
GO:0072089	BP	GO:0072089	stem cell proliferation	50/1867	113/12866	2.05019e-14	2.81727e-13	1.2159e-13	40982/41365/44448/42130/47594/37247/34665/32268/41675/44728/42379/42672/36791/41087/36491/45467/40657/32981/35197/35800/35881/47877/31293/45959/34411/34009/43656/37065/34908/32536/41140/40232/42757/34263/44839/41942/43151/43150/43152/43156/33156/34903/32083/44830/32544/35540/32585/39340/39744/32703	50
GO:0007443	BP	GO:0007443	Malpighian tubule morphogenesis	30/1867	48/12866	2.90811e-14	3.95757e-13	1.70805e-13	42896/33726/35287/39349/33529/35253/31293/34009/37655/35717/37455/37042/34908/33281/44855/44851/41772/42757/34404/38879/33583/30983/38012/43383/35540/38291/33432/31208/35341/30981	30
GO:0061333	BP	GO:0061333	renal tubule morphogenesis	30/1867	48/12866	2.90811e-14	3.95757e-13	1.70805e-13	42896/33726/35287/39349/33529/35253/31293/34009/37655/35717/37455/37042/34908/33281/44855/44851/41772/42757/34404/38879/33583/30983/38012/43383/35540/38291/33432/31208/35341/30981	30
GO:0098722	BP	GO:0098722	asymmetric stem cell division	36/1867	66/12866	3.09446e-14	4.1909e-13	1.80875e-13	40982/41365/41483/47594/37962/35933/43330/41675/42379/42672/36491/36264/42880/41785/34286/32981/35197/35881/47877/34521/45959/34411/37065/34908/34263/44839/33156/34903/33835/32083/32544/32585/39340/32703/43038/42946	36
GO:0000910	BP	GO:0000910	cytokinesis	52/1867	122/12866	3.991e-14	5.37926e-13	2.32164e-13	44039/33402/33563/43163/317833/42077/42306/35696/39753/32646/35933/43330/35483/42467/43547/33890/35054/31157/32459/42501/42971/36748/45525/42438/36699/35801/39572/37841/33114/34966/38493/43687/39068/45374/31652/37042/31554/43571/45928/40232/34404/38879/32543/33782/39429/41181/47121/37618/41446/37368/35526/31521	52
GO:0007315	BP	GO:0007315	pole plasm assembly	41/1867	83/12866	4.58398e-14	6.14909e-13	2.65389e-13	41138/40559/41666/44448/36118/42743/26067080/34110/36040/2768852/36269/41431/43700/42504/36306/42379/40489/34636/42501/31816/35864/42752/44543/33968/38493/43236/41852/31580/37065/41919/45931/41066/37402/32083/38067/47781/37345/33934/34284/33611/45827	41
GO:0007419	BP	GO:0007419	ventral cord development	41/1867	84/12866	7.71183e-14	1.02958e-12	4.44358e-13	39737/40549/34772/40305/36561/2768848/31168/39961/37778/42379/42672/35001/33529/42160/34924/38146/36001/35197/31293/37277/30982/42536/34009/41168/33059/37069/40358/34263/41085/38669/30983/39429/38012/41032/38005/36104/41697/42313/39744/35509/30981	41
GO:0051129	BP	GO:0051129	negative regulation of cellular component organization	59/1867	151/12866	8.25884e-14	1.09741e-12	4.73633e-13	33861/42058/31459/35522/46068/48973/40170/32941/36526/40682/40596/34377/41450/36286/35576/49701/38231/32965/43633/59247/40508/50070/36460/31016/43402/37233/3772376/3772415/33959/37356/42501/34842/32119/36264/117294/33346/46194/41957/38146/35121/30975/40133/31187/39673/40848/41740/31248/42297/45906/38779/38723/41181/38067/36104/45848/37201/39340/32703/42936	59
GO:0006259	BP	GO:0006259	DNA metabolic process	103/1867	344/12866	8.39457e-14	1.11021e-12	4.79156e-13	33185/7354403/37511/40793/42758/3772180/41483/34549/39432/33641/32941/42267/3354896/38492/41611/40596/40217/36286/44915/37962/40642/3355114/42314/2768870/35483/318193/326215/38145/31016/31260/40816/40242/41675/35381/31139/31146/31142/36017/35746/39014/35288/41296/35679/31027/34328/35119/34842/34794/41703/37798/40457/32221/40973/117294/36461/40657/34392/36705/41968/34924/36001/3355109/43278/37290/…	103
GO:0061640	BP	GO:0061640	cytoskeleton-dependent cytokinesis	48/1867	109/12866	8.5139e-14	1.12073e-12	4.83696e-13	33402/33563/43163/317833/42077/42306/35696/32646/35933/43330/35483/42467/43547/33890/35054/31157/32459/42501/42971/45525/42438/36699/35801/39572/37841/33114/34966/38493/43687/39068/45374/31652/37042/31554/43571/45928/40232/34404/38879/32543/33782/39429/41181/47121/37618/37368/35526/31521	48
GO:0006955	BP	GO:0006955	immune response	98/1867	321/12866	9.11224e-14	1.19392e-12	5.15282e-13	33563/33185/43580/43415/31746/33981/38050/42850/32425/36442/3885647/48973/43222/41398/40234/49045/47594/34068/31700/40191/33569/39900/34838/32257/44513/2768852/32152/3771920/42299/39583/41641/38821/318600/32976/50070/42821/44728/41943/35592/37233/31011/44219/42428/38321/40292/42501/44052/31332/36748/40378/44965/41136/33621/41087/44339/45467/117294/35045/44910/33226/43283/42160/32981/38146/3355109…	98
GO:0033044	BP	GO:0033044	regulation of chromosome organization	60/1867	156/12866	1.16158e-13	1.50871e-12	6.51146e-13	7354404/41014/41423/44118/33212/35522/36118/40170/32941/40596/34377/40217/36286/5740853/32965/37962/49580/59247/31835/43016/40508/32268/31196/42504/43797/34592/3772376/3772415/37356/42428/31027/36264/31816/46156/37767/35121/40133/47877/34521/32080/31187/40848/41627/41740/44870/34908/31248/37069/43517/38257/49228/38779/41181/38248/45848/34595/39340/41848/33669/42936	60
GO:0006915	BP	GO:0006915	apoptotic process	93/1867	299/12866	1.1622e-13	1.50871e-12	6.51146e-13	44039/42064/41704/42077/33212/42185/39720/32257/37247/36578/34896/40998/36040/39454/41450/39753/34665/39523/37857/326214/326199/3355135/41995/50070/42169/31016/35381/41020/35207/37778/31215/42504/37559/34979/38017/31011/43514/42891/40260/35288/38983/41180/31027/34328/34842/43958/35742/44355/37733/36748/39651/35801/36461/33114/36280/34392/44030/37729/43283/42160/34924/41957/31872/35253/44548/46000…	93
GO:0001738	BP	GO:0001738	morphogenesis of a polarized epithelium	51/1867	121/12866	1.20034e-13	1.55108e-12	6.69431e-13	3346167/41704/44448/32748/34179/47594/43856/40191/34110/39399/2768852/42896/40620/49701/36139/326198/46719/44205/47998/32627/31332/38424/38890/37841/44030/38146/44548/32080/31293/45374/41656/34009/37455/31554/45928/37386/36411/33281/42757/43673/33156/32083/3772082/36057/36104/45307/37089/33619/32078/42313/32703	51
GO:0051493	BP	GO:0051493	regulation of cytoskeleton organization	58/1867	149/12866	1.62534e-13	2.09067e-12	9.02314e-13	33863/39004/36072/36753/31903/31459/32729/48973/38898/40682/3355143/45969/39958/49701/38231/35425/43633/32696/246497/41392/32976/31075/43775/43402/31157/42504/43901/34070/36491/36264/32623/31816/33346/32981/38146/37767/35881/30998/41853/31554/34132/45931/45928/31248/32107/43517/33782/39429/43673/34793/32544/45307/37201/33619/32078/3355131/41848/33611	58
GO:0010623	BP	GO:0010623	programmed cell death involved in cell development	47/1867	107/12866	1.73335e-13	2.21947e-12	9.57903e-13	44039/39004/42850/45826/42185/47594/31773/37247/40998/36040/39454/34377/39753/32926/32001/140439/42504/35998/43514/35288/37733/42898/36461/31405/37729/43604/35253/44548/31293/36384/34009/38456/37455/45928/33281/31290/41140/33156/44830/43383/39962/35540/33432/48228/42313/36329/44505	47
GO:0051963	BP	GO:0051963	regulation of synapse assembly	48/1867	111/12866	1.97318e-13	2.51514e-12	1.08551e-12	44039/33185/42058/43828/46068/48973/38898/40168/36526/35576/39958/32771/38231/246497/42467/41995/36460/31016/31269/43974/43402/37778/37233/42501/38890/32623/33529/33346/46194/39212/37447/41957/32981/38146/35197/30975/33753/37065/31248/41094/42297/45906/38723/32083/36104/31364/37201/33934	48
GO:0048103	BP	GO:0048103	somatic stem cell division	31/1867	54/12866	2.93164e-13	3.72002e-12	1.60552e-12	40982/41365/47594/41675/45021/42379/42672/42428/36491/32981/35197/35881/47877/32080/43650/45959/34411/43656/37065/34908/37386/34263/44839/33156/34903/32083/32544/31262/32585/39340/32703	31
GO:0007498	BP	GO:0007498	mesoderm development	45/1867	101/12866	3.04282e-13	3.84378e-12	1.65894e-12	37741/19835749/42596/36746/3771968/38760/40549/34445/31591/41770/38736/41136/39349/42160/38153/46000/35881/31293/43650/32314/35694/42536/34009/37655/37042/43466/41944/34908/33607/37386/39002/34404/38879/41085/43323/38723/32544/40834/43161/33432/42313/3355131/45278/34330/43869	45
GO:0000819	BP	GO:0000819	sister chromatid segregation	52/1867	128/12866	4.03361e-13	5.07262e-12	2.18929e-12	7354404/41014/44118/35522/45826/26067080/40170/3354896/38492/33501/36286/5740853/41585/49580/59247/31835/326215/318874/40508/31196/44724/43901/33119/41180/31027/35001/40388/34794/41703/45525/37187/35287/36264/31816/40616/47877/31187/39158/39068/40848/35225/37042/44870/41919/31248/40232/34404/43517/37523/31988/37618/39340	52
GO:0051124	BP	GO:0051124	synaptic growth at neuromuscular junction	54/1867	136/12866	4.33537e-13	5.42788e-12	2.34262e-12	44039/33185/33863/42058/43828/46068/48973/38898/40168/36526/39454/2768852/35576/32771/246497/42467/249072/36460/31016/31269/43974/43402/37778/37233/38017/38654/42501/38890/32623/33529/33346/39212/37447/41957/32981/35197/30975/34009/33753/37065/31248/41094/42297/45906/38723/32083/3772082/36057/36104/31364/37201/35259/33934/32358	54
GO:0000070	BP	GO:0000070	mitotic sister chromatid segregation	48/1867	113/12866	4.45075e-13	5.54768e-12	2.39432e-12	7354404/41014/44118/35522/45826/26067080/3354896/38492/33501/36286/5740853/41585/49580/59247/31835/318874/40508/31196/44724/43901/33119/41180/31027/35001/40388/34794/41703/45525/37187/35287/36264/31816/40616/47877/31187/39068/40848/35225/37042/44870/41919/31248/40232/34404/43517/31988/37618/39340	48
GO:0007405	BP	GO:0007405	neuroblast proliferation	43/1867	95/12866	5.24691e-13	6.48269e-12	2.79787e-12	40982/41365/42130/47594/34665/32268/41675/44728/42379/42672/36791/36491/40657/32981/35197/35800/35881/47877/31293/45959/34411/43656/37065/34908/40232/42757/34263/44839/41942/43151/43150/43152/43156/33156/34903/32083/44830/32544/35540/32585/39340/39744/32703	43
GO:0048863	BP	GO:0048863	stem cell differentiation	43/1867	95/12866	5.24691e-13	6.48269e-12	2.79787e-12	41014/44448/42130/40549/3346237/34772/42379/44205/42428/39374/42300/42160/34924/35197/35800/35253/31293/34673/30982/42536/34009/37455/43656/37065/33281/33059/41140/42757/44849/34263/44843/30983/38012/41032/36039/36240/41697/35540/33432/42313/34413/39570/30981	43
GO:1903429	BP	GO:1903429	regulation of cell maturation	24/1867	35/12866	5.47779e-13	6.7384e-12	2.90823e-12	42743/36040/2768852/43700/41225/42379/40489/42501/31405/43604/37822/44543/38493/31580/37065/41919/37402/38067/31364/37345/35540/33934/34284/45827	24
GO:0008380	BP	GO:0008380	RNA splicing	91/1867	298/12866	7.0202e-13	8.59822e-12	3.71091e-12	41840/43415/53444/42596/3772180/5740122/39764/39737/40559/41666/40436/34426/42358/44668/34080/40785/44258/35003/37413/41294/37335/36561/35099/3355114/4379906/3772280/319043/326146/41437/42842/246551/192506/43912/31259/40242/3354919/38795/41965/31780/44095/36306/37561/37559/39377/42166/44409/35592/34070/45655/33982/44205/47998/42026/44173/40530/36889/40678/33781/38798/39195/38811/34370/44029/33551…	91
GO:0061351	BP	GO:0061351	neural precursor cell proliferation	43/1867	96/12866	8.18446e-13	9.98079e-12	4.30761e-12	40982/41365/42130/47594/34665/32268/41675/44728/42379/42672/36791/36491/40657/32981/35197/35800/35881/47877/31293/45959/34411/43656/37065/34908/40232/42757/34263/44839/41942/43151/43150/43152/43156/33156/34903/32083/44830/32544/35540/32585/39340/39744/32703	43
GO:0000375	BP	GO:0000375	RNA splicing, via transesterification reactions	86/1867	276/12866	8.89901e-13	1.0713e-11	4.62364e-12	41840/43415/53444/42596/3772180/5740122/39764/39737/40559/41666/40436/34426/44668/34080/40785/44258/35003/37413/41294/37335/36561/35099/3355114/4379906/3772280/319043/326146/41437/42842/192506/43912/31259/40242/38795/41965/31780/36306/37561/37559/39377/42166/44409/35592/34070/45655/33982/44205/47998/42026/44173/40530/36889/40678/33781/38798/39195/38811/34370/44029/42848/35788/31840/33968/48535/32…	86
GO:0000377	BP	GO:0000377	RNA splicing, via transesterification reactions with bulged adenosine as nucleophile	86/1867	276/12866	8.89901e-13	1.0713e-11	4.62364e-12	41840/43415/53444/42596/3772180/5740122/39764/39737/40559/41666/40436/34426/44668/34080/40785/44258/35003/37413/41294/37335/36561/35099/3355114/4379906/3772280/319043/326146/41437/42842/192506/43912/31259/40242/38795/41965/31780/36306/37561/37559/39377/42166/44409/35592/34070/45655/33982/44205/47998/42026/44173/40530/36889/40678/33781/38798/39195/38811/34370/44029/42848/35788/31840/33968/48535/32…	86
GO:0000398	BP	GO:0000398	mRNA splicing, via spliceosome	86/1867	276/12866	8.89901e-13	1.0713e-11	4.62364e-12	41840/43415/53444/42596/3772180/5740122/39764/39737/40559/41666/40436/34426/44668/34080/40785/44258/35003/37413/41294/37335/36561/35099/3355114/4379906/3772280/319043/326146/41437/42842/192506/43912/31259/40242/38795/41965/31780/36306/37561/37559/39377/42166/44409/35592/34070/45655/33982/44205/47998/42026/44173/40530/36889/40678/33781/38798/39195/38811/34370/44029/42848/35788/31840/33968/48535/32…	86
GO:0007528	BP	GO:0007528	neuromuscular junction development	63/1867	175/12866	9.47975e-13	1.13481e-11	4.89773e-12	44039/33185/33863/44531/42058/43828/46068/33139/48973/38898/40168/36526/39454/2768852/35576/39958/32771/246497/42467/249072/36460/42169/31016/31269/43974/43402/37778/37233/38017/38654/42501/38890/39195/40462/32623/33529/33346/39212/37447/41957/32981/35197/30975/34009/33753/37065/31248/41094/42297/45906/38723/32083/3772082/36057/37805/36104/31364/37201/35259/33934/30973/32358/37368	63
GO:0007435	BP	GO:0007435	salivary gland morphogenesis	44/1867	100/12866	9.5474e-13	1.13481e-11	4.89773e-12	44039/39118/3346167/8674026/39004/45826/48973/42185/31773/40549/34377/42896/35207/44703/43514/40090/44355/42898/31405/35045/39491/37205/38146/43604/45976/42536/37655/41944/34132/45928/37386/44855/44851/33156/44830/38995/38005/45307/43383/39962/35540/32078/36329/44505	44
GO:0022612	BP	GO:0022612	gland morphogenesis	44/1867	100/12866	9.5474e-13	1.13481e-11	4.89773e-12	44039/39118/3346167/8674026/39004/45826/48973/42185/31773/40549/34377/42896/35207/44703/43514/40090/44355/42898/31405/35045/39491/37205/38146/43604/45976/42536/37655/41944/34132/45928/37386/44855/44851/33156/44830/38995/38005/45307/43383/39962/35540/32078/36329/44505	44
GO:0016325	BP	GO:0016325	oocyte microtubule cytoskeleton organization	23/1867	33/12866	9.83474e-13	1.16405e-11	5.02394e-12	41788/41666/42743/45233/34110/2768852/40305/41641/43700/43901/37356/40489/34636/42501/48571/36059/41066/37402/33156/31239/34284/35051/32703	23
GO:0010927	BP	GO:0010927	cellular component assembly involved in morphogenesis	58/1867	155/12866	1.16986e-12	1.37887e-11	5.95106e-12	41309/2768920/36740/33981/35007/42596/31459/41788/53560/26067080/42131/318841/34609/5740204/41611/38978/34665/39958/40642/43633/41225/50070/31075/31004/35054/44098/42504/40489/31027/36791/41703/36461/34924/32981/38146/39445/37290/45994/45973/31293/32314/41853/32794/48317/37455/41919/45928/39297/39002/33507/32543/43587/36057/47121/33619/33432/34974/34969	58
GO:0007293	BP	GO:0007293	germarium-derived egg chamber formation	44/1867	101/12866	1.45685e-12	1.69612e-11	7.3203e-12	34338/41788/36150/41666/36544/48973/26067080/41398/47594/2768852/36269/38231/35380/42504/43901/42428/34636/42501/36791/34225/38428/36001/36059/42752/44543/34521/31293/34411/34132/41919/41746/43577/37386/41168/38905/31239/35084/32855/42313/31358/35051/32703/43038/42946	44
GO:0007548	BP	GO:0007548	sex differentiation	44/1867	101/12866	1.45685e-12	1.69612e-11	7.3203e-12	43415/33881/3772180/36746/36150/34426/34068/49580/34445/38017/40090/37841/37785/42160/38153/44548/46000/42226/31293/43650/48535/42536/34009/39849/37455/37042/36380/34132/37386/44855/44851/34404/33782/41181/43569/45881/34992/40834/31364/37201/36240/32078/33432/44505	44
GO:2000241	BP	GO:2000241	regulation of reproductive process	39/1867	83/12866	1.45709e-12	1.69612e-11	7.3203e-12	43415/43828/42743/40998/36040/39454/2768852/45969/43700/41177/39554/318890/42996/42504/42379/33959/40489/42501/34842/37733/36461/38958/36001/44543/38493/42453/34411/31580/37065/41919/37402/34954/32083/31239/38067/37345/33934/34284/45827	39
GO:0007362	BP	GO:0007362	terminal region determination	20/1867	26/12866	1.49559e-12	1.73377e-11	7.48278e-12	53560/40549/5740204/31872/45994/33602/31722/45973/33225/35147/32160/35717/43656/42945/32498/42757/45325/41032/31227/45278	20
GO:0051338	BP	GO:0051338	regulation of transferase activity	53/1867	136/12866	1.71483e-12	1.97979e-11	8.54458e-12	44039/38160/42064/33981/14462485/48973/45922/32257/37247/40998/40031/35425/43481/49580/326198/246534/3355135/41995/49816/39961/41020/35207/33203/37233/38961/33959/42971/34688/44355/38424/33965/37617/44030/42160/34924/32981/38146/36001/34250/31872/35788/36497/41801/35717/37455/31716/31248/33214/33156/3772082/39615/34968/34974	53
GO:0030865	BP	GO:0030865	cortical cytoskeleton organization	36/1867	73/12866	1.7237e-12	1.9819e-11	8.55369e-12	33402/3346167/43163/317833/42077/42306/35696/42896/43547/31168/35054/43402/31157/42672/37356/32459/42501/39329/35801/39572/40462/37841/31816/32981/38146/43687/45374/31652/43571/45928/40232/38879/33782/39429/33156/36104	36
GO:0006397	BP	GO:0006397	mRNA processing	98/1867	336/12866	1.9525e-12	2.23585e-11	9.64972e-12	41840/43415/53444/42596/3772180/5740122/14462484/39764/39737/40559/41666/40436/34426/42358/44668/34080/40785/44258/35003/37413/42240/41294/32152/37335/36561/35099/3355114/4379906/3772280/319043/326146/41437/42842/192506/43912/31259/40242/44250/38795/41965/31780/36306/37561/37559/39377/42166/44409/35592/34070/45655/33982/44205/49636/47998/42026/44173/40530/36889/40678/33781/38798/39195/38811/34370…	98
GO:0045596	BP	GO:0045596	negative regulation of cell differentiation	47/1867	113/12866	1.96479e-12	2.24081e-11	9.67112e-12	33861/33139/42130/37247/39753/34665/32268/44728/42504/31017/42428/36678/38424/34277/32119/40657/33226/35197/43604/35253/47877/42289/34881/31293/36384/45959/34009/33225/37455/41944/32601/41140/40232/42757/34263/41085/41942/33156/34903/44830/38067/31364/36039/33619/35540/42313/39744	47
GO:0008284	BP	GO:0008284	positive regulation of cell proliferation	35/1867	70/12866	2.09553e-12	2.38028e-11	1.02731e-11	47594/37723/36587/41450/42896/34665/39958/326214/326198/32976/34979/42428/34277/45467/31816/42160/35800/35253/31293/42453/34009/35430/37455/43466/3354888/41140/42757/32543/43151/43152/43156/41273/42313/35341/39744	35
GO:2000027	BP	GO:2000027	regulation of organ morphogenesis	41/1867	91/12866	2.1961e-12	2.48451e-11	1.07229e-11	33861/33881/41084/33139/47594/2768852/39753/39958/49701/43481/43514/34328/36678/38424/33529/41785/35253/49070/42289/34881/31293/36497/36384/39158/45374/34009/48317/35430/37455/33753/39884/32536/3354888/41140/41772/41085/41273/32078/33432/45278/32703	41
GO:0014016	BP	GO:0014016	neuroblast differentiation	27/1867	45/12866	2.33941e-12	2.62926e-11	1.13476e-11	42130/40549/3346237/34772/42379/44205/42300/34924/35197/35800/31293/34673/30982/34009/43656/37065/33059/34263/44843/30983/38012/41032/36240/41697/34413/39570/30981	27
GO:0060810	BP	GO:0060810	intracellular mRNA localization involved in pattern specification process	39/1867	84/12866	2.34272e-12	2.62926e-11	1.13476e-11	41138/48448/41788/40559/41666/42743/34110/36040/2768852/41431/39523/43700/42504/36306/42379/40489/34636/42501/42752/44543/33968/38493/43236/41852/31580/37065/43572/41919/45931/41066/37402/38067/47781/37345/39570/33934/34284/33611/45827	39
GO:0008354	BP	GO:0008354	germ cell migration	28/1867	48/12866	2.42341e-12	2.70902e-11	1.16919e-11	33863/36614/40549/326168/39753/49580/140439/33890/36209/5740599/39349/33226/42160/43749/43650/36428/42536/41737/35717/33753/41944/37386/41094/40605/42297/49228/40834/33432	28
GO:0032956	BP	GO:0032956	regulation of actin cytoskeleton organization	42/1867	95/12866	2.58034e-12	2.87305e-11	1.23998e-11	39004/31903/31459/32729/48973/38898/3355143/39958/49701/35425/43633/32696/246497/31075/43775/43402/31157/34070/32623/31816/33346/32981/38146/37767/35881/30998/41853/31554/34132/45931/45928/33782/39429/43673/34793/32544/45307/37201/33619/32078/3355131/33611	42
GO:0006417	BP	GO:0006417	regulation of translation	59/1867	162/12866	2.8487e-12	3.15937e-11	1.36355e-11	40793/42596/3772180/14462484/41666/38963/36544/26067080/33569/8674019/41552/41431/40680/38934/5740252/326255/43808/246457/42663/43839/42166/44409/45021/44226/34070/45655/43709/40683/39034/40489/37734/36791/44173/32222/42880/43087/38811/48571/39049/37447/39108/35197/42752/33968/34364/39849/37065/41746/41094/41066/33507/42297/38905/43385/47781/33934/34946/40830/43038	59
GO:0061982	BP	GO:0061982	meiosis I cell cycle process	48/1867	118/12866	3.04566e-12	3.36456e-11	1.45211e-11	33402/43163/317833/43415/42077/3772180/48973/26067080/42306/46006/34609/36269/45969/36286/36920/35380/318572/35054/35288/41296/34842/40667/34286/39049/38958/34250/44543/39068/45374/35225/34132/41919/41746/43577/45931/38879/33507/32107/41366/40003/38905/49228/34954/33782/35084/34968/33937/47765	48
GO:0044770	BP	GO:0044770	cell cycle phase transition	49/1867	122/12866	3.17869e-12	3.4978e-11	1.50962e-11	44118/35522/45922/33641/34993/5740853/49580/59247/31835/326205/40508/31196/35381/33959/31027/42971/36264/33529/34286/39049/34924/36001/31872/35253/47877/43767/34881/31293/33218/42453/34411/39673/40848/37455/44870/43466/33196/31248/41140/31582/32543/40003/41942/34954/3772082/34968/37618/39340/39744	49
GO:0007316	BP	GO:0007316	pole plasm RNA localization	35/1867	71/12866	3.56055e-12	3.90275e-11	1.68439e-11	41138/40559/41666/42743/26067080/34110/36040/2768852/41431/43700/42504/36306/42379/40489/34636/42501/42752/44543/33968/38493/43236/41852/31580/37065/41919/45931/41066/37402/38067/47781/37345/33934/34284/33611/45827	35
GO:0009719	BP	GO:0009719	response to endogenous stimulus	76/1867	237/12866	3.92382e-12	4.28426e-11	1.84905e-11	44039/38160/33861/43580/31097/8674026/41921/33981/41084/35790/45826/46068/40168/36048/31773/32457/44251/38760/34377/40351/37335/41641/39152/31220/31016/44437/43974/37778/42504/33203/38017/41770/38736/37922/36791/33883/35742/40378/38424/41860/37232/42898/33529/36390/33226/33262/42160/41957/32981/46000/34521/32160/43656/42945/33753/41740/32498/32601/41772/44849/33156/44830/36057/38513/31120/32855/4…	76
GO:0051961	BP	GO:0051961	negative regulation of nervous system development	46/1867	111/12866	3.94151e-12	4.28696e-11	1.85021e-11	33861/42058/46068/33139/48973/42130/37247/36526/35576/36460/31016/32268/44728/43402/42504/31017/37233/42501/32119/37232/40657/46194/41957/35197/43604/30975/47877/42289/31293/45959/31248/40232/34263/42297/45906/41942/38723/33156/44830/36104/31364/37201/33619/35540/42313/39744	46
GO:0035222	BP	GO:0035222	wing disc pattern formation	36/1867	75/12866	4.79061e-12	5.19044e-11	2.24014e-11	32273/33434/41387/53560/42130/45233/3346237/35483/33224/37778/45655/44205/42841/40171/39572/38890/33529/44021/43767/34881/31293/45959/34009/35430/37455/33753/33196/43906/42757/43151/42445/36240/33432/42313/35509/42492	36
GO:0008582	BP	GO:0008582	regulation of synaptic growth at neuromuscular junction	44/1867	104/12866	4.95132e-12	5.34401e-11	2.30642e-11	44039/33185/42058/43828/46068/48973/38898/40168/36526/35576/32771/38231/246497/42467/36460/31016/31269/43974/43402/37778/37233/42501/38890/32623/33529/33346/39212/37447/41957/32981/35197/30975/33753/37065/31248/41094/42297/45906/38723/32083/36104/31364/37201/33934	44
GO:1904396	BP	GO:1904396	regulation of neuromuscular junction development	45/1867	108/12866	5.38493e-12	5.78982e-11	2.49883e-11	44039/33185/42058/43828/46068/33139/48973/38898/40168/36526/35576/32771/38231/246497/42467/36460/31016/31269/43974/43402/37778/37233/42501/38890/32623/33529/33346/39212/37447/41957/32981/35197/30975/33753/37065/31248/41094/42297/45906/38723/32083/36104/31364/37201/33934	45
GO:0002164	BP	GO:0002164	larval development	58/1867	160/12866	5.45105e-12	5.83863e-11	2.5199e-11	3346167/39645/8674026/44448/45826/43222/40694/3771968/40850/319033/38978/44653/38821/3772655/43718/38721/44437/36382/44703/38703/42428/40090/36678/34277/34966/31816/35045/46156/33226/39491/43283/42160/44548/32458/32080/31293/42738/34009/33225/41944/43256/39581/43906/31248/41140/41085/33156/34956/33835/32083/38067/45307/38291/33432/39570/34882/42936/35509	58
GO:0032970	BP	GO:0032970	regulation of actin filament-based process	42/1867	97/12866	6.00076e-12	6.40308e-11	2.76351e-11	39004/31903/31459/32729/48973/38898/3355143/39958/49701/35425/43633/32696/246497/31075/43775/43402/31157/34070/32623/31816/33346/32981/38146/37767/35881/30998/41853/31554/34132/45931/45928/33782/39429/43673/34793/32544/45307/37201/33619/32078/3355131/33611	42
GO:0023014	BP	GO:0023014	signal transduction by protein phosphorylation	61/1867	173/12866	6.08985e-12	6.47363e-11	2.79395e-11	44039/38160/42064/37741/33881/33981/41704/33212/48973/41062/32257/37121/37247/35576/40620/40858/35425/43481/43330/326198/246638/35611/3355135/41995/31016/43775/41020/35207/37778/37233/40660/44355/31332/33704/38424/38232/33346/44030/42160/32981/38146/31872/46000/36059/31293/36497/35717/37455/34132/31248/3354888/44851/41140/31582/37402/3772082/36057/3772547/33432/47767/32358	61
GO:0050807	BP	GO:0050807	regulation of synapse organization	54/1867	144/12866	6.35429e-12	6.72934e-11	2.90432e-11	44039/33185/42058/43828/46068/33139/48973/38898/40168/33569/36526/39454/35576/39958/32771/38231/246497/42467/41995/36460/31016/31269/43974/43402/37778/37233/38654/35306/42501/38890/32623/33529/33346/46194/39212/37447/41957/32981/38146/35197/30975/33753/37065/31248/41094/42297/45906/38723/32083/36104/31364/37201/33934/37368	54
GO:0007474	BP	GO:0007474	imaginal disc-derived wing vein specification	29/1867	53/12866	8.89836e-12	9.37699e-11	4.04702e-11	41921/35790/38144/33139/53560/49045/3355013/40217/42327/35555/38845/37134/37778/38736/41569/38890/40657/40616/31293/37455/3354888/45339/41942/37089/36240/33432/42313/39744/42936	29
GO:0045787	BP	GO:0045787	positive regulation of cell cycle	33/1867	66/12866	8.94874e-12	9.37699e-11	4.04702e-11	44118/14462485/42515/45922/33641/37723/40351/5740853/49580/49816/31016/39961/34592/36264/31816/34924/36001/34250/35800/43767/34881/31293/41801/43466/31248/31789/32543/34954/33782/31084/42313/39340/32358	33
GO:0010638	BP	GO:0010638	positive regulation of organelle organization	53/1867	141/12866	8.95425e-12	9.37699e-11	4.04702e-11	33563/39004/36072/44118/33212/35522/32729/3885647/38898/45922/32941/36578/40217/39958/5740853/49701/37962/49580/32696/41392/31075/32268/43402/31143/43901/34070/42428/36264/32623/31816/38146/37767/35800/34521/32080/30998/41853/41627/37065/45931/34908/45928/31248/37069/32107/33782/43673/34793/34595/41848/33611/33669/42936	53
GO:0031401	BP	GO:0031401	positive regulation of protein modification process	66/1867	196/12866	9.06107e-12	9.45372e-11	4.08013e-11	44039/42064/37741/33981/14462485/41704/33212/38144/48973/45922/32257/37121/37247/40998/39753/40031/35576/40858/35425/43330/326198/246638/3355135/41995/49816/42821/39961/43775/41020/35207/37778/34070/44672/40660/44355/33704/38232/44030/42160/32981/38146/34250/31872/35788/46000/36059/36497/41801/35717/37455/34908/3354888/41140/37069/37402/33214/3772547/39615/34968/32855/34595/33432/47767/34974/3235…	66
GO:0030718	BP	GO:0030718	germ-line stem cell population maintenance	35/1867	73/12866	9.87973e-12	1.02698e-10	4.43235e-11	33881/42596/36150/45826/36544/36048/37778/251414/45655/38169/42428/40489/42501/34225/33529/41785/34286/34521/31293/37455/33753/39581/37386/41772/42297/41085/34903/33835/43385/43229/34968/31262/33432/42313/43038	35
GO:0019094	BP	GO:0019094	pole plasm mRNA localization	34/1867	70/12866	1.23227e-11	1.27622e-10	5.50804e-11	41138/40559/41666/42743/34110/36040/2768852/41431/43700/42504/36306/42379/40489/34636/42501/42752/44543/33968/38493/43236/41852/31580/37065/41919/45931/41066/37402/38067/47781/37345/33934/34284/33611/45827	34
GO:0008293	BP	GO:0008293	torso signaling pathway	22/1867	33/12866	1.23836e-11	1.27783e-10	5.51497e-11	40549/5740204/38321/40660/44052/38424/36497/39158/33225/35147/32160/35717/43656/42945/32498/3354888/41140/42757/45325/41032/31227/45278	22
GO:0007051	BP	GO:0007051	spindle organization	49/1867	126/12866	1.29247e-11	1.32791e-10	5.73114e-11	33402/43163/317833/33981/41365/42077/42306/34993/32152/33501/39753/35576/39130/41585/49580/35380/42467/40508/35054/43901/33119/44072/35679/36791/34794/41703/36748/36264/33965/31816/34286/34250/37290/39068/45374/45959/44160/44870/31248/40232/38879/32107/43517/32543/44839/33782/48481/41446/42946	49
GO:0000122	BP	GO:0000122	negative regulation of transcription by RNA polymerase II	62/1867	180/12866	1.29633e-11	1.32791e-10	5.73114e-11	33185/32225/41084/31353/44448/53560/40170/32941/40549/35555/318996/33224/42092/35381/49638/31331/36382/41602/31027/36678/41087/37837/117294/35045/39212/35800/33602/34881/45976/31293/43650/33225/35430/34908/33607/44849/31429/33583/45339/43151/43150/43152/43160/34903/34888/32083/38012/40287/36057/41032/38995/31227/43162/40834/43383/36039/34595/36240/39999/35540/39570/44793	62
GO:0050808	BP	GO:0050808	synapse organization	85/1867	284/12866	1.33172e-11	1.35922e-10	5.86628e-11	44039/33185/33863/44531/42058/36614/33981/43828/46068/33139/36544/48973/38898/40168/43222/47594/43856/33569/36526/39454/2768852/3355143/35576/39958/32771/38231/246497/41225/42467/249072/41995/36460/42169/31016/31269/43974/43402/37778/37233/38017/40090/35623/38654/35306/42501/44355/38890/39195/40462/32623/33529/33346/46194/39212/37447/41957/32981/38146/35197/39717/30975/34009/33753/37065/31248/410…	85
GO:1902875	BP	GO:1902875	regulation of embryonic pattern specification	20/1867	28/12866	1.50488e-11	1.53042e-10	6.60513e-11	42743/43222/36040/2768852/43700/42379/40489/42501/35864/44543/38493/31580/37065/41919/37402/38067/37345/33934/34284/45827	20
GO:0060811	BP	GO:0060811	intracellular mRNA localization involved in anterior/posterior axis specification	37/1867	81/12866	1.56771e-11	1.58857e-10	6.85612e-11	41138/41788/40559/41666/42743/34110/36040/2768852/41431/39523/43700/42504/36306/42379/40489/34636/42501/42752/44543/33968/38493/43236/41852/31580/37065/43572/41919/45931/41066/37402/38067/47781/37345/33934/34284/33611/45827	37
GO:0045786	BP	GO:0045786	negative regulation of cell cycle	44/1867	107/12866	1.58065e-11	1.59595e-10	6.88795e-11	40793/35522/40170/43856/37247/34993/40682/38492/36286/32771/59247/326205/40508/35381/43709/35288/33959/31027/36791/34842/36264/33965/34966/33529/38958/36001/31872/31187/33218/34411/39673/34009/40848/35225/37455/43466/33196/41094/40003/41942/34903/47121/39340/39744	44
GO:0007611	BP	GO:0007611	learning or memory	59/1867	168/12866	1.63473e-11	1.6388e-10	7.07291e-11	47141/33185/44531/43828/31459/33921/2768685/44448/33139/36544/48973/38747/47594/36395/40305/32771/49701/40680/33194/34872/47384/33161/32430/317935/326198/248194/39137/32976/40675/43741/37823/42428/44355/39212/38146/35253/36059/32080/34881/30998/31293/36497/34364/32115/34009/37455/37065/34132/45928/31248/41094/41066/41085/37805/44817/31364/35540/32585/34284	59
GO:0050890	BP	GO:0050890	cognition	59/1867	168/12866	1.63473e-11	1.6388e-10	7.07291e-11	47141/33185/44531/43828/31459/33921/2768685/44448/33139/36544/48973/38747/47594/36395/40305/32771/49701/40680/33194/34872/47384/33161/32430/317935/326198/248194/39137/32976/40675/43741/37823/42428/44355/39212/38146/35253/36059/32080/34881/30998/31293/36497/34364/32115/34009/37455/37065/34132/45928/31248/41094/41066/41085/37805/44817/31364/35540/32585/34284	59
GO:1905879	BP	GO:1905879	regulation of oogenesis	24/1867	39/12866	1.82724e-11	1.82529e-10	7.87779e-11	42743/40998/36040/39454/2768852/43700/42504/42379/40489/42501/37733/36461/44543/38493/31580/37065/41919/37402/32083/38067/37345/33934/34284/45827	24
GO:0007525	BP	GO:0007525	somatic muscle development	38/1867	85/12866	1.8739e-11	1.86529e-10	8.05042e-11	42620/8674026/35596/35007/42596/43222/33569/40850/38978/33461/43582/38821/31004/36382/42428/38654/36678/43447/46156/44910/43283/37205/42160/41957/44548/30975/43256/43906/32536/39297/43150/34956/45880/41273/35728/32567/33692/35509	38
GO:0001708	BP	GO:0001708	cell fate specification	42/1867	100/12866	2.00897e-11	1.9927e-10	8.60028e-11	44448/33139/41062/37247/40549/34665/36678/38424/33529/39212/34924/43604/46000/34881/31293/42536/34009/33225/37655/35147/48317/37455/43656/33753/34908/41140/42757/34263/44843/43153/43157/34903/32083/41273/40834/32567/36039/33619/33432/42313/39620/43038	42
GO:0007173	BP	GO:0007173	epidermal growth factor receptor signaling pathway	34/1867	71/12866	2.03745e-11	2.00682e-10	8.66122e-11	38160/33212/44448/38059/42130/32547/35933/326198/246638/44095/37149/47408/37233/38961/44205/34688/33111/44052/38424/46156/35253/36497/37455/32601/33281/41094/42757/37402/32083/31364/43161/33619/45278/39744	34
GO:0038127	BP	GO:0038127	ERBB signaling pathway	34/1867	71/12866	2.03745e-11	2.00682e-10	8.66122e-11	38160/33212/44448/38059/42130/32547/35933/326198/246638/44095/37149/47408/37233/38961/44205/34688/33111/44052/38424/46156/35253/36497/37455/32601/33281/41094/42757/37402/32083/31364/43161/33619/45278/39744	34
GO:0000165	BP	GO:0000165	MAPK cascade	59/1867	169/12866	2.16236e-11	2.12243e-10	9.16018e-11	44039/38160/37741/33881/33981/41704/33212/48973/41062/32257/37121/37247/35576/40620/40858/35425/43481/43330/326198/246638/35611/41995/31016/43775/41020/35207/37778/37233/40660/44355/31332/33704/38424/38232/33346/44030/42160/32981/38146/31872/46000/36059/31293/36497/35717/37455/34132/31248/3354888/44851/41140/31582/37402/3772082/36057/3772547/33432/47767/32358	59
GO:0051962	BP	GO:0051962	positive regulation of nervous system development	44/1867	108/12866	2.29714e-11	2.24689e-10	9.69734e-11	44039/38898/40694/47594/34665/39958/32771/43700/43481/42467/41995/43974/37778/39879/32796/34277/38890/31405/32623/33529/33346/39212/37447/41957/38146/35800/35253/31293/36497/38493/39158/33753/37065/3354888/41140/42757/38879/43151/43152/43156/32083/45307/32078/34413	44
GO:0044772	BP	GO:0044772	mitotic cell cycle phase transition	46/1867	116/12866	2.47354e-11	2.41106e-10	1.04059e-10	44118/35522/45922/33641/34993/5740853/49580/59247/31835/326205/40508/31196/35381/33959/31027/42971/36264/33529/34924/36001/31872/35253/47877/43767/34881/31293/33218/42453/34411/39673/40848/37455/44870/43466/33196/31248/41140/31582/32543/40003/41942/3772082/34968/37618/39340/39744	46
GO:0007143	BP	GO:0007143	female meiotic nuclear division	38/1867	86/12866	2.89217e-11	2.80939e-10	1.21251e-10	41014/35522/46006/34993/38492/32152/45969/47384/32721/45525/32119/36491/32624/33435/31444/33226/38958/34250/43439/31187/39158/44870/43577/31248/36411/40232/42297/32107/43517/40003/38905/44839/37523/38723/34927/34968/33934/33937	38
GO:0030261	BP	GO:0030261	chromosome condensation	29/1867	55/12866	3.02129e-11	2.92473e-10	1.26228e-10	7354404/37188/26067080/40170/33641/38492/45969/49580/31016/42504/41296/35001/34794/41703/45525/40973/37187/35287/40616/32458/31187/35225/35927/41919/41746/33507/32543/49228/31263	29
GO:0001736	BP	GO:0001736	establishment of planar polarity	44/1867	109/12866	3.3175e-11	3.18955e-10	1.37658e-10	3346167/41704/44448/32748/34179/43856/40191/34110/39399/2768852/40620/49701/36139/326198/44205/47998/32627/31332/38424/38890/37841/44030/38146/44548/32080/31293/45374/34009/37455/31554/37386/36411/33281/42757/43673/3772082/36057/36104/45307/37089/33619/32078/42313/32703	44
GO:0007164	BP	GO:0007164	establishment of tissue polarity	44/1867	109/12866	3.3175e-11	3.18955e-10	1.37658e-10	3346167/41704/44448/32748/34179/43856/40191/34110/39399/2768852/40620/49701/36139/326198/44205/47998/32627/31332/38424/38890/37841/44030/38146/44548/32080/31293/45374/34009/37455/31554/37386/36411/33281/42757/43673/3772082/36057/36104/45307/37089/33619/32078/42313/32703	44
GO:0001752	BP	GO:0001752	compound eye photoreceptor fate commitment	28/1867	52/12866	3.41056e-11	3.26787e-10	1.41038e-10	44448/43856/37247/38961/38321/47998/31332/36606/34847/44548/42289/31293/36497/45959/37455/39884/36411/41140/42757/3772082/36057/41273/38995/45307/42313/39866/45278/44505	28
GO:0050803	BP	GO:0050803	regulation of synapse structure or activity	59/1867	171/12866	3.74808e-11	3.5791e-10	1.54471e-10	44039/33185/42058/43828/44448/46068/33139/48973/38898/40168/33569/36526/39454/35576/39958/32771/38231/246497/42467/41995/36460/31016/31269/43974/43402/37778/37233/38654/35306/42501/38890/32623/33529/33346/46194/39212/37447/41957/32981/38146/35197/30975/33753/37065/45928/31248/39297/3354888/41094/42297/45906/38723/32083/38005/36104/31364/37201/33934/37368	59
GO:0008544	BP	GO:0008544	epidermis development	31/1867	62/12866	3.82324e-11	3.63854e-10	1.57036e-10	44448/34110/39399/2768852/40620/36139/43402/44205/33759/32627/37841/37205/32981/38146/49070/34009/35430/31554/31717/35058/31429/45325/43673/33156/34927/36104/45307/37089/35540/32078/34882	31
GO:0042078	BP	GO:0042078	germ-line stem cell division	26/1867	46/12866	3.97783e-11	3.77291e-10	1.62835e-10	41483/37962/35933/43330/34331/42428/42501/36264/42880/43087/33529/41785/34286/34521/32080/33753/39581/37386/41772/41094/42297/33835/31262/33432/43038/42946	26
GO:0045664	BP	GO:0045664	regulation of neuron differentiation	54/1867	150/12866	3.9927e-11	3.77431e-10	1.62895e-10	44039/33861/33881/41084/33139/40694/31905/34772/39958/32771/43700/43481/41225/249072/41995/31075/43974/39879/31017/32398/36791/38424/32119/42898/31405/36377/41785/41957/32981/38146/43604/39717/37822/49070/42289/31293/36497/38493/39158/39884/3354888/41140/42757/38879/41085/41273/45307/31364/36039/35540/32078/35259/34413/45278	54
GO:0001763	BP	GO:0001763	morphogenesis of a branching structure	33/1867	69/12866	4.20167e-11	3.95857e-10	1.70848e-10	33563/8674026/41062/47594/38760/38978/41770/41180/37734/40679/42029/38424/317824/39491/43950/32981/43604/34847/34009/48317/33753/37386/44855/41140/41772/42757/33782/34903/41032/33619/33432/45278/32703	33
GO:0030097	BP	GO:0030097	hemopoiesis	38/1867	87/12866	4.42356e-11	4.15372e-10	1.7927e-10	39645/33881/42850/43222/43856/31869/319033/3772655/38721/44703/45021/43901/45655/42428/41136/34277/34966/35045/33226/43283/32981/38146/44548/32080/34881/31293/34009/33225/35927/41944/39581/31717/37386/41140/41085/44811/33432/34969	38
GO:0009628	BP	GO:0009628	response to abiotic stimulus	123/1867	480/12866	5.2163e-11	4.88183e-10	2.10695e-10	34338/38160/41840/41291/43580/8674026/7354403/36776/44266/33434/41084/31459/33212/14462484/41483/41387/33897/38643/40436/38059/37800/31976/43856/42171/37247/40149/34993/32343/36526/32547/3355013/34377/35974/32771/49701/33194/41776/40863/43481/43582/34514/38605/38338/39400/50022/34894/3772329/39961/31256/44437/251414/31215/31143/43904/40580/31760/42672/43514/37586/37912/35288/34831/42428/41180/449…	123
GO:0045451	BP	GO:0045451	pole plasm oskar mRNA localization	32/1867	66/12866	5.25213e-11	4.89909e-10	2.1144e-10	41138/40559/41666/42743/34110/36040/2768852/41431/43700/42504/36306/42379/40489/34636/42501/42752/44543/33968/38493/43236/41852/31580/37065/41919/45931/37402/38067/37345/33934/34284/33611/45827	32
GO:0045859	BP	GO:0045859	regulation of protein kinase activity	40/1867	95/12866	5.49659e-11	5.11019e-10	2.20551e-10	44039/38160/42064/33981/14462485/48973/32257/37247/40998/40031/35425/43481/326198/246534/3355135/41995/49816/39961/41020/37233/38961/42971/34688/38424/33965/44030/32981/38146/36001/34250/31872/36497/41801/31716/31248/33214/33156/3772082/39615/34974	40
GO:0140013	BP	GO:0140013	meiotic nuclear division	79/1867	263/12866	5.81631e-11	5.38965e-10	2.32612e-10	33402/37188/41014/41365/42077/3772180/35522/42306/46006/35696/34993/38492/32152/42819/45969/41585/47384/36920/42467/318572/43547/35054/32721/41296/33959/40489/42501/34842/45525/40667/32119/36491/36699/32624/33435/31444/34966/41785/34286/33226/38958/34250/43439/31848/31187/39158/39068/45374/34411/35225/44870/41746/43577/31248/35223/36411/40232/33507/42297/32107/43517/41366/40003/38905/44839/49228/…	79
GO:0022604	BP	GO:0022604	regulation of cell morphogenesis	52/1867	143/12866	5.95923e-11	5.50398e-10	2.37546e-10	44039/39004/33881/41062/33409/40694/31905/45233/34772/40620/39958/49701/246497/249072/41995/31075/43974/43402/39879/42501/32398/36791/31332/32221/32119/42898/40462/31816/36377/44030/42160/32981/38146/32080/43687/31652/48317/44855/44851/38879/31429/43673/33156/45307/41118/31364/36039/33619/32078/33432/35259/3355131	52
GO:0042327	BP	GO:0042327	positive regulation of phosphorylation	56/1867	160/12866	6.23154e-11	5.72004e-10	2.46871e-10	44039/42064/37741/33981/14462485/41704/48973/32257/37121/37247/40998/40031/42896/35576/40858/35425/43330/326198/246638/3355135/41995/49816/39961/43775/41020/35207/37778/34070/44672/40660/44355/33704/38232/44030/42160/32981/38146/34250/31872/46000/36059/36497/41801/33218/35717/37455/3354888/41140/37402/33214/3772547/39615/33432/47767/34974/32358	56
GO:0042706	BP	GO:0042706	eye photoreceptor cell fate commitment	28/1867	53/12866	6.23376e-11	5.72004e-10	2.46871e-10	44448/43856/37247/38961/38321/47998/31332/36606/34847/44548/42289/31293/36497/45959/37455/39884/36411/41140/42757/3772082/36057/41273/38995/45307/42313/39866/45278/44505	28
GO:0051640	BP	GO:0051640	organelle localization	78/1867	259/12866	6.70038e-11	6.12824e-10	2.64489e-10	39686/41014/3346167/41193/37142/33563/43163/31097/36614/33434/38491/41788/42743/45683/40168/40694/46006/47594/3771968/318841/32152/39747/42896/40620/39130/41585/40863/318874/249072/248102/40508/42169/31103/31269/31195/40675/39879/43901/44072/38736/40489/42501/36791/36264/31405/41566/33965/34966/44030/43749/38493/3772064/39068/40459/35225/36080/44160/31554/45928/40232/34263/32107/44839/33782/33156…	78
GO:0043549	BP	GO:0043549	regulation of kinase activity	46/1867	119/12866	6.95478e-11	6.34033e-10	2.73642e-10	44039/38160/42064/33981/14462485/48973/32257/37247/40998/40031/35425/43481/326198/246534/3355135/41995/49816/39961/41020/35207/33203/37233/38961/42971/34688/44355/38424/33965/44030/42160/32981/38146/36001/34250/31872/36497/41801/35717/37455/31716/31248/33214/33156/3772082/39615/34974	46
GO:0016334	BP	GO:0016334	establishment or maintenance of polarity of follicular epithelium	19/1867	27/12866	7.49322e-11	6.80916e-10	2.93877e-10	31459/41666/44448/47594/40191/42896/42672/38961/47998/36461/3355109/42752/37455/33156/32083/31239/45278/31358/43739	19
GO:0044837	BP	GO:0044837	actomyosin contractile ring organization	23/1867	38/12866	7.85847e-11	7.11811e-10	3.0721e-10	33402/43163/317833/42077/42306/35696/43547/35054/31157/32459/42501/35801/39572/37841/43687/45374/31652/43571/45928/40232/38879/33782/39429	23
GO:0080134	BP	GO:0080134	regulation of response to stress	78/1867	260/12866	8.24103e-11	7.4407e-10	3.21133e-10	43580/37741/43415/31746/33981/41704/42850/33212/41062/43222/40234/34068/40191/37121/36578/40596/42299/40620/36242/43481/43330/38821/31016/43775/44728/41020/31215/41943/35592/35950/31011/37586/35288/42428/40292/31332/36748/40378/41087/39651/44339/45467/33346/35045/44910/42160/41957/32981/38146/3355109/32820/43749/31293/36497/33386/40610/34364/40459/37455/35927/43256/43577/31248/40739/3354888/44851…	78
GO:1901987	BP	GO:1901987	regulation of cell cycle phase transition	41/1867	100/12866	8.67173e-11	7.80456e-10	3.36837e-10	44118/35522/45922/33641/34993/5740853/49580/59247/31835/326205/40508/31196/35381/31027/42971/36264/33529/34924/36001/31872/47877/43767/34881/31293/33218/42453/34411/39673/40848/37455/43466/33196/31248/32543/40003/41942/34954/3772082/34968/39340/39744	41
GO:0022416	BP	GO:0022416	chaeta development	37/1867	85/12866	8.98562e-11	8.06131e-10	3.47918e-10	41309/48448/33212/38898/41062/45233/43700/32556/43402/41602/44205/33759/42501/34328/37837/40462/31405/43087/46020/37449/31293/41801/42738/30982/33225/35147/31717/43906/31248/36411/44849/34793/44830/42313/34413/34882/30981	37
GO:0006338	BP	GO:0006338	chromatin remodeling	47/1867	124/12866	9.60149e-11	8.58648e-10	3.70584e-10	31374/33185/40793/41483/40170/42130/33505/42314/49580/5740664/32630/35483/37429/3772329/32166/32268/40111/41602/45655/42428/37922/43560/37798/33781/36264/117294/40657/36390/37767/37480/43439/40133/32458/32080/37481/41627/33507/41942/38779/43819/34595/36238/44811/39744/42936/48632/31521	47
GO:0016358	BP	GO:0016358	dendrite development	59/1867	175/12866	1.08592e-10	9.6805e-10	4.17801e-10	33981/36746/42743/40694/31905/34896/36040/3355143/39958/35933/41225/36963/43904/39879/45655/38654/32398/35154/36791/34328/44355/36678/34277/41087/39443/37837/40657/36377/42300/41957/32981/38146/39717/44548/37822/43767/45976/31722/42226/38493/35147/41852/31717/35110/41772/41094/42297/43819/3772082/40045/43161/36238/37201/41697/35540/39570/39744/44505/42936	59
GO:0001934	BP	GO:0001934	positive regulation of protein phosphorylation	54/1867	154/12866	1.26106e-10	1.12064e-09	4.83656e-10	44039/42064/37741/33981/14462485/41704/48973/32257/37121/37247/40998/40031/35576/40858/35425/43330/326198/246638/3355135/41995/49816/39961/43775/41020/35207/37778/34070/44672/40660/44355/33704/38232/44030/42160/32981/38146/34250/31872/46000/36059/36497/41801/35717/37455/3354888/41140/37402/33214/3772547/39615/33432/47767/34974/32358	54
GO:0030952	BP	GO:0030952	establishment or maintenance of cytoskeleton polarity	27/1867	51/12866	1.28631e-10	1.13947e-09	4.91785e-10	41788/41666/42743/40191/45233/34110/2768852/40305/41641/43700/43901/37356/40489/34636/42501/48571/35881/36059/41066/37402/33156/31239/32544/3355131/34284/35051/32703	27
GO:0007317	BP	GO:0007317	regulation of pole plasm oskar mRNA localization	18/1867	25/12866	1.30887e-10	1.14863e-09	4.95736e-10	42743/36040/2768852/43700/42379/40489/42501/44543/38493/31580/37065/41919/37402/38067/37345/33934/34284/45827	18
GO:0060281	BP	GO:0060281	regulation of oocyte development	18/1867	25/12866	1.30887e-10	1.14863e-09	4.95736e-10	42743/36040/2768852/43700/42379/40489/42501/44543/38493/31580/37065/41919/37402/38067/37345/33934/34284/45827	18
GO:1904580	BP	GO:1904580	regulation of intracellular mRNA localization	18/1867	25/12866	1.30887e-10	1.14863e-09	4.95736e-10	42743/36040/2768852/43700/42379/40489/42501/44543/38493/31580/37065/41919/37402/38067/37345/33934/34284/45827	18
GO:0032506	BP	GO:0032506	cytokinetic process	25/1867	45/12866	1.57336e-10	1.36795e-09	5.90395e-10	33402/43163/317833/42077/42306/35696/42467/43547/33890/35054/31157/32459/42501/35801/39572/37841/43687/45374/31652/43571/45928/40232/38879/33782/39429	25
GO:0036445	BP	GO:0036445	neuronal stem cell division	25/1867	45/12866	1.57336e-10	1.36795e-09	5.90395e-10	40982/41365/47594/41675/42379/42672/36491/32981/35197/35881/47877/45959/34411/43656/37065/34908/34263/44839/33156/34903/32083/32544/32585/39340/32703	25
GO:0055057	BP	GO:0055057	neuroblast division	25/1867	45/12866	1.57336e-10	1.36795e-09	5.90395e-10	40982/41365/47594/41675/42379/42672/36491/32981/35197/35881/47877/45959/34411/43656/37065/34908/34263/44839/33156/34903/32083/32544/32585/39340/32703	25
GO:0045466	BP	GO:0045466	R7 cell differentiation	29/1867	58/12866	1.63457e-10	1.4168e-09	6.11476e-10	43404/41084/43856/43481/249072/38961/38321/41569/34636/36606/41785/44548/42289/31293/36497/39158/45959/48317/37455/39884/33281/3354888/41140/42757/43150/36057/35259/39866/45278	29
GO:0048865	BP	GO:0048865	stem cell fate commitment	23/1867	39/12866	1.65284e-10	1.42823e-09	6.16411e-10	42130/40549/34772/42379/44205/34924/35197/35253/31293/30982/37455/37065/33281/33059/41140/34263/44843/30983/38012/41032/36240/34413/30981	23
GO:0008593	BP	GO:0008593	regulation of Notch signaling pathway	43/1867	110/12866	1.89752e-10	1.63466e-09	7.05502e-10	32225/31746/33212/39750/44448/38898/32941/34377/40217/40351/42896/34665/39958/39523/35933/35483/40675/45682/47408/45655/37922/42841/35154/31332/37837/36606/43951/37449/31293/33196/45928/34263/41085/33156/34793/32083/42445/45307/44811/31589/32078/31118/43869	43
GO:0030010	BP	GO:0030010	establishment of cell polarity	30/1867	62/12866	2.23928e-10	1.91153e-09	8.24997e-10	44448/47594/2768852/42327/42896/40620/39130/42504/44072/37356/36791/31405/32981/38146/35881/45959/41656/31248/32107/44839/33156/32083/32544/45307/37089/32078/3355131/32703/41446/42946	30
GO:0042067	BP	GO:0042067	establishment of ommatidial planar polarity	30/1867	62/12866	2.23928e-10	1.91153e-09	8.24997e-10	41704/44448/34179/43856/40620/49701/36139/326198/47998/31332/38424/38890/37841/44548/32080/31293/34009/37455/37386/36411/33281/42757/43673/3772082/36057/45307/37089/33619/32078/42313	30
GO:0048542	BP	GO:0048542	lymph gland development	30/1867	62/12866	2.23928e-10	1.91153e-09	8.24997e-10	34338/39645/319033/34772/3772655/38721/36306/44703/42428/33487/37187/34277/34966/35045/33226/42160/44548/32080/31293/43650/42536/34009/33225/35147/41944/39581/44849/41085/38291/33432	30
GO:0048813	BP	GO:0048813	dendrite morphogenesis	56/1867	165/12866	2.41973e-10	2.05933e-09	8.88786e-10	33981/36746/42743/40694/31905/34896/36040/3355143/39958/35933/41225/36963/43904/39879/45655/38654/32398/35154/36791/34328/44355/36678/34277/41087/39443/37837/40657/36377/42300/32981/38146/39717/44548/37822/43767/45976/31722/42226/35147/41852/35110/41772/41094/42297/43819/3772082/40045/43161/36238/37201/41697/35540/39570/39744/44505/42936	56
GO:0050790	BP	GO:0050790	regulation of catalytic activity	101/1867	378/12866	2.45126e-10	2.07988e-09	8.97654e-10	44039/38160/39686/42064/33881/49805/33981/14462485/38491/36337/43404/42077/32088/48973/45922/42185/40694/40234/36612/32754/32257/32898/45233/37247/34896/40998/39753/45969/40031/35425/43481/49580/5740313/31953/39554/2768883/326198/246534/3355135/248194/41995/49816/31074/39961/31105/43775/41020/45041/35207/31157/36017/33203/37233/31011/38961/43514/35288/33959/35306/36791/42971/34688/44355/36748/384…	101
GO:0007447	BP	GO:0007447	imaginal disc pattern formation	41/1867	103/12866	2.59141e-10	2.1922e-09	9.4613e-10	32273/33434/41387/53560/42130/45233/3346237/35555/35483/33224/37778/45655/44205/42841/40171/39572/38890/33529/44021/47877/43767/34881/31293/45959/34009/35430/37455/33753/33196/43906/42757/43151/41273/42445/36240/33432/42313/34284/35341/35509/42492	41
GO:0010562	BP	GO:0010562	positive regulation of phosphorus metabolic process	57/1867	170/12866	2.85763e-10	2.40297e-09	1.0371e-09	44039/42064/37741/33981/14462485/41704/48973/33711/32257/37121/37247/40998/40031/42896/35576/40858/35425/43330/326198/246638/3355135/41995/49816/39961/43775/41020/35207/37778/34070/44672/40660/44355/33704/38232/44030/42160/32981/38146/34250/31872/46000/36059/36497/41801/33218/35717/37455/3354888/41140/37402/33214/3772547/39615/33432/47767/34974/32358	57
GO:0045937	BP	GO:0045937	positive regulation of phosphate metabolic process	57/1867	170/12866	2.85763e-10	2.40297e-09	1.0371e-09	44039/42064/37741/33981/14462485/41704/48973/33711/32257/37121/37247/40998/40031/42896/35576/40858/35425/43330/326198/246638/3355135/41995/49816/39961/43775/41020/35207/37778/34070/44672/40660/44355/33704/38232/44030/42160/32981/38146/34250/31872/46000/36059/36497/41801/33218/35717/37455/3354888/41140/37402/33214/3772547/39615/33432/47767/34974/32358	57
GO:0048754	BP	GO:0048754	branching morphogenesis of an epithelial tube	31/1867	66/12866	2.90441e-10	2.42063e-09	1.04472e-09	33563/8674026/41062/47594/38760/38978/41770/41180/37734/40679/42029/38424/317824/39491/43950/32981/43604/34847/34009/48317/37386/44855/41140/41772/42757/33782/34903/33619/33432/45278/32703	31
GO:0060446	BP	GO:0060446	branching involved in open tracheal system development	31/1867	66/12866	2.90441e-10	2.42063e-09	1.04472e-09	33563/8674026/41062/47594/38760/38978/41770/41180/37734/40679/42029/38424/317824/39491/43950/32981/43604/34847/34009/48317/37386/44855/41140/41772/42757/33782/34903/33619/33432/45278/32703	31
GO:0061138	BP	GO:0061138	morphogenesis of a branching epithelium	31/1867	66/12866	2.90441e-10	2.42063e-09	1.04472e-09	33563/8674026/41062/47594/38760/38978/41770/41180/37734/40679/42029/38424/317824/39491/43950/32981/43604/34847/34009/48317/37386/44855/41140/41772/42757/33782/34903/33619/33432/45278/32703	31
GO:0055059	BP	GO:0055059	asymmetric neuroblast division	24/1867	43/12866	3.22252e-10	2.67783e-09	1.15572e-09	40982/41365/47594/41675/42379/42672/36491/32981/35197/35881/47877/45959/34411/37065/34908/34263/44839/33156/34903/32083/32544/32585/39340/32703	24
GO:1901990	BP	GO:1901990	regulation of mitotic cell cycle phase transition	39/1867	96/12866	3.45306e-10	2.86096e-09	1.23476e-09	44118/35522/45922/33641/34993/5740853/49580/59247/31835/326205/40508/31196/35381/31027/42971/36264/33529/34924/36001/31872/47877/43767/34881/31293/33218/42453/34411/39673/40848/37455/33196/31248/32543/40003/41942/3772082/34968/39340/39744	39
GO:0042461	BP	GO:0042461	photoreceptor cell development	45/1867	120/12866	3.61688e-10	2.9879e-09	1.28955e-09	37142/33861/44531/43415/33881/42979/33212/42358/318841/45233/49077/42896/249072/37149/38321/34636/42501/36791/38424/36491/36606/37841/31816/44030/38146/31872/35253/44548/49070/31293/41656/48317/33281/3354888/41140/42757/41085/38067/35540/35259/39866/45278/36329/32358/32703	45
GO:0045926	BP	GO:0045926	negative regulation of growth	41/1867	104/12866	3.68487e-10	3.03517e-09	1.30995e-09	43580/42058/44448/46068/38144/48973/53560/41398/43096/40191/37247/36526/42896/35576/35933/36460/31016/43402/31331/47408/37233/42841/42501/47998/32119/41957/30975/40180/33218/35717/31248/41168/42297/45906/38723/31227/36104/43383/37201/33619/35540	41
GO:0044093	BP	GO:0044093	positive regulation of molecular function	73/1867	244/12866	3.82006e-10	3.13735e-09	1.35405e-09	44039/39686/42064/33881/33981/14462485/48448/43404/32088/48973/45922/42185/40170/40694/32257/32898/37247/34896/40998/40031/35425/31953/2768883/326198/3355135/248194/32556/41995/49816/39961/41020/35207/36017/31011/43514/35288/35306/31027/44355/42822/117294/31405/36280/34392/44030/42160/32981/38146/34250/31872/35788/31187/36497/41801/36384/48317/35717/37455/44160/3354994/35223/38879/33214/37068/396…	73
GO:0045132	BP	GO:0045132	meiotic chromosome segregation	37/1867	89/12866	4.46485e-10	3.65624e-09	1.578e-09	37188/41014/42077/35522/46006/34993/38492/41585/36920/318572/32721/41296/45525/32119/36491/33435/33226/38958/31187/39158/39068/35225/44870/35223/36411/42297/32107/43517/40003/38905/49228/37523/38723/34927/33934/33937/47765	37
GO:0007365	BP	GO:0007365	periodic partitioning	26/1867	50/12866	4.76972e-10	3.89458e-09	1.68086e-09	41704/36544/38760/43718/44098/38736/40090/32080/43767/34009/37455/31248/33059/34629/33583/44843/38995/38005/45307/32855/40045/40834/36039/36240/32078/40830	26
GO:0045597	BP	GO:0045597	positive regulation of cell differentiation	40/1867	101/12866	5.12528e-10	4.17281e-09	1.80094e-09	39004/40694/47594/40998/39454/34665/39958/32771/43700/43481/31075/39879/43514/32796/37733/34277/36461/31405/41957/38146/35800/35253/43767/31293/36497/38493/39158/41853/34009/3354888/41140/42757/38879/43151/43152/43156/36057/45307/32078/34413	40
GO:0006260	BP	GO:0006260	DNA replication	42/1867	109/12866	5.22574e-10	4.24234e-09	1.83095e-09	42758/33641/38492/44915/40642/31016/40242/35381/31146/31142/36017/35746/39014/41296/35679/31027/34328/34794/41703/40973/117294/34392/41968/34924/36001/3355109/43278/37290/32458/3772064/34009/34132/43577/44848/31789/41366/34903/39615/47121/31263/43383/34974	42
GO:0008103	BP	GO:0008103	oocyte microtubule cytoskeleton polarization	15/1867	19/12866	5.50841e-10	4.45896e-09	1.92445e-09	42743/45233/34110/40305/41641/43700/37356/34636/42501/48571/36059/41066/37402/34284/35051	15
GO:0046552	BP	GO:0046552	photoreceptor cell fate commitment	28/1867	57/12866	5.73001e-10	4.62506e-09	1.99613e-09	44448/43856/37247/38961/38321/47998/31332/36606/34847/44548/42289/31293/36497/45959/37455/39884/36411/41140/42757/3772082/36057/41273/38995/45307/42313/39866/45278/44505	28
GO:0032535	BP	GO:0032535	regulation of cellular component size	55/1867	164/12866	5.80463e-10	4.6719e-09	2.01635e-09	39686/3346167/31903/31459/38144/48973/38898/33003/44251/33569/32257/34772/49701/117369/43633/32696/246497/249072/31075/43402/43904/47408/33203/34070/38017/43709/38654/31027/32119/32623/34966/33346/41957/32981/38146/37767/30998/43466/34132/45931/45928/33210/41140/38879/32543/33782/43673/34793/31227/45307/37201/32078/35259/33611/42492	55
GO:0030951	BP	GO:0030951	establishment or maintenance of microtubule cytoskeleton polarity	23/1867	41/12866	6.59631e-10	5.29396e-09	2.28482e-09	41788/41666/42743/45233/34110/2768852/40305/41641/43700/43901/37356/40489/34636/42501/48571/36059/41066/37402/33156/31239/34284/35051/32703	23
GO:0045931	BP	GO:0045931	positive regulation of mitotic cell cycle	22/1867	38/12866	6.81389e-10	5.45305e-09	2.35348e-09	44118/45922/33641/37723/40351/5740853/49580/31016/34592/36264/31816/34924/35800/43767/34881/31293/43466/31248/32543/31084/42313/32358	22
GO:0031400	BP	GO:0031400	negative regulation of protein modification process	38/1867	94/12866	6.87563e-10	5.48687e-09	2.36808e-09	38160/48448/33212/32941/2768852/40596/34377/45969/43481/39554/31016/34070/37233/38961/33959/37356/34688/31332/38424/33965/33346/34924/36001/37767/40133/30998/31293/36497/45959/31716/45928/31248/44851/31582/41181/43673/33156/42936	38
GO:0007517	BP	GO:0007517	muscle organ development	42/1867	110/12866	7.2814e-10	5.79427e-09	2.50075e-09	33131/35007/38491/42596/33409/40694/3771968/38978/42327/34772/44653/39958/43402/35207/37778/36306/33726/44173/44355/42160/38146/30975/45976/42226/31293/32314/32794/34009/37655/37238/37455/33753/39297/31290/38012/38067/36039/33619/33432/44510/35509/37368	42
GO:0042063	BP	GO:0042063	gliogenesis	35/1867	83/12866	8.28636e-10	6.5754e-09	2.83788e-09	42596/36746/41084/45922/43856/37247/40549/34772/40620/49701/35555/31168/42504/41770/42672/44205/32398/38424/34277/40030/45460/36377/46187/37205/37447/42160/38146/45976/31293/34263/36104/32872/47121/42313/31208	35
GO:0048645	BP	GO:0048645	animal organ formation	28/1867	58/12866	9.55242e-10	7.55473e-09	3.26055e-09	36746/39958/41602/42501/36606/39572/33529/36377/35253/43767/34881/31293/34009/35430/33753/33607/35110/41772/34263/41085/41273/42445/45307/32567/43161/32078/33432/39620	28
GO:0048663	BP	GO:0048663	neuron fate commitment	30/1867	65/12866	9.57415e-10	7.55473e-09	3.26055e-09	44448/43856/37247/38961/38321/47998/31332/36606/34924/34847/44548/42289/31293/36497/45959/37455/39884/36411/41140/42757/3772082/36057/41273/38995/45307/42313/39866/34413/45278/44505	30
GO:0045927	BP	GO:0045927	positive regulation of growth	41/1867	107/12866	1.02158e-09	8.03852e-09	3.46935e-09	44039/33131/3346167/33185/33212/38898/34179/33003/32257/34665/32771/35425/117369/42890/42467/326214/31220/43974/37778/33203/38017/38654/45525/38890/32623/33529/317824/33346/39212/37447/41957/38146/32551/33753/37065/32601/41140/43673/32083/45307/32078	41
GO:0071310	BP	GO:0071310	cellular response to organic substance	87/1867	317/12866	1.05471e-09	8.27606e-09	3.57187e-09	38160/41840/43580/31097/8674026/41823/41921/33981/41704/41084/35790/46068/36544/40168/36048/42358/32457/44251/38760/34896/36269/34377/40351/41641/39066/50022/251645/39152/31220/32976/31016/44437/37778/31215/42504/42166/44409/44226/33203/38017/41770/38736/42428/37922/36791/35742/40378/38424/40055/48583/48582/41860/37232/33529/36390/33226/33262/42160/41957/32981/46000/34521/32160/43656/42945/33753/…	87
GO:0007264	BP	GO:0007264	small GTPase mediated signal transduction	70/1867	235/12866	1.08163e-09	8.46379e-09	3.65289e-09	44039/38160/33881/40608/33981/34032/38050/36337/43404/32729/38144/33139/40168/32754/39900/35576/40620/40858/35425/43481/31953/42665/246638/35496/37134/41995/40685/37451/64872/31103/43974/37149/35998/40675/43901/44672/38321/42524/35306/34636/42841/44360/34840/42501/47998/40660/31332/33704/38424/41136/36699/43823/36606/38232/44030/32981/38146/31872/36059/34264/36497/39158/35694/3354888/38494/42757/…	70
GO:0014017	BP	GO:0014017	neuroblast fate commitment	19/1867	30/12866	1.18825e-09	9.2723e-09	4.00183e-09	42130/40549/34772/42379/44205/34924/35197/31293/30982/37065/33059/34263/44843/30983/38012/41032/36240/34413/30981	19
GO:0003007	BP	GO:0003007	heart morphogenesis	22/1867	39/12866	1.34929e-09	1.04999e-08	4.53164e-09	36746/34068/34772/39958/34189/46187/37205/36363/36878/35881/43767/34009/33607/37386/32536/3354888/34927/36104/32544/36039/32078/40048	22
GO:0007306	BP	GO:0007306	eggshell chorion assembly	37/1867	92/12866	1.36694e-09	1.06079e-08	4.57827e-09	2768920/33981/31459/41788/53560/26067080/42131/34609/41611/34665/40642/44098/42504/40489/31027/36791/41703/36461/34924/32981/38146/39445/37290/45973/31293/48317/37455/41919/45928/33507/32543/36057/47121/33619/33432/34974/34969	37
GO:0010720	BP	GO:0010720	positive regulation of cell development	38/1867	96/12866	1.40787e-09	1.08955e-08	4.70241e-09	39004/40694/47594/40998/39454/34665/39958/32771/43700/43481/31075/39879/43514/32796/37733/34277/36461/31405/41957/38146/35800/35253/31293/36497/38493/39158/41853/34009/3354888/41140/42757/38879/43151/43152/43156/45307/32078/34413	38
GO:0031334	BP	GO:0031334	positive regulation of protein complex assembly	28/1867	59/12866	1.56772e-09	1.20994e-08	5.22196e-09	38898/49701/32696/41392/31075/44437/43402/43901/34070/33105/34120/42828/39164/32623/34293/40813/38146/37767/30998/37065/43256/45931/45928/32107/33782/43673/34793/33611	28
GO:0043069	BP	GO:0043069	negative regulation of programmed cell death	45/1867	125/12866	1.67217e-09	1.28702e-08	5.55467e-09	42077/33212/32457/37247/36578/41450/39753/34665/326214/50070/42169/31016/35381/35207/31215/42504/34979/38017/31011/40260/38983/41180/31027/43958/35742/44355/36748/42160/41957/35253/40610/36384/30982/34009/35717/37455/3354888/41140/42757/42297/42761/43673/43383/36240/45278	45
GO:0043408	BP	GO:0043408	regulation of MAPK cascade	51/1867	151/12866	1.84687e-09	1.41761e-08	6.11826e-09	44039/38160/37741/33981/41704/33212/41062/32257/37121/37247/35576/40620/40858/35425/43481/43330/246638/35611/41995/31016/43775/41020/35207/37778/37233/40660/44355/31332/33704/38424/38232/33346/44030/42160/31872/46000/36059/31293/36497/35717/37455/31248/3354888/44851/41140/31582/37402/3772547/33432/47767/32358	51
GO:0051656	BP	GO:0051656	establishment of organelle localization	63/1867	205/12866	1.88124e-09	1.44007e-08	6.21518e-09	39686/41014/3346167/41193/37142/33563/43163/31097/38491/41788/45683/40694/46006/47594/3771968/32152/39747/40620/39130/41585/40863/318874/249072/248102/40508/31103/31269/31195/39879/43901/44072/36791/36264/31405/41566/34966/44030/43749/38493/3772064/39068/40459/35225/36080/31554/45928/40232/32107/44839/33782/33156/32083/38067/33334/44819/32078/37618/47091/41848/35051/32703/41446/42946	63
GO:0043254	BP	GO:0043254	regulation of protein complex assembly	41/1867	109/12866	1.95872e-09	1.49532e-08	6.45364e-09	41014/53444/31459/38898/40694/41107/41294/49701/43633/32696/41392/31075/44437/43402/43901/34070/33105/34120/42828/39164/117294/32623/33346/34370/34293/40813/32981/38146/37767/30998/37065/34132/43256/45931/45928/32107/33782/43673/34793/31118/33611	41
GO:0000281	BP	GO:0000281	mitotic cytokinesis	29/1867	63/12866	1.96703e-09	1.4976e-08	6.4635e-09	33402/33563/42077/35696/32646/35933/43330/35483/42467/31157/42971/42438/35801/37841/33114/34966/38493/37042/31554/45928/34404/38879/32543/39429/47121/37618/37368/35526/31521	29
GO:0014902	BP	GO:0014902	myotube differentiation	27/1867	56/12866	1.9735e-09	1.49847e-08	6.46726e-09	42620/38491/38898/33569/33461/35170/43582/41995/43775/43402/36632/38654/43447/36699/37232/40462/34222/33262/41957/38146/35694/31290/36468/45880/35728/36039/37368	27
GO:0060548	BP	GO:0060548	negative regulation of cell death	49/1867	143/12866	2.2077e-09	1.6718e-08	7.21532e-09	37741/42077/33212/32457/37247/36578/41450/39753/34665/326214/50070/42169/31016/35381/35207/31215/42504/34979/38017/31011/40260/38983/41180/31027/43958/35742/44355/36748/34256/42160/41957/35253/40610/36384/30982/34009/35717/37455/3354888/41140/42757/42297/42761/43673/45881/34968/43383/36240/45278	49
GO:0008360	BP	GO:0008360	regulation of cell shape	33/1867	78/12866	2.2675e-09	1.71248e-08	7.39088e-09	33881/41062/33409/40694/45233/40620/49701/246497/43402/42501/32221/42898/40462/31816/44030/42160/32981/38146/32080/43687/31652/48317/44855/44851/38879/31429/43673/33156/41118/31364/33619/33432/3355131	33
GO:0042386	BP	GO:0042386	hemocyte differentiation	23/1867	43/12866	2.33485e-09	1.74927e-08	7.54969e-09	35688/43222/31869/42428/41136/34277/35045/33226/38146/31872/32080/34881/31293/43650/34009/33225/37455/41944/31248/41140/42757/41085/33432	23
GO:0046777	BP	GO:0046777	protein autophosphorylation	23/1867	43/12866	2.33485e-09	1.74927e-08	7.54969e-09	43415/36442/48973/41398/37247/3355134/39454/32771/318600/41995/35950/37233/44672/34328/38890/43283/32080/36497/35717/34132/43673/41118/43739	23
GO:2001251	BP	GO:2001251	negative regulation of chromosome organization	23/1867	43/12866	2.33485e-09	1.74927e-08	7.54969e-09	35522/40170/32941/40596/34377/36286/32965/59247/40508/3772376/3772415/37356/36264/35121/40133/31187/40848/41740/38779/41181/45848/39340/42936	23
GO:0031023	BP	GO:0031023	microtubule organizing center organization	35/1867	86/12866	2.60582e-09	1.94195e-08	8.38128e-09	37188/36341/40982/41365/38491/42927/34993/40682/33501/45969/40639/49580/34894/31016/42504/43901/40489/36791/36491/33965/37841/47877/40610/39068/45959/37042/43466/40232/34404/43517/32543/48481/47121/36329/41446	35
GO:0035152	BP	GO:0035152	regulation of tube architecture, open tracheal system	35/1867	86/12866	2.60582e-09	1.94195e-08	8.38128e-09	44071/3346167/36337/45012/33409/40694/40149/31644/38614/40150/38978/33903/31075/42029/31816/46187/37205/36363/48317/37455/36080/31554/45928/37386/44855/34927/40285/40287/38067/45307/37089/31364/32078/33432/43739	35
GO:0007265	BP	GO:0007265	Ras protein signal transduction	62/1867	202/12866	2.66951e-09	1.98417e-08	8.56349e-09	44039/38160/40608/33981/38050/36337/32729/38144/33139/40168/32754/39900/35576/40620/40858/35425/43481/42665/246638/35496/37134/41995/40685/37451/64872/31103/43974/37149/35998/40675/43901/44672/38321/42524/35306/34636/42841/44360/34840/42501/47998/40660/31332/33704/38424/36606/38232/44030/32981/38146/31872/36059/36497/39158/35694/3354888/38494/42757/38879/37402/3355131/43518	62
GO:0198738	BP	GO:0198738	cell-cell signaling by wnt	45/1867	127/12866	2.98855e-09	2.21546e-08	9.5617e-09	36614/32425/42130/43856/32257/37247/31030/39753/49701/41177/50050/42996/43718/31014/35207/42504/36382/41602/34592/38736/44205/34831/40090/44355/32221/36606/38890/30975/47877/45959/34009/35430/33196/43906/31248/42922/38879/44843/43673/44830/43162/36104/45307/32078/31118	45
GO:0016333	BP	GO:0016333	morphogenesis of follicular epithelium	25/1867	50/12866	2.99755e-09	2.2163e-08	9.56534e-09	31459/41666/44448/48973/47594/40191/42896/42504/42672/38961/47998/34225/36461/3355109/42752/31293/37455/37386/41168/33156/32083/31239/45278/31358/43739	25
GO:0055002	BP	GO:0055002	striated muscle cell development	29/1867	64/12866	3.10137e-09	2.28706e-08	9.87071e-09	41309/33131/36740/35007/38491/42596/318841/34068/38978/39958/43633/41225/50070/31075/31004/38424/42160/38146/32314/41853/32794/37655/32536/39297/39002/42757/43587/44505/37368	29
GO:0007224	BP	GO:0007224	smoothened signaling pathway	27/1867	57/12866	3.23394e-09	2.37859e-08	1.02658e-08	33402/39769/36614/41704/48448/3772180/49045/43856/39523/31014/44098/42504/45031/32221/46156/41565/43767/45959/33196/31248/41181/48844/35235/43162/32855/35653/34284	27
GO:0007098	BP	GO:0007098	centrosome cycle	33/1867	79/12866	3.35639e-09	2.46223e-08	1.06267e-08	37188/36341/40982/41365/38491/42927/34993/40682/33501/45969/40639/49580/31016/42504/43901/36791/36491/33965/37841/47877/40610/39068/45959/37042/43466/40232/34404/43517/32543/48481/47121/36329/41446	33
GO:0044265	BP	GO:0044265	cellular macromolecule catabolic process	109/1867	437/12866	3.51721e-09	2.5735e-08	1.1107e-08	37188/50428/42058/37511/44118/41704/33212/14462484/41666/45780/36544/45922/36794/42358/31905/37723/37247/35176/34896/35003/37413/36040/41611/319033/40628/41552/42896/39958/5740853/39547/34359/3355150/40639/39523/35933/326237/43330/5740252/3355079/3885633/31835/38873/317924/43808/34416/33931/42842/246582/36460/31014/37542/31258/31196/43978/42504/36018/39628/35746/35998/44409/47408/33105/37602/3395…	109
GO:0017148	BP	GO:0017148	negative regulation of translation	34/1867	83/12866	3.58643e-09	2.61735e-08	1.12962e-08	40793/3772180/41666/38963/36544/33569/41552/40680/5740252/326255/43808/42166/44409/45655/40683/39034/40489/37734/32222/42880/43087/48571/37447/42752/33968/34364/39849/41094/42297/47781/33934/34946/40830/43038	34
GO:0007310	BP	GO:0007310	oocyte dorsal/ventral axis specification	24/1867	47/12866	3.59767e-09	2.61877e-08	1.13023e-08	48448/41788/36046/42743/45683/53560/41431/42996/42672/37356/40489/36791/42752/44543/37455/42945/43256/32498/41607/48785/32159/41858/33432/35051	24
GO:0008154	BP	GO:0008154	actin polymerization or depolymerization	30/1867	68/12866	3.6447e-09	2.64616e-08	1.14206e-08	41309/31459/48973/38898/45233/49701/43330/43633/32696/246497/41225/31075/43402/34070/32623/37841/33346/32981/38146/37767/46008/30998/34132/45931/45928/33782/43673/34793/37201/33611	30
GO:0031098	BP	GO:0031098	stress-activated protein kinase signaling cascade	35/1867	87/12866	3.75708e-09	2.72074e-08	1.17425e-08	44039/42064/31746/41704/33212/48973/41062/32257/37121/37247/40620/43481/43330/3355135/41995/31016/43775/41020/31332/33346/44030/32981/38146/31872/31293/36497/34132/31248/44851/31582/3772082/36057/3772547/47767/32358	35
GO:0035218	BP	GO:0035218	leg disc development	39/1867	103/12866	3.87912e-09	2.80192e-08	1.20928e-08	44039/32729/34179/42130/39900/32965/35555/32097/37134/43974/49638/117294/37841/33529/46156/34847/33602/32080/31293/41801/34009/35430/37455/43906/32536/31429/33583/41942/44830/41273/40045/37089/31589/32078/33432/42313/34284/39744/35509	39
GO:0007088	BP	GO:0007088	regulation of mitotic nuclear division	31/1867	72/12866	4.14079e-09	2.98327e-08	1.28755e-08	44118/35522/45922/43856/45969/5740853/49580/39554/59247/31835/40508/31196/42504/43901/33959/36264/31816/34924/35800/47877/33218/39673/40848/44870/31248/43517/32543/40285/40287/34968/39340	31
GO:0000912	BP	GO:0000912	assembly of actomyosin apparatus involved in cytokinesis	17/1867	26/12866	4.4293e-09	3.16684e-08	1.36678e-08	33402/42077/42306/35696/31157/32459/35801/39572/37841/43687/31652/43571/45928/40232/38879/33782/39429	17
GO:0000915	BP	GO:0000915	actomyosin contractile ring assembly	17/1867	26/12866	4.4293e-09	3.16684e-08	1.36678e-08	33402/42077/42306/35696/31157/32459/35801/39572/37841/43687/31652/43571/45928/40232/38879/33782/39429	17
GO:0007400	BP	GO:0007400	neuroblast fate determination	17/1867	26/12866	4.4293e-09	3.16684e-08	1.36678e-08	40549/34772/42379/44205/34924/35197/31293/30982/37065/33059/34263/30983/38012/41032/36240/34413/30981	17
GO:0010721	BP	GO:0010721	negative regulation of cell development	32/1867	76/12866	4.57134e-09	3.26012e-08	1.40703e-08	33861/33139/42130/37247/39753/32268/44728/42504/31017/32119/40657/35197/43604/35253/47877/42289/31293/36384/45959/37455/41140/40232/34263/41942/33156/44830/38067/31364/33619/35540/42313/39744	32
GO:0055001	BP	GO:0055001	muscle cell development	29/1867	65/12866	4.82844e-09	3.43478e-08	1.48242e-08	41309/33131/36740/35007/38491/42596/318841/34068/38978/39958/43633/41225/50070/31075/31004/38424/42160/38146/32314/41853/32794/37655/32536/39297/39002/42757/43587/44505/37368	29
GO:0060322	BP	GO:0060322	head development	49/1867	146/12866	4.85916e-09	3.44792e-08	1.48809e-08	47141/44531/41084/42743/48973/38059/34665/33194/35555/49580/250736/31075/43974/36963/35998/37734/36791/44355/34277/31444/37841/35197/40517/34847/34009/35430/37455/43656/33607/37386/44839/41273/41032/38995/31227/40045/40834/31364/32567/36039/36240/41697/35540/38291/32585/33432/39570/42946/42936	49
GO:0008586	BP	GO:0008586	imaginal disc-derived wing vein morphogenesis	25/1867	51/12866	5.07285e-09	3.58151e-08	1.54574e-08	34179/42130/32547/42327/39958/35425/37778/44205/40657/33529/48571/46156/34881/37455/42945/32498/3354888/41140/45339/41942/42445/33432/42313/34882/39744	25
GO:0009913	BP	GO:0009913	epidermal cell differentiation	25/1867	51/12866	5.07285e-09	3.58151e-08	1.54574e-08	44448/34110/39399/2768852/36139/43402/44205/33759/32627/37841/37205/32981/38146/49070/31554/31717/35058/31429/43673/34927/36104/45307/37089/32078/34882	25
GO:0007349	BP	GO:0007349	cellularization	45/1867	129/12866	5.25079e-09	3.69787e-08	1.59597e-08	34338/39686/33563/36072/48973/35696/34993/34896/36040/49701/34894/33890/47408/31011/41569/32459/42501/42438/36491/35801/34805/31405/33114/48571/43950/32981/35864/43749/34521/34364/43687/34500/31652/44160/43571/34132/45928/41066/33835/35084/35540/39866/33937/41446/31521	45
GO:0034249	BP	GO:0034249	negative regulation of cellular amide metabolic process	35/1867	88/12866	5.37596e-09	3.77658e-08	1.62993e-08	49805/40793/3772180/41666/38963/36544/33569/41552/40680/5740252/326255/43808/42166/44409/45655/40683/39034/40489/37734/32222/42880/43087/48571/37447/42752/33968/34364/39849/41094/42297/47781/33934/34946/40830/43038	35
GO:0006897	BP	GO:0006897	endocytosis	63/1867	210/12866	5.40679e-09	3.78879e-08	1.6352e-08	44071/32136/36614/42850/39750/42642/44448/39720/35026/34110/36526/34824/39958/32771/49701/35425/40863/2768687/42467/34976/31105/40221/43775/43402/31157/38736/38961/41569/42841/34840/42501/35154/36791/35939/37733/32221/34277/33621/36699/43823/38326/31816/47260/32981/38146/35197/39717/43749/36384/45928/31381/34263/43673/34927/33172/34193/44819/35540/31589/31118/39866/45278/35051	63
GO:1902850	BP	GO:1902850	microtubule cytoskeleton organization involved in mitosis	37/1867	96/12866	5.49948e-09	3.84418e-08	1.65911e-08	33402/33981/41365/42077/47594/32152/33501/39753/35576/40620/39130/49580/35380/40508/43901/33119/44072/35679/36791/34794/41703/36748/36264/31405/31816/37290/39068/44870/43517/44839/33156/32083/48481/32078/32703/41446/42946	37
GO:0007613	BP	GO:0007613	memory	42/1867	117/12866	6.40269e-09	4.45343e-08	1.92206e-08	47141/33185/44531/43828/31459/2768685/44448/48973/38747/47594/36395/40680/34872/47384/33161/32430/248194/39137/32976/40675/43741/37823/42428/44355/38146/32080/34881/30998/31293/36497/32115/34009/37065/45928/41094/41066/41085/44817/31364/35540/32585/34284	42
GO:0043066	BP	GO:0043066	negative regulation of apoptotic process	42/1867	117/12866	6.40269e-09	4.45343e-08	1.92206e-08	42077/33212/37247/36578/41450/39753/34665/326214/50070/42169/31016/35381/35207/31215/42504/34979/38017/40260/38983/41180/31027/43958/35742/44355/36748/42160/41957/35253/40610/30982/34009/35717/37455/3354888/41140/42757/42297/42761/43673/43383/36240/45278	42
GO:0048640	BP	GO:0048640	negative regulation of developmental growth	32/1867	77/12866	6.74274e-09	4.6784e-08	2.01915e-08	42058/44448/46068/38144/48973/43096/40191/37247/36526/42896/35576/36460/31016/43402/37233/42501/47998/32119/41957/30975/40180/33218/35717/31248/42297/45906/38723/31227/36104/43383/37201/33619	32
GO:0048608	BP	GO:0048608	reproductive structure development	34/1867	85/12866	7.45923e-09	5.15016e-08	2.22276e-08	33881/36746/36150/34426/34068/49580/34445/40090/37841/37785/42160/38153/44548/46000/31293/43650/48535/42536/37455/37042/34132/37386/44855/44851/34404/33782/41181/45881/40834/31364/37201/36240/32078/44505	34
GO:0061458	BP	GO:0061458	reproductive system development	34/1867	85/12866	7.45923e-09	5.15016e-08	2.22276e-08	33881/36746/36150/34426/34068/49580/34445/40090/37841/37785/42160/38153/44548/46000/31293/43650/48535/42536/37455/37042/34132/37386/44855/44851/34404/33782/41181/45881/40834/31364/37201/36240/32078/44505	34
GO:0051783	BP	GO:0051783	regulation of nuclear division	32/1867	78/12866	9.85596e-09	6.78832e-08	2.92977e-08	44118/35522/45922/43856/45969/5740853/49580/39554/59247/31835/40508/31196/42504/43901/33959/34842/36264/31816/34924/35800/47877/33218/39673/40848/44870/31248/43517/32543/40285/40287/34968/39340	32
GO:0007155	BP	GO:0007155	cell adhesion	60/1867	199/12866	1.01285e-08	6.95903e-08	3.00345e-08	44039/39118/39004/36740/42596/36746/32425/42025/48973/41062/33409/40694/318841/34068/40191/2768852/3355143/38978/44653/49580/43718/34592/42571/41136/40462/33896/317824/46187/39491/37205/38146/36363/40517/35881/31293/31201/37277/37455/33753/37386/31290/38723/34927/34793/32083/31239/38513/36104/34193/32544/45307/35097/31364/33619/35540/35259/42313/31358/34330/32703	60
GO:0035172	BP	GO:0035172	hemocyte proliferation	24/1867	49/12866	1.05019e-08	7.16313e-08	3.09154e-08	35688/43222/31869/36382/45655/42428/40090/37922/38202/38198/35045/33226/43283/41957/36878/32080/31293/41140/38779/38012/45307/35540/40048/39744	24
GO:0035315	BP	GO:0035315	hair cell differentiation	24/1867	49/12866	1.05019e-08	7.16313e-08	3.09154e-08	44448/34110/39399/2768852/36139/44205/33759/32627/37841/37205/32981/38146/49070/31554/31717/35058/31429/43673/34927/36104/45307/37089/32078/34882	24
GO:0035316	BP	GO:0035316	non-sensory hair organization	24/1867	49/12866	1.05019e-08	7.16313e-08	3.09154e-08	44448/34110/39399/2768852/36139/44205/33759/32627/37841/37205/32981/38146/49070/31554/31717/35058/31429/43673/34927/36104/45307/37089/32078/34882	24
GO:0072091	BP	GO:0072091	regulation of stem cell proliferation	26/1867	56/12866	1.07439e-08	7.31052e-08	3.15515e-08	42130/47594/34665/32268/44728/41087/45467/40657/35197/35800/47877/31293/45959/34009/40232/42757/34263/41942/43151/43150/43152/43156/33156/44830/35540/39744	26
GO:0071495	BP	GO:0071495	cellular response to endogenous stimulus	62/1867	209/12866	1.14848e-08	7.79585e-08	3.36461e-08	38160/43580/31097/8674026/41921/33981/41084/35790/46068/40168/36048/32457/44251/38760/34377/40351/41641/39152/31220/31016/44437/37778/42504/33203/38017/41770/38736/37922/36791/35742/40378/38424/41860/37232/33529/36390/33226/33262/42160/41957/32981/46000/34521/32160/43656/42945/33753/32498/41772/44849/33156/36057/38513/32855/40045/44817/39999/35540/44811/33432/45278/44505	62
GO:0070887	BP	GO:0070887	cellular response to chemical stimulus	103/1867	415/12866	1.26659e-08	8.57689e-08	3.7017e-08	38160/41840/43580/37741/31097/8674026/41823/41921/33981/41704/41084/35790/46068/36544/40168/36048/42358/32457/44251/38760/34896/39454/36269/34377/40351/36242/41641/39066/38338/50022/251645/39152/31220/32976/31016/31256/44437/37778/31215/42504/42166/44409/44226/33203/38017/41770/38736/37912/42428/37922/44978/36791/35742/44355/40378/38424/40055/39651/48583/48582/41860/37232/31444/43087/33529/36390/…	103
GO:0000768	BP	GO:0000768	syncytium formation by plasma membrane fusion	25/1867	53/12866	1.37669e-08	9.25571e-08	3.99467e-08	42620/38898/33569/33461/35170/43582/41995/43775/43402/36632/38654/43447/36699/37232/40462/34222/33262/41957/38146/35694/31290/36468/45880/35728/36039	25
GO:0006949	BP	GO:0006949	syncytium formation	25/1867	53/12866	1.37669e-08	9.25571e-08	3.99467e-08	42620/38898/33569/33461/35170/43582/41995/43775/43402/36632/38654/43447/36699/37232/40462/34222/33262/41957/38146/35694/31290/36468/45880/35728/36039	25
GO:0007520	BP	GO:0007520	myoblast fusion	25/1867	53/12866	1.37669e-08	9.25571e-08	3.99467e-08	42620/38898/33569/33461/35170/43582/41995/43775/43402/36632/38654/43447/36699/37232/40462/34222/33262/41957/38146/35694/31290/36468/45880/35728/36039	25
GO:0070848	BP	GO:0070848	response to growth factor	32/1867	79/12866	1.42812e-08	9.5786e-08	4.13403e-08	8674026/41921/33981/35790/46068/36048/38760/43974/37778/42504/41770/38736/36791/38424/37232/33529/33226/42160/32981/46000/34521/32160/42945/33753/32498/41772/44849/33156/32855/44817/33432/45278	32
GO:0007538	BP	GO:0007538	primary sex determination	13/1867	17/12866	1.63537e-08	1.09426e-07	4.72272e-08	3772180/42428/35800/32080/30982/31442/32068/33059/31429/31789/34992/43162/36527	13
GO:0030703	BP	GO:0030703	eggshell formation	47/1867	142/12866	1.64065e-08	1.09519e-07	4.72675e-08	2768920/33981/31459/41788/35336/53560/26067080/42131/34609/5740204/41611/34665/40642/44098/42504/40489/31027/36791/41703/36461/34924/32981/38146/39445/37290/45994/49505/45973/31293/37277/48317/35717/37455/33753/41919/45931/45928/41140/33507/32543/36057/47121/33619/33432/34974/33611/34969	47
GO:0097305	BP	GO:0097305	response to alcohol	44/1867	129/12866	1.68923e-08	1.12496e-07	4.8552e-08	44039/33861/45826/31773/34377/40351/40305/37335/40680/248194/39137/31168/44437/39085/36041/38017/37922/37734/36699/34256/42898/36390/35253/37455/41740/36411/33281/3354888/41094/33156/32083/44830/31120/40045/43383/31364/39999/35540/44811/34284/40048/44505/42936/3771877	44
GO:0048859	BP	GO:0048859	formation of anatomical boundary	26/1867	57/12866	1.70426e-08	1.13228e-07	4.88683e-08	36746/41602/42501/36606/39572/33529/36377/35253/32080/34881/31293/35430/33753/31554/35110/41772/34263/41085/41273/42445/45307/32567/43161/37201/33432/39620	26
GO:1902905	BP	GO:1902905	positive regulation of supramolecular fiber organization	24/1867	50/12866	1.74289e-08	1.15523e-07	4.98586e-08	39004/36072/32729/38898/39958/49701/32696/41392/31075/43402/43901/34070/32623/38146/37767/30998/41853/45931/45928/32107/33782/43673/34793/33611	24
GO:0022610	BP	GO:0022610	biological adhesion	60/1867	202/12866	1.87304e-08	1.23858e-07	5.34559e-08	44039/39118/39004/36740/42596/36746/32425/42025/48973/41062/33409/40694/318841/34068/40191/2768852/3355143/38978/44653/49580/43718/34592/42571/41136/40462/33896/317824/46187/39491/37205/38146/36363/40517/35881/31293/31201/37277/37455/33753/37386/31290/38723/34927/34793/32083/31239/38513/36104/34193/32544/45307/35097/31364/33619/35540/35259/42313/31358/34330/32703	60
GO:0060033	BP	GO:0060033	anatomical structure regression	27/1867	61/12866	2.01421e-08	1.32881e-07	5.73503e-08	44039/39004/42850/45826/42185/31773/40998/36040/39454/34377/32001/35998/43514/37733/42898/31405/35045/43604/38456/33156/44830/43383/39962/35540/36329/44505/35509	27
GO:0016321	BP	GO:0016321	female meiosis chromosome segregation	20/1867	37/12866	2.05734e-08	1.35409e-07	5.84414e-08	41014/46006/34993/38492/32721/45525/32119/36491/33435/33226/38958/31187/39158/44870/36411/42297/40003/38905/38723/34927	20
GO:1902903	BP	GO:1902903	regulation of supramolecular fiber organization	35/1867	92/12866	2.0979e-08	1.37757e-07	5.94546e-08	39004/36072/31459/32729/48973/38898/39958/49701/38231/43633/32696/246497/41392/31075/43402/43901/34070/32623/33346/32981/38146/37767/30998/41853/34132/45931/45928/32107/33782/43673/34793/45307/37201/32078/33611	35
GO:0010639	BP	GO:0010639	negative regulation of organelle organization	34/1867	88/12866	2.11302e-08	1.38427e-07	5.97439e-08	31459/35522/40170/32941/40682/40596/34377/41450/36286/49701/38231/32965/43633/59247/40508/50070/3772376/3772415/33959/37356/34842/36264/33346/35121/40133/31187/39673/40848/41740/38779/41181/45848/39340/42936	34
GO:1902692	BP	GO:1902692	regulation of neuroblast proliferation	23/1867	47/12866	2.17509e-08	1.42163e-07	6.13563e-08	42130/47594/34665/32268/44728/40657/35197/35800/47877/31293/45959/40232/42757/34263/41942/43151/43150/43152/43156/33156/44830/35540/39744	23
GO:0008406	BP	GO:0008406	gonad development	25/1867	54/12866	2.21194e-08	1.43572e-07	6.19642e-08	36746/36150/34426/34068/49580/40090/37841/42160/44548/46000/43650/48535/42536/37455/37042/37386/44855/44851/34404/33782/41181/40834/37201/36240/32078	25
GO:0045137	BP	GO:0045137	development of primary sexual characteristics	25/1867	54/12866	2.21194e-08	1.43572e-07	6.19642e-08	36746/36150/34426/34068/49580/40090/37841/42160/44548/46000/43650/48535/42536/37455/37042/37386/44855/44851/34404/33782/41181/40834/37201/36240/32078	25
GO:0046843	BP	GO:0046843	dorsal appendage formation	25/1867	54/12866	2.21194e-08	1.43572e-07	6.19642e-08	2768920/33981/31459/41788/53560/26067080/34609/34665/44098/42504/40489/36791/32981/38146/39445/31293/48317/37455/41919/45928/33507/36057/33619/33432/34969	25
GO:0015031	BP	GO:0015031	protein transport	112/1867	467/12866	2.22343e-08	1.43986e-07	6.2143e-08	34338/33402/3346167/37142/33563/50428/35512/47141/31097/43415/33981/36337/41704/42850/32425/3355107/14462484/41666/42642/36046/317878/45683/33139/35336/32088/38898/34549/40168/33409/40694/42171/41973/39399/38614/31030/41450/39747/42896/31266/40581/39523/34872/41025/32312/33905/41177/32630/118436/318890/318636/43547/246596/42996/34314/31664/31103/31269/38721/40221/3354919/44437/43402/31195/31215/4…	112
GO:0008347	BP	GO:0008347	glial cell migration	17/1867	28/12866	2.27557e-08	1.47025e-07	6.34546e-08	42596/36746/41084/45922/43856/34772/49701/35555/32398/40030/36377/42160/38146/31293/34263/42313/31208	17
GO:0045087	BP	GO:0045087	innate immune response	60/1867	203/12866	2.28945e-08	1.47583e-07	6.36954e-08	33563/43580/43415/31746/33981/38050/42850/32425/36442/48973/43222/41398/40234/47594/34068/40191/39900/44513/3771920/42299/39583/41641/38821/318600/44728/41943/35592/37233/31011/40292/44052/31332/40378/44965/41136/41087/44339/45467/35045/44910/43283/42160/32981/38146/3355109/32820/43749/32080/36497/33386/35927/34132/43256/42922/41942/38723/41118/44811/34969/39744	60
GO:0015833	BP	GO:0015833	peptide transport	114/1867	478/12866	2.30439e-08	1.48207e-07	6.39646e-08	34338/33402/3346167/37142/33563/50428/35512/47141/31097/43415/31340/33981/38109/36337/41704/42850/32425/3355107/14462484/41666/42642/36046/317878/45683/33139/35336/32088/38898/34549/40168/33409/40694/42171/41973/39399/38614/31030/41450/39747/42896/31266/40581/39523/34872/41025/32312/33905/41177/32630/118436/318890/318636/43547/246596/42996/34314/31664/31103/31269/38721/40221/3354919/44437/43402/3…	114
GO:1902533	BP	GO:1902533	positive regulation of intracellular signal transduction	57/1867	189/12866	2.33266e-08	1.49661e-07	6.45922e-08	33131/37741/33981/31903/41704/32729/34179/49045/39900/32257/37121/37247/2768852/35576/32771/41431/40858/35425/43330/34416/42665/246638/35496/50070/37451/64872/43775/44437/41020/43974/35207/35306/40660/44355/33704/39164/42898/38232/44030/42160/34924/41957/32551/31872/36059/43767/36497/42453/35717/37455/33196/3354888/41140/37402/3772547/47767/32358	57
GO:0007304	BP	GO:0007304	chorion-containing eggshell formation	46/1867	139/12866	2.33762e-08	1.49661e-07	6.45922e-08	2768920/33981/31459/41788/35336/53560/26067080/42131/34609/5740204/41611/34665/40642/44098/42504/40489/31027/36791/41703/36461/34924/32981/38146/39445/37290/45994/49505/45973/31293/48317/35717/37455/33753/41919/45931/45928/41140/33507/32543/36057/47121/33619/33432/34974/33611/34969	46
GO:0050776	BP	GO:0050776	regulation of immune response	48/1867	148/12866	2.40853e-08	1.53851e-07	6.64006e-08	43580/43415/33981/42850/43222/40234/49045/34068/40191/34838/32152/42299/38821/42821/44728/41943/35592/31011/42428/40292/31332/36748/40378/41087/44339/45467/117294/35045/44910/42160/38146/3355109/32820/43749/33386/33225/35927/43256/42922/44849/41942/33782/36057/44811/35341/34969/39744/30981	48
GO:0045478	BP	GO:0045478	fusome organization	12/1867	15/12866	2.50711e-08	1.59786e-07	6.8962e-08	36150/48973/36269/38231/35380/43901/42501/36791/34132/35084/43038/42946	12
GO:0008407	BP	GO:0008407	chaeta morphogenesis	22/1867	44/12866	2.66814e-08	1.69665e-07	7.32256e-08	41309/45233/43700/43402/44205/33759/37837/40462/31405/31293/42738/30982/35147/31717/31248/36411/44849/34793/42313/34413/34882/30981	22
GO:0098657	BP	GO:0098657	import into cell	65/1867	228/12866	2.83409e-08	1.79812e-07	7.76049e-08	44071/32136/36614/42850/39750/42642/44448/39720/35026/34110/36526/34824/39958/32771/49701/35425/40863/2768687/42467/34976/31105/40221/43775/43402/31157/38736/38961/41569/42841/34840/42501/35154/36791/35939/37733/46415/44965/32221/34277/33621/36699/43823/38326/31816/47260/32981/38146/35197/39717/43749/36384/45928/31381/34263/43673/34927/33172/34193/44819/35540/31589/31118/39866/45278/35051	65
GO:0035265	BP	GO:0035265	organ growth	31/1867	77/12866	2.84284e-08	1.79961e-07	7.76696e-08	33185/42758/3772180/33212/45012/44448/34179/40191/37247/42896/117369/326214/33203/38017/38736/38654/35306/47998/317824/41957/31293/33218/34009/33753/35927/41181/43673/33835/37089/33619/33432	31
GO:0042886	BP	GO:0042886	amide transport	114/1867	481/12866	3.31817e-08	2.0958e-07	9.04527e-08	34338/33402/3346167/37142/33563/50428/35512/47141/31097/43415/31340/33981/38109/36337/41704/42850/32425/3355107/14462484/41666/42642/36046/317878/45683/33139/35336/32088/38898/34549/40168/33409/40694/42171/41973/39399/38614/31030/41450/39747/42896/31266/40581/39523/34872/41025/32312/33905/41177/32630/118436/318890/318636/43547/246596/42996/34314/31664/31103/31269/38721/40221/3354919/44437/43402/3…	114
GO:0016322	BP	GO:0016322	neuron remodeling	25/1867	55/12866	3.49922e-08	2.19539e-07	9.47509e-08	33185/42850/3354896/35933/43700/41225/38605/31014/31016/42504/35998/47408/43514/35742/37733/37232/31405/41785/37729/43604/37822/40358/40045/31364/35540	25
GO:0048568	BP	GO:0048568	embryonic organ development	25/1867	55/12866	3.49922e-08	2.19539e-07	9.47509e-08	33881/36746/34068/45021/43901/41265/33704/41136/34277/37837/32981/38146/35881/31293/42536/35147/41944/38631/31717/37386/32536/41140/40232/44849/34263	25
GO:0051495	BP	GO:0051495	positive regulation of cytoskeleton organization	25/1867	55/12866	3.49922e-08	2.19539e-07	9.47509e-08	39004/36072/32729/38898/39958/49701/32696/41392/31075/43402/43901/34070/32623/31816/38146/37767/30998/41853/45931/45928/32107/33782/43673/34793/33611	25
GO:0010160	BP	GO:0010160	formation of animal organ boundary	23/1867	48/12866	3.60495e-08	2.24672e-07	9.6966e-08	36746/41602/42501/36606/39572/33529/36377/35253/34881/31293/35430/33753/35110/41772/34263/41085/41273/42445/45307/32567/43161/33432/39620	23
GO:0035317	BP	GO:0035317	imaginal disc-derived wing hair organization	23/1867	48/12866	3.60495e-08	2.24672e-07	9.6966e-08	44448/34110/39399/2768852/36139/44205/33759/32627/37841/37205/32981/38146/49070/31554/31717/35058/43673/34927/36104/45307/37089/32078/34882	23
GO:2000177	BP	GO:2000177	regulation of neural precursor cell proliferation	23/1867	48/12866	3.60495e-08	2.24672e-07	9.6966e-08	42130/47594/34665/32268/44728/40657/35197/35800/47877/31293/45959/40232/42757/34263/41942/43151/43150/43152/43156/33156/44830/35540/39744	23
GO:0070925	BP	GO:0070925	organelle assembly	98/1867	397/12866	3.83132e-08	2.38252e-07	1.02827e-07	33402/41309/41014/36341/42058/36740/38957/35007/41365/42596/42850/42077/45683/42927/318841/32953/34993/40998/37413/40682/39454/33230/32152/33501/39753/38978/8674100/32646/35576/39958/33505/39130/47384/43633/3355124/41225/42467/32001/42842/50070/31075/31004/31664/31090/43864/35054/31146/42504/33234/43901/41347/33119/42524/43560/42841/34840/36791/37733/37798/36748/42438/36491/36264/35801/37235/3140…	98
GO:0071363	BP	GO:0071363	cellular response to growth factor stimulus	31/1867	78/12866	4.06783e-08	2.52403e-07	1.08935e-07	8674026/41921/33981/35790/46068/36048/38760/37778/42504/41770/38736/36791/38424/37232/33529/33226/42160/32981/46000/34521/32160/42945/33753/32498/41772/44849/33156/32855/44817/33432/45278	31
GO:0051258	BP	GO:0051258	protein polymerization	34/1867	90/12866	4.08278e-08	2.52774e-07	1.09095e-07	41309/38491/31459/38898/36578/33501/49701/43330/43633/32696/41392/31075/43402/43901/34070/32623/37841/33346/32981/38146/37767/46008/30998/34132/45931/45928/40232/32107/33782/43673/34793/48481/33611/42946	34
GO:0007480	BP	GO:0007480	imaginal disc-derived leg morphogenesis	32/1867	82/12866	4.1345e-08	2.53335e-07	1.09337e-07	44039/32729/42130/39900/32965/32097/37134/43974/49638/37841/33529/46156/33602/32080/31293/41801/35430/43906/32536/31429/33583/41942/44830/41273/40045/37089/31589/32078/42313/34284/39744/35509	32
GO:0048639	BP	GO:0048639	positive regulation of developmental growth	32/1867	82/12866	4.1345e-08	2.53335e-07	1.09337e-07	44039/3346167/33185/33212/38898/34179/33003/32257/32771/35425/117369/42890/42467/326214/31220/43974/37778/38654/38890/32623/33529/317824/33346/39212/37447/41957/38146/33753/37065/32083/45307/32078	32
GO:0010563	BP	GO:0010563	negative regulation of phosphorus metabolic process	33/1867	86/12866	4.13681e-08	2.53335e-07	1.09337e-07	38160/33212/2768852/45969/43481/39554/31074/31016/31105/34070/37233/38961/37356/34688/31332/38424/33965/33346/36001/37767/49070/30998/31293/36497/45959/31716/45928/31248/44851/31582/43673/33156/42936	33
GO:0043068	BP	GO:0043068	positive regulation of programmed cell death	33/1867	86/12866	4.13681e-08	2.53335e-07	1.09337e-07	44039/41704/45826/42185/41398/39720/37247/34896/40998/36040/39454/34377/31011/43514/35288/37733/35801/42898/36461/33114/36280/34392/34924/31293/34009/42761/33156/44830/3772547/43383/35540/34996/44505	33
GO:0045936	BP	GO:0045936	negative regulation of phosphate metabolic process	33/1867	86/12866	4.13681e-08	2.53335e-07	1.09337e-07	38160/33212/2768852/45969/43481/39554/31074/31016/31105/34070/37233/38961/37356/34688/31332/38424/33965/33346/36001/37767/49070/30998/31293/36497/45959/31716/45928/31248/44851/31582/43673/33156/42936	33
GO:0016049	BP	GO:0016049	cell growth	49/1867	155/12866	4.33271e-08	2.64756e-07	1.14266e-07	42595/43580/53560/38059/33569/39454/34772/40620/34665/42890/326214/249072/31075/43974/31331/43904/38017/40090/38654/42501/45525/32119/44326/42160/41957/43950/32981/38146/32551/43604/49070/34009/33753/31554/32601/37386/33210/44851/41140/43673/3772082/45307/47121/41118/43383/32078/35259/33934/34284	49
GO:1902275	BP	GO:1902275	regulation of chromatin organization	39/1867	111/12866	4.34627e-08	2.6501e-07	1.14376e-07	7354404/41423/33212/35522/36118/32941/40596/34377/40217/32965/37962/43016/32268/43797/34592/3772376/3772415/37356/42428/46156/37767/35121/40133/34521/32080/41627/41740/34908/37069/38257/49228/38779/41181/38248/45848/34595/41848/33669/42936	39
GO:0001703	BP	GO:0001703	gastrulation with mouth forming first	22/1867	45/12866	4.50729e-08	2.73643e-07	1.18102e-07	38160/3346167/38525/40549/34359/42689/46000/40828/39673/37655/42945/32498/34908/37386/33059/32159/36039/41858/33432/3355131/35341/32703	22
GO:0010004	BP	GO:0010004	gastrulation involving germ band extension	22/1867	45/12866	4.50729e-08	2.73643e-07	1.18102e-07	38160/3346167/38525/40549/34359/42689/46000/40828/39673/37655/42945/32498/34908/37386/33059/32159/36039/41858/33432/3355131/35341/32703	22
GO:0042058	BP	GO:0042058	regulation of epidermal growth factor receptor signaling pathway	24/1867	52/12866	4.55401e-08	2.75293e-07	1.18814e-07	38160/33212/44448/38059/42130/32547/35933/326198/37149/47408/37233/38961/34688/38424/46156/35253/36497/32601/33281/41094/32083/31364/33619/39744	24
GO:1901184	BP	GO:1901184	regulation of ERBB signaling pathway	24/1867	52/12866	4.55401e-08	2.75293e-07	1.18814e-07	38160/33212/44448/38059/42130/32547/35933/326198/37149/47408/37233/38961/34688/38424/46156/35253/36497/32601/33281/41094/32083/31364/33619/39744	24
GO:0007530	BP	GO:0007530	sex determination	18/1867	32/12866	4.62117e-08	2.78755e-07	1.20308e-07	3772180/42428/35800/32080/42226/30982/39849/36380/31442/32068/33059/31429/31789/45881/34992/43162/36527/34413	18
GO:0001933	BP	GO:0001933	negative regulation of protein phosphorylation	28/1867	67/12866	5.08673e-08	3.06182e-07	1.32145e-07	38160/33212/2768852/43481/31016/34070/37233/38961/37356/34688/31332/38424/33965/33346/36001/37767/30998/31293/36497/45959/31716/45928/31248/44851/31582/43673/33156/42936	28
GO:0035290	BP	GO:0035290	trunk segmentation	13/1867	18/12866	5.10111e-08	3.06393e-07	1.32236e-07	36794/33529/34009/35430/39297/40358/38012/40287/41032/38995/40834/36039/36240	13
GO:0016055	BP	GO:0016055	Wnt signaling pathway	40/1867	116/12866	5.31003e-08	3.18263e-07	1.37359e-07	36614/42130/43856/32257/37247/39753/49701/50050/43718/31014/35207/42504/36382/41602/34592/38736/44205/34831/40090/44355/32221/36606/38890/30975/47877/45959/34009/35430/33196/43906/31248/42922/38879/44843/43673/44830/43162/36104/45307/32078	40
GO:0010942	BP	GO:0010942	positive regulation of cell death	35/1867	95/12866	5.43315e-08	3.24951e-07	1.40245e-07	44039/41704/45826/42185/41398/39720/37247/34896/40998/36040/39454/34377/33905/31011/43514/35288/37733/35801/42898/36461/33114/36280/34392/34924/31293/34009/42761/33156/44830/3772547/43383/35540/34996/44505/32358	35
GO:0000212	BP	GO:0000212	meiotic spindle organization	21/1867	42/12866	5.53614e-08	3.30409e-07	1.42601e-07	33402/43163/317833/41365/42306/32152/33501/41585/42467/35054/44072/34286/34250/39068/45374/44870/40232/32107/43517/44839/48481	21
GO:0007178	BP	GO:0007178	transmembrane receptor protein serine/threonine kinase signaling pathway	31/1867	79/12866	5.77265e-08	3.43796e-07	1.48379e-07	8674026/36614/41921/35790/46068/36048/38525/34665/33224/37778/42504/38736/36791/37232/33529/32981/46000/34521/33218/32160/42945/33753/32498/41772/44849/40605/33156/41273/32855/44817/33432	31
GO:0045184	BP	GO:0045184	establishment of protein localization	114/1867	487/12866	6.76101e-08	4.01809e-07	1.73417e-07	34338/33402/3346167/37142/33563/50428/35512/47141/31097/43415/33981/36337/41704/42850/32425/3355107/14462484/41666/42642/36046/317878/45683/33139/35336/32088/38898/34549/40168/33409/40694/42171/41973/39399/38614/31030/41450/39747/42896/31266/40581/39523/34872/41025/32312/40557/33905/41177/32630/118436/318890/317826/318636/43547/246596/42996/34314/31664/31103/31269/38721/40221/3354919/44437/43402/…	114
GO:0071695	BP	GO:0071695	anatomical structure maturation	27/1867	64/12866	6.93336e-08	4.11185e-07	1.77463e-07	33185/42850/3354896/32152/35933/43700/41225/38605/31014/31016/42504/35998/47408/43514/35742/37733/37232/31405/41785/37729/43604/37822/41919/40358/40045/31364/35540	27
GO:0045216	BP	GO:0045216	cell-cell junction organization	35/1867	96/12866	7.36999e-08	4.36161e-07	1.88243e-07	44039/44071/26067049/3346167/42064/33881/44448/48973/41062/41398/47594/31644/3355143/42896/40620/31168/42672/42501/46187/37205/38146/36363/40517/31652/34908/45928/37386/3354888/33156/34927/32083/36104/32703/43739/40831	35
GO:0006511	BP	GO:0006511	ubiquitin-dependent protein catabolic process	72/1867	268/12866	7.45926e-08	4.39612e-07	1.89732e-07	37188/50428/44118/41704/33212/45780/45922/36794/31905/37723/37247/35176/34896/36040/41611/42896/39958/5740853/34359/40639/39523/35933/326237/43330/3355079/3885633/31835/38873/317924/33931/246582/36460/31014/37542/31258/31196/43978/42504/36018/39628/35998/47408/33105/37602/33959/32796/36951/39133/40388/42828/32221/40030/38798/39102/41785/34250/33397/35864/43749/40610/32584/33629/39884/31248/35246/…	72
GO:0045879	BP	GO:0045879	negative regulation of smoothened signaling pathway	14/1867	21/12866	7.45952e-08	4.39612e-07	1.89732e-07	41704/49045/42504/45031/32221/37232/46156/41565/31248/41181/35235/43162/35653/34284	14
GO:0051347	BP	GO:0051347	positive regulation of transferase activity	34/1867	92/12866	7.68238e-08	4.51801e-07	1.94993e-07	44039/42064/33981/14462485/48973/45922/32257/37247/40998/40031/35425/326198/3355135/41995/49816/39961/41020/35207/44355/44030/42160/32981/38146/34250/31872/35788/36497/41801/35717/37455/33214/39615/34968/34974	34
GO:0060581	BP	GO:0060581	cell fate commitment involved in pattern specification	19/1867	36/12866	7.78014e-08	4.56597e-07	1.97063e-07	44448/41602/42501/36606/39572/34881/31293/34009/35147/37455/35110/34263/41085/32083/42445/45307/43161/35540/39620	19
GO:0009725	BP	GO:0009725	response to hormone	46/1867	144/12866	7.85132e-08	4.59816e-07	1.98452e-07	44039/38160/33861/43580/31097/41084/45826/40168/31773/32457/44251/34377/40351/37335/41641/39152/31220/31016/44437/42504/33203/38017/37922/33883/35742/40378/41860/42898/36390/33262/41957/43656/41740/32601/33156/44830/36057/38513/31120/40045/43383/39999/35540/44811/44505/42936	46
GO:0060070	BP	GO:0060070	canonical Wnt signaling pathway	30/1867	76/12866	8.04841e-08	4.70381e-07	2.03012e-07	36614/32257/37247/39753/49701/43718/31014/42504/36382/41602/38736/44205/40090/32221/38890/30975/47877/45959/34009/33196/43906/31248/42922/38879/44843/43673/44830/43162/45307/32078	30
GO:0060968	BP	GO:0060968	regulation of gene silencing	31/1867	80/12866	8.12658e-08	4.73966e-07	2.04559e-07	41423/40793/35522/36118/32941/40217/32965/37962/41025/43016/43797/34592/45655/3772376/3772415/40489/34293/37447/38428/35121/34521/41627/41740/31381/38257/38779/44819/45848/41848/43518/33669	31
GO:0042551	BP	GO:0042551	neuron maturation	25/1867	57/12866	8.38479e-08	4.88016e-07	2.10623e-07	33185/42850/3354896/35933/43700/41225/38605/31014/31016/42504/35998/47408/43514/35742/37733/37232/31405/41785/37729/43604/37822/40358/40045/31364/35540	25
GO:0043085	BP	GO:0043085	positive regulation of catalytic activity	60/1867	210/12866	8.82413e-08	5.12527e-07	2.21202e-07	44039/39686/42064/33881/33981/14462485/43404/32088/48973/45922/42185/40694/32257/32898/37247/34896/40998/40031/35425/31953/2768883/326198/3355135/248194/41995/49816/39961/41020/35207/36017/31011/43514/35288/35306/44355/31405/36280/34392/44030/42160/32981/38146/34250/31872/35788/36497/41801/36384/35717/37455/44160/3354994/35223/38879/33214/39615/34968/38291/34996/34974	60
GO:0051098	BP	GO:0051098	regulation of binding	16/1867	27/12866	9.64623e-08	5.59124e-07	2.41312e-07	40793/40170/36286/31027/42971/42898/117294/37767/41565/34430/31187/48317/37068/37089/37618/39340	16
GO:0034330	BP	GO:0034330	cell junction organization	35/1867	97/12866	9.93874e-08	5.74896e-07	2.48119e-07	44039/44071/26067049/3346167/42064/33881/44448/48973/41062/41398/47594/31644/3355143/42896/40620/31168/42672/42501/46187/37205/38146/36363/40517/31652/34908/45928/37386/3354888/33156/34927/32083/36104/32703/43739/40831	35
GO:0010948	BP	GO:0010948	negative regulation of cell cycle process	28/1867	69/12866	1.08281e-07	6.22979e-07	2.68872e-07	35522/40170/34993/40682/36286/59247/326205/40508/35381/33959/31027/34842/36264/33529/36001/31872/31187/34411/39673/34009/40848/37455/33196/40003/41942/34903/39340/39744	28
GO:0042326	BP	GO:0042326	negative regulation of phosphorylation	28/1867	69/12866	1.08281e-07	6.22979e-07	2.68872e-07	38160/33212/2768852/43481/31016/34070/37233/38961/37356/34688/31332/38424/33965/33346/36001/37767/30998/31293/36497/45959/31716/45928/31248/44851/31582/43673/33156/42936	28
GO:0006261	BP	GO:0006261	DNA-dependent DNA replication	33/1867	89/12866	1.08585e-07	6.22979e-07	2.68872e-07	42758/33641/38492/44915/40642/31016/35381/31146/31142/36017/35746/39014/41296/35679/31027/34328/34794/41703/40973/117294/41968/36001/3355109/43278/37290/3772064/34009/34132/43577/31789/34903/47121/43383	33
GO:0032880	BP	GO:0032880	regulation of protein localization	33/1867	89/12866	1.08585e-07	6.22979e-07	2.68872e-07	38160/33981/41704/32425/36046/33139/32088/40170/39747/42896/40620/43808/246605/38721/44072/31027/42501/36748/36264/37841/47251/41957/3355109/31187/34411/33196/31248/33782/43673/33156/31118/45827/41446	33
GO:0071900	BP	GO:0071900	regulation of protein serine/threonine kinase activity	24/1867	54/12866	1.11608e-07	6.38368e-07	2.75513e-07	38160/33981/14462485/32257/37247/35425/43481/246534/49816/39961/41020/37233/42971/38424/33965/44030/38146/36001/34250/36497/41801/31716/31248/3772082	24
GO:0007478	BP	GO:0007478	leg disc morphogenesis	32/1867	85/12866	1.1172e-07	6.38368e-07	2.75513e-07	44039/32729/42130/39900/32965/32097/37134/43974/49638/37841/33529/46156/33602/32080/31293/41801/35430/43906/32536/31429/33583/41942/44830/41273/40045/37089/31589/32078/42313/34284/39744/35509	32
GO:0031047	BP	GO:0031047	gene silencing by RNA	29/1867	73/12866	1.12035e-07	6.38872e-07	2.75731e-07	2768920/41840/40793/42236/45826/36544/34609/36269/3355150/41025/43808/34885/42166/44409/45655/40489/32222/34293/37447/38428/43604/34521/34364/41919/40739/31381/32133/44819/43518	29
GO:0019941	BP	GO:0019941	modification-dependent protein catabolic process	73/1867	276/12866	1.19979e-07	6.82792e-07	2.94686e-07	37188/50428/44118/41704/33212/45780/45922/36794/31905/37723/37247/35176/34896/36040/41611/42896/39958/5740853/34359/40639/39523/35933/326237/43330/3355079/3885633/31835/38873/317924/33931/246582/36460/31014/37542/31258/31196/43978/42504/36018/39628/35998/47408/33105/37602/33959/32796/36951/39133/40388/42828/32221/40030/38798/39102/41785/34250/33397/35864/43749/40610/32584/38456/33629/39884/31248/…	73
GO:0006913	BP	GO:0006913	nucleocytoplasmic transport	42/1867	128/12866	1.23568e-07	7.00384e-07	3.02279e-07	34338/50428/35512/31097/33981/41704/14462484/41666/317878/33139/35336/34549/42171/41973/40581/32630/118436/38721/3354919/44437/31195/37149/44409/35016/44072/36748/33781/36264/31816/33226/41957/31106/31248/35223/41140/37402/38669/43673/35235/41273/45848/32567	42
GO:0051169	BP	GO:0051169	nuclear transport	42/1867	128/12866	1.23568e-07	7.00384e-07	3.02279e-07	34338/50428/35512/31097/33981/41704/14462484/41666/317878/33139/35336/34549/42171/41973/40581/32630/118436/38721/3354919/44437/31195/37149/44409/35016/44072/36748/33781/36264/31816/33226/41957/31106/31248/35223/41140/37402/38669/43673/35235/41273/45848/32567	42
GO:0046532	BP	GO:0046532	regulation of photoreceptor cell differentiation	19/1867	37/12866	1.38209e-07	7.81796e-07	3.37415e-07	33861/33881/41084/33139/43481/31017/38424/42898/41785/49070/42289/31293/36497/39158/39884/3354888/41140/41085/45278	19
GO:0043632	BP	GO:0043632	modification-dependent macromolecule catabolic process	74/1867	282/12866	1.38924e-07	7.84267e-07	3.38482e-07	37188/50428/44118/41704/33212/45780/45922/36794/31905/37723/37247/35176/34896/36040/41611/319033/42896/39958/5740853/34359/40639/39523/35933/326237/43330/3355079/3885633/31835/38873/317924/33931/246582/36460/31014/37542/31258/31196/43978/42504/36018/39628/35998/47408/33105/37602/33959/32796/36951/39133/40388/42828/32221/40030/38798/39102/41785/34250/33397/35864/43749/40610/32584/38456/33629/39884…	74
GO:0045860	BP	GO:0045860	positive regulation of protein kinase activity	26/1867	62/12866	1.39871e-07	7.88031e-07	3.40106e-07	44039/42064/33981/14462485/48973/32257/37247/40998/40031/35425/326198/3355135/41995/49816/39961/41020/44030/32981/38146/34250/31872/36497/41801/33214/39615/34974	26
GO:0048190	BP	GO:0048190	wing disc dorsal/ventral pattern formation	23/1867	51/12866	1.47444e-07	8.29043e-07	3.57807e-07	32273/33434/41387/53560/42130/45233/33224/42841/40171/39572/38890/44021/34881/31293/45959/34009/43906/42757/43151/42445/42313/35509/42492	23
GO:0008258	BP	GO:0008258	head involution	21/1867	44/12866	1.54426e-07	8.64846e-07	3.73259e-07	44071/41062/33905/35287/38146/41656/33225/35147/35430/37042/41944/34132/38631/37386/44855/41772/41094/37201/35540/38291/45282	21
GO:0051983	BP	GO:0051983	regulation of chromosome segregation	21/1867	44/12866	1.54426e-07	8.64846e-07	3.73259e-07	44118/35522/40170/46006/36286/5740853/49580/59247/31835/40508/31196/31027/36264/31816/47877/31187/40848/44870/31248/43517/39340	21
GO:0110053	BP	GO:0110053	regulation of actin filament organization	28/1867	70/12866	1.55676e-07	8.70118e-07	3.75534e-07	39004/31459/32729/48973/38898/49701/43633/32696/246497/31075/43402/34070/32623/33346/32981/38146/37767/30998/34132/45931/45928/33782/43673/34793/45307/37201/32078/33611	28
GO:0019730	BP	GO:0019730	antimicrobial humoral response	36/1867	103/12866	1.65589e-07	9.23692e-07	3.98656e-07	33185/43222/49045/33569/2768852/32152/50070/42821/41943/31011/42428/38321/42501/36748/41087/44339/117294/35045/43283/3355109/37290/44548/43650/37277/33225/40848/43256/40739/44849/3772082/36057/47121/39999/35341/34969/30981	36
GO:0007450	BP	GO:0007450	dorsal/ventral pattern formation, imaginal disc	24/1867	55/12866	1.70923e-07	9.49685e-07	4.09875e-07	32273/33434/41387/53560/42130/45233/33224/42841/40171/39572/38890/44021/34881/31293/45959/34009/35430/43906/42757/43151/42445/42313/35509/42492	24
GO:0070192	BP	GO:0070192	chromosome organization involved in meiotic cell cycle	24/1867	55/12866	1.70923e-07	9.49685e-07	4.09875e-07	7354404/37188/43415/35522/48973/26067080/34609/36269/36286/35380/318572/35288/45525/44543/34132/41919/41746/43577/45931/38905/49228/37523/35084/47765	24
GO:0010454	BP	GO:0010454	negative regulation of cell fate commitment	14/1867	22/12866	1.77659e-07	9.83423e-07	4.24436e-07	33139/34665/36678/38424/43604/42289/34881/31293/34009/33225/42757/36039/33619/42313	14
GO:1902532	BP	GO:1902532	negative regulation of intracellular signal transduction	35/1867	99/12866	1.77693e-07	9.83423e-07	4.24436e-07	38160/34032/33212/33139/32754/36578/39454/40351/43481/246605/31016/31215/42504/43904/43901/37233/44672/37734/31027/35742/31332/38424/33346/44030/31293/33218/40610/39158/35927/31248/32536/44851/31582/33619/44811	35
GO:0009894	BP	GO:0009894	regulation of catabolic process	54/1867	185/12866	1.79834e-07	9.93321e-07	4.28708e-07	43580/41823/31746/44118/3885647/31905/37247/35176/40998/36040/41611/39454/40596/34377/42896/39958/3355150/117369/33905/32001/38873/43223/50070/36460/31177/37542/32796/39034/38654/37733/32221/43447/36307/41860/32222/39049/46080/37729/36878/35864/34521/31293/33386/40610/35927/41919/31248/3354888/41140/41094/41066/43673/35540/43518	54
GO:0048867	BP	GO:0048867	stem cell fate determination	17/1867	31/12866	1.81725e-07	1.0018e-06	4.32367e-07	40549/34772/42379/44205/34924/35197/31293/30982/37065/33059/34263/30983/38012/41032/36240/34413/30981	17
GO:0030041	BP	GO:0030041	actin filament polymerization	25/1867	59/12866	1.90469e-07	1.04795e-06	4.52285e-07	41309/31459/38898/49701/43330/43633/32696/31075/43402/34070/32623/37841/33346/32981/38146/37767/46008/30998/34132/45931/45928/33782/43673/34793/33611	25
GO:0035075	BP	GO:0035075	response to ecdysone	22/1867	48/12866	1.9306e-07	1.05808e-06	4.56655e-07	44039/33861/45826/31773/34377/40351/37335/44437/37922/42898/36390/41740/33156/44830/31120/40045/43383/39999/35540/44811/44505/42936	22
GO:0036314	BP	GO:0036314	response to sterol	22/1867	48/12866	1.9306e-07	1.05808e-06	4.56655e-07	44039/33861/45826/31773/34377/40351/37335/44437/37922/42898/36390/41740/33156/44830/31120/40045/43383/39999/35540/44811/44505/42936	22
GO:0007294	BP	GO:0007294	germarium-derived oocyte fate determination	16/1867	28/12866	1.94738e-07	1.0652e-06	4.59728e-07	36544/47594/2768852/38231/36791/36001/36059/42752/44543/34521/41919/41746/43577/38905/35051/32703	16
GO:1905114	BP	GO:1905114	cell surface receptor signaling pathway involved in cell-cell signaling	40/1867	121/12866	1.95699e-07	1.06838e-06	4.61103e-07	36614/42130/43856/32257/37247/39753/49701/50050/43718/31014/35207/42504/36382/41602/34592/38736/44205/34831/40090/44355/32221/36606/38890/30975/47877/45959/34009/35430/33196/43906/31248/42922/38879/44843/43673/44830/43162/36104/45307/32078	40
GO:0008285	BP	GO:0008285	negative regulation of cell proliferation	32/1867	87/12866	2.09238e-07	1.13788e-06	4.91099e-07	38160/43415/44448/41398/42130/33419/37247/42267/34377/32526/32268/44728/42504/45655/31027/41087/40657/33226/35197/47877/33218/45959/40232/34263/41942/33782/33156/32083/44830/35540/33432/39744	32
GO:0009896	BP	GO:0009896	positive regulation of catabolic process	32/1867	87/12866	2.09238e-07	1.13788e-06	4.91099e-07	43580/41823/31746/44118/3885647/31905/36040/41611/39454/40596/34377/39958/3355150/38873/43223/36460/37542/32796/39034/38654/32221/36307/32222/37729/35864/34521/33386/40610/41919/31248/41094/43673	32
GO:0051052	BP	GO:0051052	regulation of DNA metabolic process	27/1867	67/12866	2.1588e-07	1.17174e-06	5.05712e-07	32941/40596/40217/37962/35381/31146/35288/31027/34328/34842/34924/37290/34521/34009/41919/43577/44848/31429/31789/41366/37402/42761/41181/34903/39615/47121/34974	27
GO:0051056	BP	GO:0051056	regulation of small GTPase mediated signal transduction	43/1867	135/12866	2.26288e-07	1.22587e-06	5.29074e-07	38160/40608/33981/34032/38050/36337/32729/38144/33139/32754/39900/35576/40858/35425/43481/31953/42665/246638/35496/37134/40685/37451/64872/43974/37149/35998/43901/44672/38321/35306/40660/33704/38424/38232/44030/31872/36059/39158/35694/3354888/38879/37402/43518	43
GO:0051603	BP	GO:0051603	proteolysis involved in cellular protein catabolic process	79/1867	311/12866	2.30476e-07	1.24616e-06	5.37833e-07	37188/50428/44118/41704/33212/45780/45922/36794/31905/37723/37247/35176/34896/36040/41611/40628/42896/39958/5740853/39547/34359/40639/39523/35933/326237/43330/3355079/3885633/31835/38873/317924/33931/246582/36460/31014/37542/31258/31196/43978/42504/36018/39628/35998/47408/33105/37602/33959/32796/36951/39133/40388/42828/32221/40055/36546/36606/40030/38798/39102/41785/34250/33397/35864/43749/40610/…	79
GO:0016458	BP	GO:0016458	gene silencing	68/1867	256/12866	2.7187e-07	1.46716e-06	6.33213e-07	2768920/41840/41423/40793/42236/35522/41483/45826/36118/36544/36794/32941/34609/36269/40217/3355150/32965/37962/41025/43808/43016/31015/41965/34885/42166/44409/43797/44703/34592/45655/3772376/3772415/40489/35287/32222/34293/34286/37447/38428/40616/43604/35121/34521/34364/35225/41627/41740/41919/31442/41168/40739/31381/41094/40358/38257/38779/33782/43819/38012/32133/43229/44819/36527/45848/34595/4…	68
GO:0046578	BP	GO:0046578	regulation of Ras protein signal transduction	41/1867	127/12866	2.86169e-07	1.54137e-06	6.65241e-07	38160/40608/33981/38050/36337/32729/38144/33139/32754/39900/35576/40858/35425/43481/42665/246638/35496/37134/40685/37451/64872/43974/37149/35998/43901/44672/38321/35306/40660/33704/38424/38232/44030/31872/36059/39158/35694/3354888/38879/37402/43518	41
GO:0033674	BP	GO:0033674	positive regulation of kinase activity	31/1867	84/12866	2.96094e-07	1.59179e-06	6.86999e-07	44039/42064/33981/14462485/48973/32257/37247/40998/40031/35425/326198/3355135/41995/49816/39961/41020/35207/44355/44030/42160/32981/38146/34250/31872/36497/41801/35717/37455/33214/39615/34974	31
GO:0033045	BP	GO:0033045	regulation of sister chromatid segregation	20/1867	42/12866	3.19864e-07	1.7163e-06	7.40739e-07	44118/35522/40170/36286/5740853/49580/59247/31835/40508/31196/31027/36264/31816/47877/31187/40848/44870/31248/43517/39340	20
GO:0040029	BP	GO:0040029	regulation of gene expression, epigenetic	66/1867	247/12866	3.21143e-07	1.71989e-06	7.42286e-07	39686/41840/41423/40793/3772180/42236/35522/41483/38963/45826/36118/36544/36794/32941/36269/40217/3355150/32965/37962/5740664/43808/43016/38145/31015/41965/34885/42166/44409/43797/44703/34592/45655/3772376/3772415/40489/32222/34293/34286/37447/40616/43604/35800/35121/40133/34521/34364/35225/41627/41740/41919/31442/40739/41094/38257/38779/33782/43819/38012/32133/43229/36527/45848/34595/41848/33669…	66
GO:0009996	BP	GO:0009996	negative regulation of cell fate specification	13/1867	20/12866	3.46617e-07	1.85279e-06	7.99645e-07	33139/34665/36678/38424/43604/34881/31293/34009/33225/42757/36039/33619/42313	13
GO:0044257	BP	GO:0044257	cellular protein catabolic process	79/1867	314/12866	3.51981e-07	1.8779e-06	8.10483e-07	37188/50428/44118/41704/33212/45780/45922/36794/31905/37723/37247/35176/34896/36040/41611/40628/42896/39958/5740853/39547/34359/40639/39523/35933/326237/43330/3355079/3885633/31835/38873/317924/33931/246582/36460/31014/37542/31258/31196/43978/42504/36018/39628/35998/47408/33105/37602/33959/32796/36951/39133/40388/42828/32221/40055/36546/36606/40030/38798/39102/41785/34250/33397/35864/43749/40610/…	79
GO:1905268	BP	GO:1905268	negative regulation of chromatin organization	14/1867	23/12866	3.93248e-07	2.08865e-06	9.01443e-07	32941/40596/34377/32965/3772376/3772415/37356/35121/40133/41740/38779/41181/45848/42936	14
GO:0009607	BP	GO:0009607	response to biotic stimulus	91/1867	378/12866	3.94449e-07	2.08865e-06	9.01443e-07	44071/33185/35596/31746/42850/43222/49045/34068/40191/33569/34838/49077/36040/41611/2768852/32152/42299/40668/33905/38821/39978/32976/50070/34652/42821/44728/41943/32821/31011/42672/37586/37823/44205/42428/38321/34636/34840/42501/41265/31332/36748/40378/46415/44965/33621/41087/44339/45467/37232/34805/117294/35045/44910/43283/42160/3355109/38153/32820/33229/37290/43749/44548/32080/31293/43650/3338…	91
GO:0043207	BP	GO:0043207	response to external biotic stimulus	91/1867	378/12866	3.94449e-07	2.08865e-06	9.01443e-07	44071/33185/35596/31746/42850/43222/49045/34068/40191/33569/34838/49077/36040/41611/2768852/32152/42299/40668/33905/38821/39978/32976/50070/34652/42821/44728/41943/32821/31011/42672/37586/37823/44205/42428/38321/34636/34840/42501/41265/31332/36748/40378/46415/44965/33621/41087/44339/45467/37232/34805/117294/35045/44910/43283/42160/3355109/38153/32820/33229/37290/43749/44548/32080/31293/43650/3338…	91
GO:0051707	BP	GO:0051707	response to other organism	91/1867	378/12866	3.94449e-07	2.08865e-06	9.01443e-07	44071/33185/35596/31746/42850/43222/49045/34068/40191/33569/34838/49077/36040/41611/2768852/32152/42299/40668/33905/38821/39978/32976/50070/34652/42821/44728/41943/32821/31011/42672/37586/37823/44205/42428/38321/34636/34840/42501/41265/31332/36748/40378/46415/44965/33621/41087/44339/45467/37232/34805/117294/35045/44910/43283/42160/3355109/38153/32820/33229/37290/43749/44548/32080/31293/43650/3338…	91
GO:0007259	BP	GO:0007259	JAK-STAT cascade	21/1867	46/12866	3.97542e-07	2.09715e-06	9.05108e-07	38160/44448/40351/41431/34416/246605/32976/50070/42428/37734/39164/42898/37785/34924/40813/32551/32080/42453/35927/32083/44811	21
GO:0097696	BP	GO:0097696	STAT cascade	21/1867	46/12866	3.97542e-07	2.09715e-06	9.05108e-07	38160/44448/40351/41431/34416/246605/32976/50070/42428/37734/39164/42898/37785/34924/40813/32551/32080/42453/35927/32083/44811	21
GO:0044843	BP	GO:0044843	cell cycle G1/S phase transition	19/1867	39/12866	4.0265e-07	2.11223e-06	9.11616e-07	33641/35381/33959/31027/33529/34924/36001/43767/34881/31293/42453/34411/37455/33196/41140/31582/41942/39340/39744	19
GO:0045747	BP	GO:0045747	positive regulation of Notch signaling pathway	19/1867	39/12866	4.0265e-07	2.11223e-06	9.11616e-07	33212/39750/38898/32941/40351/35483/40675/45682/45655/37922/35154/43951/31293/45928/41085/34793/44811/31589/43869	19
GO:0090068	BP	GO:0090068	positive regulation of cell cycle process	19/1867	39/12866	4.0265e-07	2.11223e-06	9.11616e-07	44118/45922/33641/5740853/49580/36264/31816/34924/35800/43767/34881/31293/43466/31248/31789/32543/34954/33782/39340	19
GO:0007616	BP	GO:0007616	long-term memory	28/1867	73/12866	4.3809e-07	2.28961e-06	9.88174e-07	43828/31459/2768685/48973/38747/40680/34872/47384/33161/32430/248194/39137/32976/43741/42428/32080/34881/30998/31293/32115/34009/37065/41094/41066/41085/44817/35540/32585	28
GO:0051403	BP	GO:0051403	stress-activated MAPK cascade	28/1867	73/12866	4.3809e-07	2.28961e-06	9.88174e-07	44039/41704/33212/48973/41062/37121/40620/43481/43330/31016/43775/41020/31332/33346/44030/32981/38146/31293/36497/34132/31248/44851/31582/3772082/36057/3772547/47767/32358	28
GO:1901654	BP	GO:1901654	response to ketone	22/1867	50/12866	4.66651e-07	2.43436e-06	1.05065e-06	44039/33861/45826/31773/34377/40351/37335/44437/37922/42898/36390/41740/33156/44830/31120/40045/43383/39999/35540/44811/44505/42936	22
GO:0001704	BP	GO:0001704	formation of primary germ layer	18/1867	36/12866	4.96961e-07	2.58769e-06	1.11682e-06	36746/38760/40549/41770/38736/39349/33529/42160/42536/37655/33753/41944/34908/33607/38879/43383/33432/43869	18
GO:0008064	BP	GO:0008064	regulation of actin polymerization or depolymerization	24/1867	58/12866	5.67007e-07	2.94155e-06	1.26954e-06	31459/48973/38898/49701/43633/32696/246497/31075/43402/34070/32623/33346/32981/38146/37767/30998/34132/45931/45928/33782/43673/34793/37201/33611	24
GO:0030832	BP	GO:0030832	regulation of actin filament length	24/1867	58/12866	5.67007e-07	2.94155e-06	1.26954e-06	31459/48973/38898/49701/43633/32696/246497/31075/43402/34070/32623/33346/32981/38146/37767/30998/34132/45931/45928/33782/43673/34793/37201/33611	24
GO:0030706	BP	GO:0030706	germarium-derived oocyte differentiation	17/1867	33/12866	5.98193e-07	3.09195e-06	1.33445e-06	36544/47594/2768852/38231/36791/36001/36059/42752/44543/34521/41919/41746/43577/38905/35051/32703/42946	17
GO:0051965	BP	GO:0051965	positive regulation of synapse assembly	17/1867	33/12866	5.98193e-07	3.09195e-06	1.33445e-06	44039/38898/39958/32771/42467/41995/43974/37778/38890/32623/33529/33346/39212/37447/33753/37065/32083	17
GO:0050768	BP	GO:0050768	negative regulation of neurogenesis	26/1867	66/12866	6.11723e-07	3.15609e-06	1.36214e-06	33861/33139/42130/37247/32268/44728/42504/31017/32119/40657/35197/43604/47877/42289/31293/45959/40232/34263/41942/33156/44830/31364/33619/35540/42313/39744	26
GO:0007254	BP	GO:0007254	JNK cascade	27/1867	70/12866	6.15127e-07	3.16207e-06	1.36472e-06	44039/41704/33212/48973/41062/40620/43481/43330/31016/43775/41020/31332/33346/44030/32981/38146/31293/36497/34132/31248/44851/31582/3772082/36057/3772547/47767/32358	27
GO:0045930	BP	GO:0045930	negative regulation of mitotic cell cycle	27/1867	70/12866	6.15127e-07	3.16207e-06	1.36472e-06	35522/34993/59247/326205/40508/35381/35288/31027/36791/34842/36264/33965/34966/33529/36001/31872/34411/39673/40848/35225/37455/43466/33196/40003/41942/39340/39744	27
GO:0031935	BP	GO:0031935	regulation of chromatin silencing	21/1867	47/12866	6.20825e-07	3.18554e-06	1.37485e-06	41423/35522/36118/32941/40217/32965/37962/43016/43797/34592/3772376/3772415/35121/34521/41627/41740/38257/38779/45848/41848/33669	21
GO:0032273	BP	GO:0032273	positive regulation of protein polymerization	19/1867	40/12866	6.62946e-07	3.39549e-06	1.46546e-06	38898/49701/32696/41392/31075/43402/43901/34070/32623/38146/37767/30998/45931/45928/32107/33782/43673/34793/33611	19
GO:0007446	BP	GO:0007446	imaginal disc growth	22/1867	51/12866	7.08808e-07	3.6238e-06	1.564e-06	3772180/33212/45012/44448/34179/40191/42896/117369/326214/38736/47998/317824/31293/33218/34009/33753/35927/41181/43673/33835/37089/33432	22
GO:0008069	BP	GO:0008069	dorsal/ventral axis specification, ovarian follicular epithelium	10/1867	13/12866	7.60731e-07	3.88221e-06	1.67552e-06	31459/41666/42672/38961/47998/36461/3355109/42752/37455/45278	10
GO:0045815	BP	GO:0045815	positive regulation of gene expression, epigenetic	13/1867	21/12866	7.88651e-07	4.01741e-06	1.73388e-06	40793/32965/5740664/3772376/3772415/35121/40133/41740/38779/43819/45848/34595/42936	13
GO:0035287	BP	GO:0035287	head segmentation	14/1867	24/12866	8.17558e-07	4.14966e-06	1.79095e-06	35555/37734/34277/34009/35430/33607/41273/41032/38995/31227/40834/36039/36240/41697	14
GO:1901989	BP	GO:1901989	positive regulation of cell cycle phase transition	14/1867	24/12866	8.17558e-07	4.14966e-06	1.79095e-06	44118/45922/33641/5740853/49580/34924/43767/34881/31293/43466/31248/32543/34954/39340	14
GO:0000082	BP	GO:0000082	G1/S transition of mitotic cell cycle	18/1867	37/12866	8.36832e-07	4.21858e-06	1.8207e-06	33641/35381/33959/31027/33529/34924/36001/43767/34881/31293/42453/34411/37455/33196/41140/31582/41942/39744	18
GO:0007427	BP	GO:0007427	epithelial cell migration, open tracheal system	18/1867	37/12866	8.36832e-07	4.21858e-06	1.8207e-06	35007/36746/38760/41770/38736/37734/37447/41957/45928/44855/42757/34903/40285/40287/41032/33432/45278/43739	18
GO:0035070	BP	GO:0035070	salivary gland histolysis	18/1867	37/12866	8.36832e-07	4.21858e-06	1.8207e-06	44039/39004/45826/42185/31773/34377/43514/42898/31405/35045/43604/33156/44830/43383/39962/35540/36329/44505	18
GO:0050769	BP	GO:0050769	positive regulation of neurogenesis	28/1867	75/12866	8.37126e-07	4.21858e-06	1.8207e-06	40694/47594/34665/32771/43700/43481/39879/32796/34277/31405/41957/38146/35800/35253/31293/36497/38493/39158/3354888/41140/42757/38879/43151/43152/43156/45307/32078/34413	28
GO:1903311	BP	GO:1903311	regulation of mRNA metabolic process	37/1867	114/12866	9.26997e-07	4.66065e-06	2.01149e-06	43415/53444/42596/3772180/5740122/39737/41666/40436/44258/41294/3355150/36561/3355114/3772280/37559/45655/33982/39034/36889/33781/32222/34370/39049/42848/34521/33968/48535/41919/31442/40739/41094/41066/35235/33835/43385/36527/31208	37
GO:0120035	BP	GO:0120035	regulation of plasma membrane bounded cell projection organization	39/1867	123/12866	9.2816e-07	4.66065e-06	2.01149e-06	44039/33861/43828/38898/40694/31905/47594/40191/34772/39958/40680/246497/249072/41995/31075/43974/39879/32398/36791/32119/32623/37841/36377/33346/41957/32981/38146/39717/31293/38493/41852/38879/34793/45307/36039/37201/32078/35259/32703	39
GO:0007283	BP	GO:0007283	spermatogenesis	76/1867	306/12866	1.00441e-06	5.03455e-06	2.17286e-06	34338/39769/43163/36072/42596/39737/45826/45683/34426/40170/42306/42927/47594/35696/34896/40682/39753/42819/39747/49701/43330/34894/35054/42199/43402/251414/43839/47408/38017/31011/38736/43514/37356/33982/41569/40489/42501/36791/37798/45525/40457/36889/40667/36264/36699/34225/45460/34805/31405/34966/36390/48571/34286/39049/43950/32981/44021/34521/45374/34500/34411/37455/44160/45928/40232/42297/34…	76
GO:0006959	BP	GO:0006959	humoral immune response	40/1867	128/12866	1.0285e-06	5.14616e-06	2.22103e-06	33185/3885647/43222/49045/33569/2768852/32152/50070/42821/41943/31011/42428/38321/42501/36748/44965/41087/44339/117294/35045/33226/43283/3355109/37290/44548/32080/43650/37277/33225/40848/43256/40739/44849/3772082/36057/47121/39999/35341/34969/30981	40
GO:0018212	BP	GO:0018212	peptidyl-tyrosine modification	17/1867	34/12866	1.03494e-06	5.16918e-06	2.23097e-06	38160/36442/48973/41398/38059/32312/326198/318600/37233/38961/34688/33965/32080/36497/35717/34132/41118	17
GO:0051647	BP	GO:0051647	nucleus localization	19/1867	41/12866	1.06802e-06	5.32499e-06	2.29821e-06	38491/41788/42743/3771968/318841/32152/39130/39879/40489/36791/44030/43749/31554/40232/33782/38067/41848/35051/42946	19
GO:0031344	BP	GO:0031344	regulation of cell projection organization	39/1867	124/12866	1.16701e-06	5.8046e-06	2.50521e-06	44039/33861/43828/38898/40694/31905/47594/40191/34772/39958/40680/246497/249072/41995/31075/43974/39879/32398/36791/32119/32623/37841/36377/33346/41957/32981/38146/39717/31293/38493/41852/38879/34793/45307/36039/37201/32078/35259/32703	39
GO:0030723	BP	GO:0030723	ovarian fusome organization	9/1867	11/12866	1.16834e-06	5.8046e-06	2.50521e-06	36150/48973/36269/43901/42501/36791/34132/35084/42946	9
GO:0006886	BP	GO:0006886	intracellular protein transport	91/1867	387/12866	1.17757e-06	5.84016e-06	2.52056e-06	34338/3346167/50428/35512/47141/31097/33981/41704/3355107/14462484/41666/42642/317878/45683/33139/35336/32088/38898/34549/40168/33409/40694/42171/41973/39399/38614/42896/31266/40581/39523/41025/41177/32630/118436/318890/318636/43547/42996/34314/31103/31269/38721/40221/3354919/44437/43402/31195/31215/44409/35016/47408/44072/42524/44978/34636/42841/44360/34840/42501/36791/36748/36508/33781/36264/45…	91
GO:0032271	BP	GO:0032271	regulation of protein polymerization	24/1867	60/12866	1.18747e-06	5.8789e-06	2.53728e-06	31459/38898/49701/43633/32696/41392/31075/43402/43901/34070/32623/33346/32981/38146/37767/30998/34132/45931/45928/32107/33782/43673/34793/33611	24
GO:0042659	BP	GO:0042659	regulation of cell fate specification	16/1867	31/12866	1.24667e-06	6.15041e-06	2.65446e-06	33139/34665/36678/38424/43604/34881/31293/34009/33225/48317/42757/41273/32567/36039/33619/42313	16
GO:0051489	BP	GO:0051489	regulation of filopodium assembly	16/1867	31/12866	1.24667e-06	6.15041e-06	2.65446e-06	43828/38898/47594/40191/40680/246497/31075/32623/33346/32981/38146/31293/34793/37201/35259/32703	16
GO:0031145	BP	GO:0031145	anaphase-promoting complex-dependent catabolic process	11/1867	16/12866	1.26018e-06	6.20616e-06	2.67852e-06	44118/45922/5740853/31835/31196/38798/41785/34250/45906/34968/33937	11
GO:0051306	BP	GO:0051306	mitotic sister chromatid separation	18/1867	38/12866	1.37497e-06	6.75968e-06	2.91741e-06	44118/35522/33501/5740853/49580/59247/31835/40508/31196/35287/36264/47877/40848/37042/44870/31248/34404/39340	18
GO:0033206	BP	GO:0033206	meiotic cytokinesis	21/1867	49/12866	1.44174e-06	7.07559e-06	3.05376e-06	33402/43163/317833/42077/42306/35696/42467/43547/35054/42501/45525/36699/37841/34966/39068/45374/40232/38879/33782/39429/41181	21
GO:0035019	BP	GO:0035019	somatic stem cell population maintenance	12/1867	19/12866	1.57106e-06	7.69685e-06	3.32188e-06	45655/42428/33529/34924/33196/37386/31248/34903/43229/42445/32078/34413	12
GO:0033365	BP	GO:0033365	protein localization to organelle	59/1867	222/12866	1.62054e-06	7.92547e-06	3.42055e-06	34338/34427/41014/35512/38957/33981/31903/41704/42850/3355107/33139/35336/34549/40170/42171/35696/38614/8674100/31266/40581/39523/41025/40557/32630/317826/318636/34314/38721/44437/31215/35016/47408/44072/44978/31027/36791/36748/36508/36264/45460/38593/46080/33226/47251/41957/3355109/31187/44160/31248/41140/38669/33782/43673/41273/43229/44819/32567/31118/3771948	59
GO:0030163	BP	GO:0030163	protein catabolic process	83/1867	347/12866	1.68118e-06	8.20779e-06	3.5424e-06	37188/50428/44118/41704/33212/45780/45922/36794/31905/37723/37247/35176/34896/36040/41611/40596/40628/42896/39958/5740853/39547/34359/40639/39523/35933/326237/43330/3355079/3885633/31835/38873/317924/33931/246582/36460/31014/37542/31258/31196/43978/42504/36018/39628/35998/47408/33105/37602/33959/32796/36951/35742/39133/40388/42828/32221/36307/40055/36546/36606/40030/38798/39102/41785/34250/33397/…	83
GO:0016441	BP	GO:0016441	posttranscriptional gene silencing	24/1867	61/12866	1.69038e-06	8.23839e-06	3.55561e-06	41840/40793/42236/45826/36544/36269/3355150/43808/34885/42166/44409/45655/40489/32222/34293/34286/37447/43604/34521/34364/41919/40739/41094/32133	24
GO:0007568	BP	GO:0007568	aging	49/1867	173/12866	1.7326e-06	8.42661e-06	3.63684e-06	33185/2768685/41387/42743/33139/36048/33569/36403/34665/43481/43582/32001/38013/246599/42199/36382/31760/33759/38654/40901/44046/37232/46035/36878/48552/40935/31293/33386/45374/37455/34132/3354888/31381/41140/42757/47173/33782/36057/38513/42852/39078/39075/3772576/44819/39675/36271/35540/31118/40048	49
GO:0010453	BP	GO:0010453	regulation of cell fate commitment	17/1867	35/12866	1.74096e-06	8.42661e-06	3.63684e-06	33139/34665/36678/38424/43604/42289/34881/31293/34009/33225/48317/42757/41273/32567/36039/33619/42313	17
GO:0030716	BP	GO:0030716	oocyte fate determination	17/1867	35/12866	1.74096e-06	8.42661e-06	3.63684e-06	36544/47594/2768852/38231/36791/36001/36059/42752/44543/34521/41919/41746/43577/33507/38905/35051/32703	17
GO:0035148	BP	GO:0035148	tube formation	17/1867	35/12866	1.74096e-06	8.42661e-06	3.63684e-06	3346167/36337/45012/33409/40694/38614/38978/33903/42029/31816/34009/36080/31554/44855/38012/38067/31521	17
GO:0006367	BP	GO:0006367	transcription initiation from RNA polymerase II promoter	30/1867	86/12866	1.82361e-06	8.81153e-06	3.80297e-06	7354403/53444/14462484/31773/41294/41288/40934/44437/44728/33105/38527/34120/42828/40667/42822/39164/117294/34370/34293/41406/41290/40134/47900/40813/40790/39765/34430/41741/41801/43906	30
GO:0010498	BP	GO:0010498	proteasomal protein catabolic process	59/1867	223/12866	1.8977e-06	9.1538e-06	3.95069e-06	50428/44118/41704/33212/45780/45922/31905/37723/35176/34896/36040/41611/42896/39958/5740853/34359/40639/3885633/31835/38873/317924/33931/246582/36460/31014/37542/31196/43978/42504/36018/39628/33105/37602/33959/32796/36951/39133/40388/42828/32221/40055/36606/38798/39102/41785/34250/35864/40610/32584/39884/31248/39297/45906/37894/43673/39855/32133/34968/33937	59
GO:0061024	BP	GO:0061024	membrane organization	64/1867	249/12866	2.07321e-06	9.98332e-06	4.3087e-06	33402/37188/3346167/41193/37142/33563/41840/32088/38898/40168/33409/40694/40549/35696/36578/41107/34110/36040/38614/31030/41450/34824/42896/31266/38231/40557/33721/42467/317826/318636/248102/3772100/33890/32008/31269/43775/35054/44437/43402/42841/42501/34966/34286/43672/38146/43687/31652/36080/31716/45928/44855/34954/33782/34927/38067/38995/34193/44819/35540/31118/45278/47091/30973/33757	64
GO:0030717	BP	GO:0030717	oocyte karyosome formation	16/1867	32/12866	2.15804e-06	1.03564e-05	4.46972e-06	43415/48973/26067080/34609/36269/36286/35380/35288/44543/34132/41919/41746/43577/45931/38905/35084	16
GO:0061988	BP	GO:0061988	karyosome formation	16/1867	32/12866	2.15804e-06	1.03564e-05	4.46972e-06	43415/48973/26067080/34609/36269/36286/35380/35288/44543/34132/41919/41746/43577/45931/38905/35084	16
GO:0030237	BP	GO:0030237	female sex determination	10/1867	14/12866	2.3142e-06	1.10681e-05	4.77688e-06	3772180/39849/36380/31442/31429/31789/45881/34992/36527/34413	10
GO:0038083	BP	GO:0038083	peptidyl-tyrosine autophosphorylation	10/1867	14/12866	2.3142e-06	1.10681e-05	4.77688e-06	36442/48973/41398/318600/37233/32080/36497/35717/34132/41118	10
GO:0060828	BP	GO:0060828	regulation of canonical Wnt signaling pathway	24/1867	62/12866	2.38148e-06	1.13706e-05	4.90743e-06	36614/32257/37247/39753/49701/31014/42504/36382/41602/38736/44205/32221/38890/30975/47877/45959/43906/31248/42922/38879/44843/43673/44830/43162	24
GO:0051186	BP	GO:0051186	cofactor metabolic process	64/1867	250/12866	2.39959e-06	1.14376e-05	4.93637e-06	42620/43757/5740624/46068/34414/3355011/42131/33461/40858/43582/39066/37699/5740313/37107/37108/37111/37113/246581/3772247/2768875/318913/36507/318252/2768879/318053/40925/35692/246650/246599/35995/248194/43499/47611/44701/32789/37815/41279/36760/36203/40936/43447/31781/46140/44154/36927/47895/48336/48552/38447/31185/31293/42003/32974/35292/35886/33045/41503/42832/32545/35728/33351/37143/30973/40…	64
GO:0007398	BP	GO:0007398	ectoderm development	15/1867	29/12866	2.60181e-06	1.22975e-05	5.30747e-06	35881/31293/34673/34009/33225/32498/44849/41085/32544/43161/33432/42313/3355131/34330/43869	15
GO:0016318	BP	GO:0016318	ommatidial rotation	15/1867	29/12866	2.60181e-06	1.22975e-05	5.30747e-06	40620/49701/326198/47998/38424/38890/32080/34009/37455/37386/36411/33281/42757/45307/33619	15
GO:0045610	BP	GO:0045610	regulation of hemocyte differentiation	15/1867	29/12866	2.60181e-06	1.22975e-05	5.30747e-06	35688/43222/34277/33226/38146/32080/31293/34009/33225/37455/41944/31248/41140/42757/41085	15
GO:0045887	BP	GO:0045887	positive regulation of synaptic growth at neuromuscular junction	15/1867	29/12866	2.60181e-06	1.22975e-05	5.30747e-06	44039/38898/32771/42467/43974/37778/38890/32623/33529/33346/39212/37447/33753/37065/32083	15
GO:1904398	BP	GO:1904398	positive regulation of neuromuscular junction development	15/1867	29/12866	2.60181e-06	1.22975e-05	5.30747e-06	44039/38898/32771/42467/43974/37778/38890/32623/33529/33346/39212/37447/33753/37065/32083	15
GO:0007052	BP	GO:0007052	mitotic spindle organization	27/1867	75/12866	2.96779e-06	1.39804e-05	6.0338e-06	33402/33981/41365/42077/32152/33501/39753/35576/39130/49580/35380/40508/43901/33119/35679/34794/41703/36748/36264/31816/37290/39068/44870/43517/48481/41446/42946	27
GO:0034504	BP	GO:0034504	protein localization to nucleus	27/1867	75/12866	2.96779e-06	1.39804e-05	6.0338e-06	34338/35512/33981/31903/41704/33139/35336/34549/42171/40581/32630/38721/44437/35016/44072/36748/36264/33226/41957/3355109/31248/41140/38669/33782/43673/41273/32567	27
GO:0071559	BP	GO:0071559	response to transforming growth factor beta	14/1867	26/12866	3.02198e-06	1.41882e-05	6.12348e-06	33981/42504/33529/33226/32981/46000/32160/42945/33753/32498/41772/44849/33156/33432	14
GO:0071560	BP	GO:0071560	cellular response to transforming growth factor beta stimulus	14/1867	26/12866	3.02198e-06	1.41882e-05	6.12348e-06	33981/42504/33529/33226/32981/46000/32160/42945/33753/32498/41772/44849/33156/33432	14
GO:0090162	BP	GO:0090162	establishment of epithelial cell polarity	11/1867	17/12866	3.10041e-06	1.45322e-05	6.27196e-06	44448/47594/42896/42504/45959/41656/31248/33156/45307/37089/32078	11
GO:0035150	BP	GO:0035150	regulation of tube size	22/1867	55/12866	3.28949e-06	1.53673e-05	6.63237e-06	44071/36337/33409/40149/40150/33903/46187/37205/36363/48317/31554/44855/44851/34927/40285/40287/45307/37089/31364/35540/32078/33432	22
GO:0051304	BP	GO:0051304	chromosome separation	22/1867	55/12866	3.28949e-06	1.53673e-05	6.63237e-06	44118/35522/33501/5740853/49580/36920/59247/31835/40508/31196/41296/35001/35287/36264/47877/40848/35225/37042/44870/31248/34404/39340	22
GO:0016360	BP	GO:0016360	sensory organ precursor cell fate determination	13/1867	23/12866	3.33253e-06	1.54913e-05	6.68589e-06	41602/42501/36606/39572/34881/31293/35110/34263/41085/42445/45307/43161/39620	13
GO:0051299	BP	GO:0051299	centrosome separation	13/1867	23/12866	3.33253e-06	1.54913e-05	6.68589e-06	37188/38491/34993/45969/49580/43901/36791/33965/37841/40610/39068/43517/41446	13
GO:0060582	BP	GO:0060582	cell fate determination involved in pattern specification	13/1867	23/12866	3.33253e-06	1.54913e-05	6.68589e-06	41602/42501/36606/39572/34881/31293/35110/34263/41085/42445/45307/43161/39620	13
GO:0030111	BP	GO:0030111	regulation of Wnt signaling pathway	29/1867	84/12866	3.4247e-06	1.58935e-05	6.85949e-06	36614/32257/37247/39753/49701/50050/43718/31014/42504/36382/41602/34592/38736/44205/34831/32221/36606/38890/30975/47877/45959/43906/31248/42922/38879/44843/43673/44830/43162	29
GO:0007367	BP	GO:0007367	segment polarity determination	18/1867	40/12866	3.47285e-06	1.59592e-05	6.88785e-06	41704/36544/38760/43718/44098/38736/40090/43767/34009/37455/31248/44843/38005/45307/32855/36240/32078/40830	18
GO:0035206	BP	GO:0035206	regulation of hemocyte proliferation	18/1867	40/12866	3.47285e-06	1.59592e-05	6.88785e-06	35688/36382/45655/40090/37922/38202/38198/35045/33226/41957/36878/32080/41140/38779/38012/45307/35540/40048	18
GO:0046425	BP	GO:0046425	regulation of JAK-STAT cascade	18/1867	40/12866	3.47285e-06	1.59592e-05	6.88785e-06	38160/44448/40351/41431/34416/246605/50070/37734/39164/42898/37785/34924/40813/32551/42453/35927/32083/44811	18
GO:0060491	BP	GO:0060491	regulation of cell projection assembly	18/1867	40/12866	3.47285e-06	1.59592e-05	6.88785e-06	43828/38898/47594/40191/40680/246497/31075/32623/37841/33346/32981/38146/31293/41852/34793/37201/35259/32703	18
GO:0120032	BP	GO:0120032	regulation of plasma membrane bounded cell projection assembly	18/1867	40/12866	3.47285e-06	1.59592e-05	6.88785e-06	43828/38898/47594/40191/40680/246497/31075/32623/37841/33346/32981/38146/31293/41852/34793/37201/35259/32703	18
GO:1904892	BP	GO:1904892	regulation of STAT cascade	18/1867	40/12866	3.47285e-06	1.59592e-05	6.88785e-06	38160/44448/40351/41431/34416/246605/50070/37734/39164/42898/37785/34924/40813/32551/42453/35927/32083/44811	18
GO:0018108	BP	GO:0018108	peptidyl-tyrosine phosphorylation	16/1867	33/12866	3.62614e-06	1.66365e-05	7.18016e-06	38160/36442/48973/41398/38059/326198/318600/37233/38961/34688/33965/32080/36497/35717/34132/41118	16
GO:0043161	BP	GO:0043161	proteasome-mediated ubiquitin-dependent protein catabolic process	55/1867	207/12866	3.64518e-06	1.66967e-05	7.20614e-06	50428/44118/41704/33212/45780/45922/31905/37723/35176/34896/36040/41611/42896/39958/5740853/34359/40639/3885633/31835/38873/317924/33931/246582/36460/31014/37542/31196/43978/42504/36018/39628/33105/37602/33959/32796/36951/39133/40388/42828/32221/38798/39102/41785/34250/35864/40610/32584/31248/45906/37894/43673/39855/32133/34968/33937	55
GO:0051188	BP	GO:0051188	cofactor biosynthetic process	35/1867	111/12866	3.8092e-06	1.74197e-05	7.51816e-06	42620/43757/46068/33461/43582/39066/37699/5740313/36507/318053/40925/246650/248194/43499/44701/37815/41279/36760/36203/40936/43447/31781/46140/48552/38447/31293/42003/35292/35886/33045/32545/35728/33351/37143/30973	35
GO:0031329	BP	GO:0031329	regulation of cellular catabolic process	46/1867	163/12866	3.9647e-06	1.81014e-05	7.81239e-06	43580/41823/31746/44118/3885647/37247/40998/36040/39454/34377/42896/3355150/117369/33905/32001/38873/43223/50070/31177/37542/32796/39034/38654/37733/32221/43447/41860/32222/39049/46080/37729/36878/35864/34521/31293/33386/40610/41919/31248/3354888/41140/41094/41066/43673/35540/43518	46
GO:0006974	BP	GO:0006974	cellular response to DNA damage stimulus	60/1867	233/12866	4.0144e-06	1.82987e-05	7.89752e-06	33185/7354403/40793/42758/34549/33641/37247/34993/42267/3354896/38492/41611/40596/34377/36286/3355114/42314/2768870/35483/318193/318053/326215/3772329/40816/40242/41675/31142/35998/43709/35288/31027/35119/34842/40457/32221/33781/41087/36461/40657/36705/31872/3355109/37290/41741/31357/40610/3772064/42453/34411/35927/41746/43577/35735/33507/41366/40003/38257/42761/41181/32358	60
GO:0007539	BP	GO:0007539	primary sex determination, soma	9/1867	12/12866	4.0673e-06	1.85098e-05	7.98867e-06	3772180/35800/30982/31442/32068/33059/34992/43162/36527	9
GO:0031331	BP	GO:0031331	positive regulation of cellular catabolic process	26/1867	72/12866	4.21958e-06	1.91719e-05	8.2744e-06	43580/41823/31746/44118/3885647/36040/39454/34377/3355150/38873/43223/37542/32796/39034/38654/32221/32222/37729/35864/34521/33386/40610/41919/31248/41094/43673	26
GO:0031347	BP	GO:0031347	regulation of defense response	40/1867	135/12866	4.55249e-06	2.06512e-05	8.91284e-06	43580/43415/31746/33981/42850/43222/40234/34068/40191/42299/38821/44728/41943/35592/31011/37586/42428/40292/31332/36748/40378/41087/44339/45467/35045/44910/42160/3355109/32820/43749/33386/34364/35927/43256/40739/42922/41942/44811/34969/39744	40
GO:0046847	BP	GO:0046847	filopodium assembly	17/1867	37/12866	4.56861e-06	2.0691e-05	8.93002e-06	43828/38898/47594/40191/40680/246497/31075/32623/33346/32981/38146/31293/31717/34793/37201/35259/32703	17
GO:0010259	BP	GO:0010259	multicellular organism aging	47/1867	169/12866	4.84734e-06	2.19181e-05	9.45963e-06	33185/2768685/41387/42743/33139/36048/33569/36403/34665/43481/43582/32001/38013/42199/36382/31760/33759/38654/40901/44046/37232/46035/36878/48552/40935/31293/33386/45374/37455/34132/3354888/31381/41140/42757/47173/36057/38513/42852/39078/39075/3772576/44819/39675/36271/35540/31118/40048	47
GO:0034332	BP	GO:0034332	adherens junction organization	18/1867	41/12866	5.35488e-06	2.41702e-05	1.04316e-05	33881/44448/48973/41062/41398/47594/3355143/42896/40620/42501/38146/40517/34908/45928/37386/3354888/32703/43739	18
GO:0042592	BP	GO:0042592	homeostatic process	103/1867	467/12866	5.36258e-06	2.41702e-05	1.04316e-05	42620/39004/3354992/33981/38109/42515/33212/45012/35790/33935/42743/39432/33711/5740320/41398/39720/45233/36040/35931/38978/42327/42896/35494/43787/34665/33461/36242/117369/35170/43582/2768848/31601/39554/3354941/326216/317815/50252/32556/42169/35513/34976/43978/35998/26067068/44226/31760/34070/36760/37912/38984/34840/36791/34328/44643/37798/46415/44965/32221/39651/42962/36264/31444/37841/34966/3…	103
GO:1902806	BP	GO:1902806	regulation of cell cycle G1/S phase transition	14/1867	27/12866	5.43883e-06	2.44748e-05	1.05631e-05	33641/35381/31027/33529/34924/36001/43767/34881/31293/37455/33196/41942/39340/39744	14
GO:0051225	BP	GO:0051225	spindle assembly	26/1867	73/12866	5.65786e-06	2.54198e-05	1.09709e-05	33402/41365/42077/34993/32152/33501/39753/35576/42467/43901/33119/36791/36748/36264/33965/34250/39068/45959/44870/40232/38879/32107/43517/44839/33782/48481	26
GO:0007097	BP	GO:0007097	nuclear migration	16/1867	34/12866	5.92942e-06	2.65974e-05	1.14792e-05	38491/41788/3771968/32152/39130/39879/36791/44030/43749/31554/40232/33782/38067/41848/35051/42946	16
GO:0007428	BP	GO:0007428	primary branching, open tracheal system	10/1867	15/12866	6.03542e-06	2.6859e-05	1.15921e-05	8674026/38760/41770/41180/37734/44855/41140/41772/42757/45278	10
GO:0007464	BP	GO:0007464	R3/R4 cell fate commitment	10/1867	15/12866	6.03542e-06	2.6859e-05	1.15921e-05	44448/43856/31332/44548/31293/42757/3772082/36057/45307/42313	10
GO:0008078	BP	GO:0008078	mesodermal cell migration	10/1867	15/12866	6.03542e-06	2.6859e-05	1.15921e-05	42596/36746/38760/38338/41770/38736/39349/42160/38146/38879	10
GO:0030720	BP	GO:0030720	oocyte localization involved in germarium-derived egg chamber formation	10/1867	15/12866	6.03542e-06	2.6859e-05	1.15921e-05	41788/41666/35380/42504/42428/31293/41919/37386/31239/42313	10
GO:2000648	BP	GO:2000648	positive regulation of stem cell proliferation	10/1867	15/12866	6.03542e-06	2.6859e-05	1.15921e-05	47594/34665/45467/35800/31293/34009/43151/43152/43156/39744	10
GO:0042462	BP	GO:0042462	eye photoreceptor cell development	33/1867	104/12866	6.13775e-06	2.72714e-05	1.177e-05	37142/33861/44531/43415/33881/42979/42358/45233/42896/249072/34636/42501/36791/38424/36606/37841/31816/38146/35253/44548/49070/31293/41656/48317/33281/3354888/42757/41085/38067/35259/39866/45278/36329	33
GO:0007076	BP	GO:0007076	mitotic chromosome condensation	13/1867	24/12866	6.30476e-06	2.79693e-05	1.20713e-05	7354404/26067080/38492/49580/35001/34794/41703/45525/37187/35287/40616/35225/41919	13
GO:0061320	BP	GO:0061320	pericardial nephrocyte differentiation	8/1867	10/12866	6.63553e-06	2.93904e-05	1.26846e-05	34772/42160/42536/34009/42757/44849/34263/33432	8
GO:0042074	BP	GO:0042074	cell migration involved in gastrulation	11/1867	18/12866	6.92399e-06	3.05719e-05	1.31945e-05	36746/38760/41770/38736/39349/42160/35881/32080/38879/32544/3355131	11
GO:0048132	BP	GO:0048132	female germ-line stem cell asymmetric division	11/1867	18/12866	6.92399e-06	3.05719e-05	1.31945e-05	41483/37962/35933/43330/42880/41785/34286/34521/33835/43038/42946	11
GO:0006952	BP	GO:0006952	defense response	93/1867	414/12866	7.0034e-06	3.08741e-05	1.3325e-05	44071/33563/43580/43415/35596/31746/33981/38050/42850/32425/36442/48973/43222/41398/40234/49045/47594/34068/40191/33569/39900/34838/49077/44513/41611/3771920/42299/39583/40668/41641/38821/39978/318600/32976/34652/44728/41943/35592/37233/31011/42672/37586/44205/42428/40292/34636/34840/41265/44052/31332/36748/40378/44965/41136/33621/41087/44339/45467/37232/35045/44910/43283/42160/32981/38146/335510…	93
GO:0030162	BP	GO:0030162	regulation of proteolysis	41/1867	142/12866	7.07023e-06	3.11201e-05	1.34311e-05	49805/41704/42077/33212/36046/42185/40234/36612/37247/49077/34896/36040/39753/42896/38873/37542/45041/42504/42379/31011/43514/35288/32796/36748/32221/36280/34392/43283/35864/43749/40610/31248/43154/41181/43673/3772547/34968/32855/34996/35653/45830	41
GO:0008589	BP	GO:0008589	regulation of smoothened signaling pathway	17/1867	38/12866	7.15394e-06	3.14394e-05	1.35689e-05	36614/41704/48448/49045/42504/45031/32221/37232/46156/41565/45959/31248/41181/35235/43162/35653/34284	17
GO:0034329	BP	GO:0034329	cell junction assembly	26/1867	74/12866	7.53046e-06	3.30425e-05	1.42608e-05	44039/44071/26067049/3346167/42064/33881/44448/48973/41062/47594/31644/42896/31168/42672/46187/37205/36363/40517/31652/37386/33156/34927/32083/36104/32703/40831	26
GO:0007526	BP	GO:0007526	larval somatic muscle development	15/1867	31/12866	7.56277e-06	3.30812e-05	1.42775e-05	8674026/43222/40850/38978/38821/36382/42428/36678/46156/43283/44548/43256/43906/34956/35509	15
GO:0035071	BP	GO:0035071	salivary gland cell autophagic cell death	15/1867	31/12866	7.56277e-06	3.30812e-05	1.42775e-05	44039/45826/42185/31773/34377/42898/31405/43604/33156/44830/43383/39962/35540/36329/44505	15
GO:0043484	BP	GO:0043484	regulation of RNA splicing	31/1867	96/12866	7.78799e-06	3.40136e-05	1.46799e-05	43415/53444/42596/3772180/5740122/39737/41666/40436/42358/44258/41294/36561/3355114/3772280/44095/37559/45655/33982/36889/33781/34370/3355109/42848/33968/48535/31442/40739/33835/43385/36527/31208	31
GO:0035088	BP	GO:0035088	establishment or maintenance of apical/basal cell polarity	18/1867	42/12866	8.10649e-06	3.52952e-05	1.52331e-05	43163/44448/41398/47594/35931/42896/43904/31816/41656/37455/44855/41140/33156/32083/45307/37089/32078/32703	18
GO:0061245	BP	GO:0061245	establishment or maintenance of bipolar cell polarity	18/1867	42/12866	8.10649e-06	3.52952e-05	1.52331e-05	43163/44448/41398/47594/35931/42896/43904/31816/41656/37455/44855/41140/33156/32083/45307/37089/32078/32703	18
GO:0018193	BP	GO:0018193	peptidyl-amino acid modification	83/1867	361/12866	8.65746e-06	3.76359e-05	1.62433e-05	38160/7354404/39686/31374/33981/43828/40793/36442/41483/48973/41398/38059/47594/43856/32941/37247/3355134/34993/39399/34377/45969/49701/37962/32312/35483/2768916/38663/326198/317885/318700/318572/246627/37429/318600/43016/3772329/31015/42663/44098/44724/35950/37233/38909/38017/45655/38961/35288/44672/43792/36645/34688/32221/31849/40055/37214/41860/33965/43005/41406/46156/46140/33226/41957/40813/3…	83
GO:0035166	BP	GO:0035166	post-embryonic hemopoiesis	19/1867	46/12866	8.76391e-06	3.78649e-05	1.63421e-05	39645/319033/3772655/38721/44703/42428/34277/34966/35045/33226/44548/32080/31293/34009/33225/41944/39581/41085/33432	19
GO:0035167	BP	GO:0035167	larval lymph gland hemopoiesis	19/1867	46/12866	8.76391e-06	3.78649e-05	1.63421e-05	39645/319033/3772655/38721/44703/42428/34277/34966/35045/33226/44548/32080/31293/34009/33225/41944/39581/41085/33432	19
GO:0051964	BP	GO:0051964	negative regulation of synapse assembly	19/1867	46/12866	8.76391e-06	3.78649e-05	1.63421e-05	42058/46068/48973/36526/35576/36460/31016/43402/37233/42501/46194/41957/30975/31248/42297/45906/38723/36104/37201	19
GO:1905809	BP	GO:1905809	negative regulation of synapse organization	19/1867	46/12866	8.76391e-06	3.78649e-05	1.63421e-05	42058/46068/48973/36526/35576/36460/31016/43402/37233/42501/46194/41957/30975/31248/42297/45906/38723/36104/37201	19
GO:0035194	BP	GO:0035194	posttranscriptional gene silencing by RNA	22/1867	58/12866	9.1692e-06	3.95553e-05	1.70717e-05	41840/40793/42236/45826/36544/36269/3355150/43808/34885/42166/44409/45655/40489/32222/34293/37447/43604/34521/34364/41919/40739/32133	22
GO:0030833	BP	GO:0030833	regulation of actin filament polymerization	21/1867	54/12866	9.25884e-06	3.9881e-05	1.72122e-05	31459/38898/49701/43633/32696/31075/43402/34070/32623/33346/32981/38146/37767/30998/34132/45931/45928/33782/43673/34793/33611	21
GO:0035051	BP	GO:0035051	cardiocyte differentiation	14/1867	28/12866	9.4272e-06	4.04207e-05	1.74452e-05	34068/34772/39958/39212/42160/31293/42536/34009/32536/42757/44849/36039/35540/33432	14
GO:0035285	BP	GO:0035285	appendage segmentation	14/1867	28/12866	9.4272e-06	4.04207e-05	1.74452e-05	49638/37841/33602/31293/41801/43906/31429/33583/44830/37089/31589/32078/42313/35509	14
GO:0036011	BP	GO:0036011	imaginal disc-derived leg segmentation	14/1867	28/12866	9.4272e-06	4.04207e-05	1.74452e-05	49638/37841/33602/31293/41801/43906/31429/33583/44830/37089/31589/32078/42313/35509	14
GO:0030838	BP	GO:0030838	positive regulation of actin filament polymerization	16/1867	35/12866	9.45655e-06	4.0485e-05	1.74729e-05	38898/49701/32696/31075/43402/34070/32623/38146/37767/30998/45931/45928/33782/43673/34793/33611	16
GO:0080135	BP	GO:0080135	regulation of cellular response to stress	33/1867	106/12866	9.66953e-06	4.13339e-05	1.78393e-05	37741/41704/33212/41062/37121/36578/40596/40620/36242/43481/43330/31016/43775/41020/31215/35288/31332/39651/33346/41957/31293/36497/40610/43577/31248/44851/31582/41366/42761/41181/3772547/47767/32358	33
GO:0009314	BP	GO:0009314	response to radiation	54/1867	209/12866	1.08074e-05	4.61279e-05	1.99084e-05	7354403/44266/33212/41483/33897/42171/37247/40149/34993/32343/32547/3355013/34377/35974/32771/33194/40863/43481/3772329/251414/43904/43514/35288/34831/42428/41180/34636/34842/42481/37447/43950/31872/31357/45382/33204/38493/36384/34500/32603/45959/37888/35717/41746/43577/32340/40358/41066/33507/40003/43673/32083/36057/37805/36329	54
GO:0001737	BP	GO:0001737	establishment of imaginal disc-derived wing hair orientation	13/1867	25/12866	1.1391e-05	4.8399e-05	2.08885e-05	44448/34110/39399/2768852/36139/32627/37841/38146/43673/36104/45307/37089/32078	13
GO:0016199	BP	GO:0016199	axon midline choice point recognition	13/1867	25/12866	1.1391e-05	4.8399e-05	2.08885e-05	8674026/36746/39958/38231/40680/44355/36377/38146/39717/44548/39433/42226/36384	13
GO:2000045	BP	GO:2000045	regulation of G1/S transition of mitotic cell cycle	13/1867	25/12866	1.1391e-05	4.8399e-05	2.08885e-05	33641/35381/31027/33529/34924/36001/43767/34881/31293/37455/33196/41942/39744	13
GO:0006606	BP	GO:0006606	protein import into nucleus	24/1867	67/12866	1.14791e-05	4.85262e-05	2.09434e-05	34338/35512/33981/41704/33139/35336/34549/42171/40581/32630/38721/44437/35016/44072/36748/36264/33226/41957/31248/41140/38669/43673/41273/32567	24
GO:0048747	BP	GO:0048747	muscle fiber development	9/1867	13/12866	1.15071e-05	4.85262e-05	2.09434e-05	33131/38491/38424/42160/38146/37655/42757/44505/37368	9
GO:0050673	BP	GO:0050673	epithelial cell proliferation	9/1867	13/12866	1.15071e-05	4.85262e-05	2.09434e-05	44448/35253/31293/34009/37455/33281/42757/30983/30981	9
GO:0061318	BP	GO:0061318	renal filtration cell differentiation	9/1867	13/12866	1.15071e-05	4.85262e-05	2.09434e-05	34772/42160/43650/42536/34009/42757/44849/34263/33432	9
GO:0061319	BP	GO:0061319	nephrocyte differentiation	9/1867	13/12866	1.15071e-05	4.85262e-05	2.09434e-05	34772/42160/43650/42536/34009/42757/44849/34263/33432	9
GO:0048102	BP	GO:0048102	autophagic cell death	15/1867	32/12866	1.23316e-05	5.19256e-05	2.24106e-05	44039/45826/42185/31773/34377/42898/31405/43604/33156/44830/43383/39962/35540/36329/44505	15
GO:0006997	BP	GO:0006997	nucleus organization	29/1867	89/12866	1.24547e-05	5.22408e-05	2.25466e-05	37188/35512/33859/3771968/32152/39753/33505/39130/47384/32630/326214/35054/43560/41265/37798/34805/31405/36390/34286/3355109/43439/40232/34954/33782/41181/38067/3772547/31263/33757	29
GO:0043410	BP	GO:0043410	positive regulation of MAPK cascade	31/1867	98/12866	1.24621e-05	5.22408e-05	2.25466e-05	37741/33981/41704/32257/37121/37247/35576/40858/35425/43330/246638/43775/41020/35207/40660/44355/33704/38232/44030/42160/31872/36059/36497/35717/37455/3354888/41140/37402/3772547/47767/32358	31
GO:0060560	BP	GO:0060560	developmental growth involved in morphogenesis	31/1867	98/12866	1.24621e-05	5.22408e-05	2.25466e-05	38059/40149/34772/40620/249072/43718/31075/43974/40090/42501/32119/317824/32981/38146/43604/49070/37277/34009/48317/33753/31554/37386/44851/38723/3772082/45307/41118/32078/35259/34284/32703	31
GO:0051049	BP	GO:0051049	regulation of transport	64/1867	262/12866	1.25152e-05	5.23854e-05	2.2609e-05	3346167/33563/33434/38109/41704/32425/33921/44448/36046/33139/32088/40168/33409/40694/31905/36395/39900/41107/34110/41450/42327/39747/42896/39958/38786/32771/49701/35425/40863/33905/37979/42467/43105/32556/248102/34976/31103/38721/37778/44183/34840/42501/35154/44643/36748/34277/36264/37841/31816/47251/41957/35197/39717/32604/31248/34263/38669/43673/33156/35235/38067/31118/36329/35051	64
GO:0008306	BP	GO:0008306	associative learning	22/1867	59/12866	1.26345e-05	5.28062e-05	2.27906e-05	44531/33921/33139/36544/40305/32771/49701/33194/47384/326198/44355/35253/36059/36497/34364/37455/45928/31248/41066/31364/32585/34284	22
GO:1903827	BP	GO:1903827	regulation of cellular protein localization	19/1867	47/12866	1.27227e-05	5.30959e-05	2.29157e-05	33981/41704/33139/40170/42896/246605/38721/31027/42501/36748/36264/41957/3355109/31187/33196/31248/33782/43673/41446	19
GO:0072524	BP	GO:0072524	pyridine-containing compound metabolic process	20/1867	51/12866	1.29971e-05	5.40808e-05	2.33407e-05	42620/34414/33461/43582/39066/36507/40925/35692/246599/47611/43447/38447/31185/31293/32974/35886/42832/32545/35728/33351	20
GO:1901991	BP	GO:1901991	negative regulation of mitotic cell cycle phase transition	20/1867	51/12866	1.29971e-05	5.40808e-05	2.33407e-05	35522/34993/59247/326205/40508/35381/31027/36264/33529/36001/31872/34411/39673/40848/37455/33196/40003/41942/39340/39744	20
GO:0033993	BP	GO:0033993	response to lipid	26/1867	76/12866	1.30603e-05	5.42638e-05	2.34197e-05	44039/33861/45826/31773/34377/40351/37335/44437/42428/37922/40378/42898/36390/43656/41740/33156/44830/36057/31120/40045/43383/39999/35540/44811/44505/42936	26
GO:0007390	BP	GO:0007390	germ-band shortening	12/1867	22/12866	1.31742e-05	5.45762e-05	2.35545e-05	38978/42890/38146/41656/33225/35147/37455/41944/44851/37201/35540/38291	12
GO:0098728	BP	GO:0098728	germline stem cell asymmetric division	12/1867	22/12866	1.31742e-05	5.45762e-05	2.35545e-05	41483/37962/35933/43330/36264/42880/41785/34286/34521/33835/43038/42946	12
GO:0035153	BP	GO:0035153	epithelial cell type specification, open tracheal system	10/1867	16/12866	1.39942e-05	5.77182e-05	2.49106e-05	41062/38424/43604/31293/34009/42757/34903/33619/33432/42313	10
GO:0035289	BP	GO:0035289	posterior head segmentation	10/1867	16/12866	1.39942e-05	5.77182e-05	2.49106e-05	35555/37734/34277/34009/41032/38995/31227/40834/36039/36240	10
GO:0048056	BP	GO:0048056	R3/R4 cell differentiation	10/1867	16/12866	1.39942e-05	5.77182e-05	2.49106e-05	44448/43856/31332/44548/31293/42757/3772082/36057/45307/42313	10
GO:0018993	BP	GO:0018993	somatic sex determination	11/1867	19/12866	1.42843e-05	5.87428e-05	2.53528e-05	3772180/35800/30982/39849/31442/32068/33059/45881/34992/43162/36527	11
GO:0030011	BP	GO:0030011	maintenance of cell polarity	11/1867	19/12866	1.42843e-05	5.87428e-05	2.53528e-05	43163/40982/44448/33409/40694/47594/35931/42896/32981/47877/42492	11
GO:0007043	BP	GO:0007043	cell-cell junction assembly	24/1867	68/12866	1.53237e-05	6.28339e-05	2.71185e-05	44039/44071/26067049/3346167/42064/44448/48973/41062/47594/31644/42896/31168/42672/46187/37205/36363/31652/37386/33156/34927/32083/36104/32703/40831	24
GO:0051170	BP	GO:0051170	import into nucleus	24/1867	68/12866	1.53237e-05	6.28339e-05	2.71185e-05	34338/35512/33981/41704/33139/35336/34549/42171/40581/32630/38721/44437/35016/44072/36748/36264/33226/41957/31248/41140/38669/43673/41273/32567	24
GO:0006914	BP	GO:0006914	autophagy	45/1867	166/12866	1.56835e-05	6.40297e-05	2.76346e-05	41840/43580/41823/31746/42515/42850/3885647/40998/36526/36040/39454/34377/117369/35933/33905/32001/43223/50070/42169/31177/31105/35998/47408/34070/42524/38654/37733/41860/31405/46080/37729/36878/40610/45959/38456/41944/3354888/41140/36583/39962/35540/31118/47091/43518/44505	45
GO:0008340	BP	GO:0008340	determination of adult lifespan	45/1867	166/12866	1.56835e-05	6.40297e-05	2.76346e-05	33185/2768685/41387/42743/33139/36048/33569/36403/34665/43481/43582/32001/38013/42199/36382/31760/38654/40901/44046/37232/46035/36878/48552/40935/31293/33386/45374/37455/34132/3354888/31381/41140/42757/47173/38513/42852/39078/39075/3772576/44819/39675/36271/35540/31118/40048	45
GO:0061919	BP	GO:0061919	process utilizing autophagic mechanism	45/1867	166/12866	1.56835e-05	6.40297e-05	2.76346e-05	41840/43580/41823/31746/42515/42850/3885647/40998/36526/36040/39454/34377/117369/35933/33905/32001/43223/50070/42169/31177/31105/35998/47408/34070/42524/38654/37733/41860/31405/46080/37729/36878/40610/45959/38456/41944/3354888/41140/36583/39962/35540/31118/47091/43518/44505	45
GO:0014070	BP	GO:0014070	response to organic cyclic compound	38/1867	132/12866	1.62688e-05	6.62272e-05	2.8583e-05	44039/33861/45826/36544/31773/36269/34377/40351/37335/2768720/326215/246648/31168/44437/40333/42166/44409/36041/37922/40378/42898/36390/43656/41740/43577/43673/33156/44830/36057/31120/37805/40045/43383/39999/35540/44811/44505/42936	38
GO:0032101	BP	GO:0032101	regulation of response to external stimulus	38/1867	132/12866	1.62688e-05	6.62272e-05	2.8583e-05	31746/36746/43222/49045/3355013/32152/35974/249072/42821/41943/31011/37586/42428/32398/36748/41087/44339/117294/35045/41957/38146/3355109/36384/34364/33225/43256/40739/32340/44849/36057/45307/44817/32078/35259/36329/35341/34969/30981	38
GO:0002683	BP	GO:0002683	negative regulation of immune system process	23/1867	64/12866	1.63543e-05	6.64793e-05	2.86918e-05	43415/42850/40234/34838/42821/44728/45655/42428/31332/34277/117294/44910/33226/43749/31293/33386/34009/33225/41944/41085/33782/36057/44811	23
GO:0044092	BP	GO:0044092	negative regulation of molecular function	35/1867	118/12866	1.71575e-05	6.96436e-05	3.00575e-05	38160/49805/42077/40234/31905/39753/45969/36286/39958/43481/5740313/39554/31074/31105/45041/37233/38961/33959/34688/36748/38424/42898/33965/34924/36001/49070/41565/31187/36497/33225/35147/31716/31248/33156/35653	35
GO:0060249	BP	GO:0060249	anatomical structure homeostasis	41/1867	147/12866	1.77313e-05	7.18691e-05	3.1018e-05	39004/33212/39432/41398/39720/45233/36040/35931/38978/42327/42896/33461/35170/2768848/34070/36791/44643/37798/36264/37841/37449/36363/31293/33204/36384/40459/32314/41656/32794/33225/35147/37455/31716/31554/41944/37386/40003/31988/47091/34974/36329	41
GO:0048024	BP	GO:0048024	regulation of mRNA splicing, via spliceosome	28/1867	86/12866	1.7787e-05	7.19912e-05	3.10707e-05	43415/53444/42596/3772180/5740122/39737/41666/40436/44258/41294/36561/3355114/3772280/37559/45655/33982/36889/33781/34370/42848/33968/48535/31442/40739/33835/43385/36527/31208	28
GO:1990778	BP	GO:1990778	protein localization to cell periphery	21/1867	56/12866	1.79047e-05	7.23639e-05	3.12315e-05	39686/33402/37142/33563/43163/33981/41062/40168/33409/40694/47594/35696/8674100/42379/42501/32981/33196/45928/33156/47091/41446	21
GO:1901988	BP	GO:1901988	negative regulation of cell cycle phase transition	20/1867	52/12866	1.82617e-05	7.37008e-05	3.18085e-05	35522/34993/59247/326205/40508/35381/31027/36264/33529/36001/31872/34411/39673/40848/37455/33196/40003/41942/39340/39744	20
GO:1901700	BP	GO:1901700	response to oxygen-containing compound	77/1867	335/12866	1.83372e-05	7.38997e-05	3.18944e-05	44039/38160/42620/33861/43580/37741/31097/41823/41084/45826/40168/31773/44251/34377/40351/40305/37335/40680/117369/41641/39066/40925/246599/248194/39137/39152/31220/31016/31168/44437/40333/42504/39085/36041/31760/33203/38017/42428/37922/37734/35742/36699/34256/42898/36390/33262/41957/36878/35253/36384/37455/41740/32601/36411/33281/3354888/41094/43673/33156/32083/44830/36057/38513/31120/37805/4004…	77
GO:0007612	BP	GO:0007612	learning	25/1867	73/12866	1.86634e-05	7.51067e-05	3.24153e-05	44531/33921/33139/36544/40305/32771/49701/33194/47384/326198/44355/39212/35253/36059/36497/34364/37455/34132/45928/31248/41066/44817/31364/32585/34284	25
GO:0042051	BP	GO:0042051	compound eye photoreceptor development	31/1867	100/12866	1.9576e-05	7.83728e-05	3.38249e-05	37142/33861/43415/33881/42979/42358/45233/42896/249072/34636/42501/36791/38424/36606/37841/31816/38146/35253/44548/49070/31293/48317/33281/3354888/42757/41085/38067/35259/39866/45278/36329	31
GO:0048232	BP	GO:0048232	male gamete generation	91/1867	413/12866	1.95763e-05	7.83728e-05	3.38249e-05	34338/33402/37188/39769/43163/36072/42596/35522/39737/45826/45683/34426/40170/42306/42927/47594/35696/34896/40682/39753/42819/39747/49701/36920/43330/42467/43547/34894/35054/42199/43402/251414/43839/47408/38017/31011/38736/43514/37356/33982/41569/40489/42501/36791/37798/45525/40457/36889/40667/36264/36699/34225/45460/34805/31405/34966/36390/48571/41785/34286/39049/43950/32981/44021/34521/31848/39…	91
GO:0045197	BP	GO:0045197	establishment or maintenance of epithelial cell apical/basal polarity	15/1867	33/12866	1.95862e-05	7.83728e-05	3.38249e-05	43163/44448/41398/47594/42896/43904/31816/41656/44855/33156/32083/45307/37089/32078/32703	15
GO:0060537	BP	GO:0060537	muscle tissue development	15/1867	33/12866	1.95862e-05	7.83728e-05	3.38249e-05	38491/3771968/34068/34772/37853/39958/33726/31293/42536/32794/37655/32536/31290/35540/37368	15
GO:0008052	BP	GO:0008052	sensory organ boundary specification	13/1867	26/12866	1.97601e-05	7.88444e-05	3.40285e-05	41602/42501/36606/39572/34881/31293/35110/34263/41085/42445/45307/43161/39620	13
GO:0051294	BP	GO:0051294	establishment of spindle orientation	13/1867	26/12866	1.97601e-05	7.88444e-05	3.40285e-05	47594/40620/39130/44072/36791/31405/32107/44839/33156/32083/32078/41446/42946	13
GO:0000380	BP	GO:0000380	alternative mRNA splicing, via spliceosome	27/1867	82/12866	1.98578e-05	7.90106e-05	3.41002e-05	43415/53444/42596/3772180/5740122/39737/41666/40436/44258/41294/36561/3355114/3772280/37559/45655/33982/36889/33781/34370/42848/48535/31442/40739/33835/43385/36527/31208	27
GO:0000381	BP	GO:0000381	regulation of alternative mRNA splicing, via spliceosome	27/1867	82/12866	1.98578e-05	7.90106e-05	3.41002e-05	43415/53444/42596/3772180/5740122/39737/41666/40436/44258/41294/36561/3355114/3772280/37559/45655/33982/36889/33781/34370/42848/48535/31442/40739/33835/43385/36527/31208	27
GO:0007488	BP	GO:0007488	histoblast morphogenesis	8/1867	11/12866	2.12147e-05	8.39351e-05	3.62256e-05	33529/36001/34250/34009/33753/43466/34903/35540	8
GO:0042676	BP	GO:0042676	compound eye cone cell fate commitment	8/1867	11/12866	2.12147e-05	8.39351e-05	3.62256e-05	33212/33139/36678/34881/31293/48317/37455/42313	8
GO:0061331	BP	GO:0061331	epithelial cell proliferation involved in Malpighian tubule morphogenesis	8/1867	11/12866	2.12147e-05	8.39351e-05	3.62256e-05	35253/31293/34009/37455/33281/42757/30983/30981	8
GO:2001013	BP	GO:2001013	epithelial cell proliferation involved in renal tubule morphogenesis	8/1867	11/12866	2.12147e-05	8.39351e-05	3.62256e-05	35253/31293/34009/37455/33281/42757/30983/30981	8
GO:0034250	BP	GO:0034250	positive regulation of cellular amide metabolic process	23/1867	65/12866	2.18687e-05	8.64013e-05	3.72899e-05	14462484/26067080/43222/41943/31011/44173/36748/41087/44339/38811/35045/39049/39108/3355109/42752/33968/37065/43256/41094/41066/43385/35341/34969	23
GO:0033047	BP	GO:0033047	regulation of mitotic sister chromatid segregation	16/1867	37/12866	2.24871e-05	8.85962e-05	3.82372e-05	44118/35522/5740853/49580/59247/31835/40508/31196/36264/31816/47877/40848/44870/31248/43517/39340	16
GO:0044786	BP	GO:0044786	cell cycle DNA replication	16/1867	37/12866	2.24871e-05	8.85962e-05	3.82372e-05	33641/40642/31016/35381/31146/41296/31027/34328/36001/34009/34132/43577/31789/34903/47121/43383	16
GO:0051123	BP	GO:0051123	RNA polymerase II transcriptional preinitiation complex assembly	12/1867	23/12866	2.39106e-05	9.4073e-05	4.0601e-05	40934/44728/33105/42828/40667/42822/39164/117294/34293/41406/40134/40813	12
GO:0010001	BP	GO:0010001	glial cell differentiation	17/1867	41/12866	2.44302e-05	9.59833e-05	4.14254e-05	45922/40549/31168/41770/42672/44205/38424/34277/40030/45460/46187/37205/37447/42160/31293/36104/47121	17
GO:0046620	BP	GO:0046620	regulation of organ growth	21/1867	57/12866	2.4507e-05	9.61507e-05	4.14977e-05	33185/33212/44448/34179/40191/37247/42896/117369/326214/33203/38017/38736/38654/35306/47998/317824/41957/33218/33753/33619/33432	21
GO:0019362	BP	GO:0019362	pyridine nucleotide metabolic process	18/1867	45/12866	2.54714e-05	9.93807e-05	4.28917e-05	42620/34414/33461/43582/36507/35692/246599/47611/43447/38447/31185/31293/32974/35886/42832/32545/35728/33351	18
GO:0045886	BP	GO:0045886	negative regulation of synaptic growth at neuromuscular junction	18/1867	45/12866	2.54714e-05	9.93807e-05	4.28917e-05	42058/46068/48973/36526/35576/36460/31016/43402/37233/42501/41957/30975/31248/42297/45906/38723/36104/37201	18
GO:0046496	BP	GO:0046496	nicotinamide nucleotide metabolic process	18/1867	45/12866	2.54714e-05	9.93807e-05	4.28917e-05	42620/34414/33461/43582/36507/35692/246599/47611/43447/38447/31185/31293/32974/35886/42832/32545/35728/33351	18
GO:1904397	BP	GO:1904397	negative regulation of neuromuscular junction development	18/1867	45/12866	2.54714e-05	9.93807e-05	4.28917e-05	42058/46068/48973/36526/35576/36460/31016/43402/37233/42501/41957/30975/31248/42297/45906/38723/36104/37201	18
GO:0014706	BP	GO:0014706	striated muscle tissue development	14/1867	30/12866	2.56772e-05	9.9769e-05	4.30593e-05	38491/3771968/34068/34772/39958/33726/31293/42536/32794/37655/32536/31290/35540/37368	14
GO:0046666	BP	GO:0046666	retinal cell programmed cell death	14/1867	30/12866	2.56772e-05	9.9769e-05	4.30593e-05	47594/37247/39753/43514/35253/31293/36384/34009/37455/45928/33281/31290/41140/42313	14
GO:0046716	BP	GO:0046716	muscle cell cellular homeostasis	14/1867	30/12866	2.56772e-05	9.9769e-05	4.30593e-05	39004/45233/36040/42327/33461/35170/2768848/34070/36791/37449/32314/32794/34974/36329	14
GO:0035215	BP	GO:0035215	genital disc development	19/1867	49/12866	2.57326e-05	9.98468e-05	4.30929e-05	33881/34445/37785/38153/35253/43767/31293/34009/37455/33753/34132/33281/42757/34903/45881/31364/36240/33432/35341	19
GO:0045475	BP	GO:0045475	locomotor rhythm	24/1867	70/12866	2.66819e-05	0.000103388	4.46212e-05	48448/33139/43856/35486/34896/43808/32976/42504/35419/36041/32020/33759/43958/33111/44965/38811/38146/49070/32080/31248/43673/32083/3772082/34284	24
GO:0000132	BP	GO:0000132	establishment of mitotic spindle orientation	11/1867	20/12866	2.75778e-05	0.000105985	4.57419e-05	47594/40620/39130/44072/36791/31405/44839/33156/32083/32078/42946	11
GO:0007413	BP	GO:0007413	axonal fasciculation	11/1867	20/12866	2.75778e-05	0.000105985	4.57419e-05	41840/38898/33903/43402/39443/38146/39873/38002/34793/35097/31364	11
GO:0007465	BP	GO:0007465	R7 cell fate commitment	11/1867	20/12866	2.75778e-05	0.000105985	4.57419e-05	38961/38321/36606/42289/36497/45959/39884/41140/36057/39866/45278	11
GO:0014019	BP	GO:0014019	neuroblast development	11/1867	20/12866	2.75778e-05	0.000105985	4.57419e-05	3346237/42300/35197/35800/31293/34673/34009/43656/34263/41697/39570	11
GO:0042675	BP	GO:0042675	compound eye cone cell differentiation	11/1867	20/12866	2.75778e-05	0.000105985	4.57419e-05	44531/33212/33139/246638/31017/36678/34881/31293/48317/37455/42313	11
GO:1901992	BP	GO:1901992	positive regulation of mitotic cell cycle phase transition	11/1867	20/12866	2.75778e-05	0.000105985	4.57419e-05	44118/45922/33641/5740853/49580/34924/43767/34881/31293/31248/32543	11
GO:0032940	BP	GO:0032940	secretion by cell	55/1867	221/12866	2.86352e-05	0.000109869	4.74184e-05	3346167/41193/37142/33563/43163/41840/43415/33434/38109/36337/42850/32425/36046/40168/33409/40694/36395/43856/39900/31030/41450/42327/39747/38786/32312/43330/41177/42467/246596/42996/31103/31269/37778/37912/34636/42841/42501/36699/43823/37841/34966/47251/41957/34264/38493/40459/43656/36080/31381/43673/33156/44819/31118/47091/35051	55
GO:0002684	BP	GO:0002684	positive regulation of immune system process	28/1867	88/12866	2.86666e-05	0.000109869	4.74184e-05	43415/33981/43222/34068/40191/42299/38821/41943/35592/31011/40292/36748/40378/41087/44339/45467/35045/42160/3355109/32820/31293/34009/35927/43256/41140/42922/35341/34969	28
GO:0043065	BP	GO:0043065	positive regulation of apoptotic process	23/1867	66/12866	2.90036e-05	0.00011101	4.79107e-05	41704/42185/39720/37247/34896/40998/36040/39454/31011/43514/35288/37733/35801/36461/33114/36280/34392/34924/31293/42761/3772547/35540/34996	23
GO:0000079	BP	GO:0000079	regulation of cyclin-dependent protein serine/threonine kinase activity	10/1867	17/12866	2.95566e-05	0.00011282	4.86919e-05	14462485/246534/49816/39961/42971/33965/36001/34250/41801/3772082	10
GO:0051101	BP	GO:0051101	regulation of DNA binding	10/1867	17/12866	2.95566e-05	0.00011282	4.86919e-05	40793/40170/36286/31027/117294/37767/34430/31187/48317/37068	10
GO:0000288	BP	GO:0000288	nuclear-transcribed mRNA catabolic process, deadenylation-dependent decay	15/1867	34/12866	3.03679e-05	0.000115447	4.98259e-05	42058/14462484/37413/319033/3355150/5740252/34416/40683/39034/32222/42880/35788/34521/41919/41094	15
GO:0051293	BP	GO:0051293	establishment of spindle localization	15/1867	34/12866	3.03679e-05	0.000115447	4.98259e-05	47594/40620/39130/43901/44072/36791/31405/32107/44839/33156/32083/32078/32703/41446/42946	15
GO:0051653	BP	GO:0051653	spindle localization	15/1867	34/12866	3.03679e-05	0.000115447	4.98259e-05	47594/40620/39130/43901/44072/36791/31405/32107/44839/33156/32083/32078/32703/41446/42946	15
GO:0001558	BP	GO:0001558	regulation of cell growth	25/1867	75/12866	3.15394e-05	0.000119739	5.16783e-05	43580/53560/33569/39454/34772/34665/42890/326214/249072/31331/43904/38017/38654/45525/32119/41957/38146/32551/32601/41140/43673/45307/43383/32078/35259	25
GO:0045088	BP	GO:0045088	regulation of innate immune response	29/1867	93/12866	3.17612e-05	0.000120419	5.19717e-05	43580/43415/33981/42850/43222/40234/34068/40191/42299/38821/44728/35592/31011/40292/31332/40378/41087/44339/45467/44910/42160/32820/43749/33386/35927/42922/41942/44811/39744	29
GO:0016198	BP	GO:0016198	axon choice point recognition	13/1867	27/12866	3.30584e-05	0.000125001	5.3949e-05	8674026/36746/39958/38231/40680/44355/36377/38146/39717/44548/39433/42226/36384	13
GO:0070897	BP	GO:0070897	DNA-templated transcriptional preinitiation complex assembly	13/1867	27/12866	3.30584e-05	0.000125001	5.3949e-05	40934/44728/33105/42828/40667/42822/39164/117294/34293/41406/40134/40813/34430	13
GO:2001252	BP	GO:2001252	positive regulation of chromosome organization	21/1867	58/12866	3.32122e-05	0.000125414	5.41275e-05	44118/33212/35522/32941/40217/5740853/37962/49580/32268/42428/31816/34521/32080/41627/34908/31248/37069/34595/41848/33669/42936	21
GO:0002759	BP	GO:0002759	regulation of antimicrobial humoral response	20/1867	54/12866	3.4834e-05	0.000131362	5.66945e-05	43222/49045/32152/42821/41943/31011/42428/36748/41087/44339/117294/35045/3355109/33225/43256/44849/36057/35341/34969/30981	20
GO:0006457	BP	GO:0006457	protein folding	40/1867	146/12866	3.50173e-05	0.000131877	5.69167e-05	41840/35565/40982/41365/36046/38643/318211/34893/34897/50022/34976/33202/31215/39879/44643/43958/42029/36508/40055/39651/37214/48583/48582/38232/44910/36308/37449/36059/32595/40459/48986/42649/48844/42852/39078/39075/39077/3772576/36583/32133	40
GO:0044839	BP	GO:0044839	cell cycle G2/M phase transition	17/1867	42/12866	3.55304e-05	0.00013363	5.76735e-05	34993/326205/42971/34286/39049/31872/35253/42453/34411/39673/37455/43466/32543/40003/34954/3772082/37618	17
GO:0071772	BP	GO:0071772	response to BMP	19/1867	50/12866	3.59038e-05	0.000134855	5.8202e-05	8674026/41921/35790/46068/36048/43974/37778/36791/37232/33529/46000/34521/32160/42945/33753/32498/32855/44817/33432	19
GO:0051235	BP	GO:0051235	maintenance of location	31/1867	103/12866	3.73e-05	0.000139912	6.03848e-05	34427/42515/46068/3771968/38978/49580/35513/31014/43904/35998/37233/40901/34487/46415/44965/43770/37617/41957/43950/32981/3355109/40517/32820/41565/31201/31381/38879/37402/38513/43518/31521	31
GO:0007127	BP	GO:0007127	meiosis I	23/1867	67/12866	3.81641e-05	0.000142963	6.17015e-05	3772180/46006/45969/36920/318572/41296/34842/40667/34286/38958/34250/39068/35225/41746/43577/33507/32107/41366/40003/49228/34968/33937/47765	23
GO:0031503	BP	GO:0031503	protein-containing complex localization	29/1867	94/12866	3.96482e-05	0.000148325	6.40158e-05	37142/43163/50428/33185/31097/38957/14462484/41666/317878/34549/47594/41973/33230/3354919/31195/44409/44072/33781/32981/31106/45928/37402/33782/32083/44819/32855/45848/35653/30973	29
GO:0031396	BP	GO:0031396	regulation of protein ubiquitination	14/1867	31/12866	4.05949e-05	0.000151465	6.53707e-05	48448/38144/45922/40596/39753/32001/42821/33959/34924/31381/41181/34968/32855/32358	14
GO:0061983	BP	GO:0061983	meiosis II cell cycle process	14/1867	31/12866	4.05949e-05	0.000151465	6.53707e-05	33402/43163/317833/42077/35522/42306/35054/45374/40232/38879/44839/37523/34968/33937	14
GO:0007179	BP	GO:0007179	transforming growth factor beta receptor signaling pathway	12/1867	24/12866	4.15165e-05	0.000154087	6.65024e-05	42504/33529/32981/46000/32160/42945/33753/32498/41772/44849/33156/33432	12
GO:0009954	BP	GO:0009954	proximal/distal pattern formation	12/1867	24/12866	4.15165e-05	0.000154087	6.65024e-05	35555/44205/37205/31293/34009/35430/37455/45325/34927/41273/33432/35509	12
GO:0035050	BP	GO:0035050	embryonic heart tube development	12/1867	24/12866	4.15165e-05	0.000154087	6.65024e-05	36746/34068/41265/33704/37837/35881/42536/35147/41944/40232/44849/34263	12
GO:0070983	BP	GO:0070983	dendrite guidance	12/1867	24/12866	4.15165e-05	0.000154087	6.65024e-05	45655/32398/44355/37837/40657/36377/42300/39717/35147/36238/39570/39744	12
GO:0007112	BP	GO:0007112	male meiosis cytokinesis	15/1867	35/12866	4.60515e-05	0.000170693	7.36696e-05	33402/42306/35696/42467/43547/35054/42501/45525/36699/34966/45374/40232/33782/39429/41181	15
GO:0016567	BP	GO:0016567	protein ubiquitination	52/1867	209/12866	4.71243e-05	0.00017444	7.52868e-05	37188/31746/44118/41704/48448/42077/42236/39750/38144/45922/31905/34896/41611/40596/39753/39958/5740853/38652/326237/35170/3355079/32001/38873/34416/31014/42821/37542/43809/31214/42504/35998/44235/33959/32796/35742/39133/34487/36748/41785/34924/35864/40610/38456/33629/31381/41085/41181/35084/34968/32855/31589/32358	52
GO:0002920	BP	GO:0002920	regulation of humoral immune response	20/1867	55/12866	4.73415e-05	0.000175014	7.55345e-05	43222/49045/32152/42821/41943/31011/42428/36748/41087/44339/117294/35045/3355109/33225/43256/44849/36057/35341/34969/30981	20
GO:0032446	BP	GO:0032446	protein modification by small protein conjugation	55/1867	225/12866	4.88317e-05	0.000180287	7.781e-05	37188/31746/33981/44118/41704/48448/42077/42236/39750/38144/45922/31905/34896/41611/40596/39753/39958/5740853/38652/326237/35170/3355079/32001/38873/34416/318572/31014/42821/37542/43809/31214/42504/35998/44235/33959/32796/35742/39133/34487/36748/41785/33226/34924/35864/40610/38456/33629/31381/41085/41181/35084/34968/32855/31589/32358	55
GO:0035151	BP	GO:0035151	regulation of tube size, open tracheal system	19/1867	51/12866	4.95047e-05	0.000182532	7.87792e-05	44071/36337/33409/40149/40150/33903/46187/37205/36363/48317/31554/34927/40285/40287/45307/37089/31364/32078/33432	19
GO:0051491	BP	GO:0051491	positive regulation of filopodium assembly	11/1867	21/12866	5.03236e-05	0.000185067	7.98732e-05	38898/47594/40191/40680/246497/31075/32981/38146/34793/37201/35259	11
GO:0106030	BP	GO:0106030	neuron projection fasciculation	11/1867	21/12866	5.03236e-05	0.000185067	7.98732e-05	41840/38898/33903/43402/39443/38146/39873/38002/34793/35097/31364	11
GO:0040001	BP	GO:0040001	establishment of mitotic spindle localization	13/1867	28/12866	5.35387e-05	0.000196378	8.47549e-05	47594/40620/39130/43901/44072/36791/31405/44839/33156/32083/32078/32703/42946	13
GO:0046667	BP	GO:0046667	compound eye retinal cell programmed cell death	13/1867	28/12866	5.35387e-05	0.000196378	8.47549e-05	47594/39753/43514/35253/31293/36384/34009/37455/45928/33281/31290/41140/42313	13
GO:0030859	BP	GO:0030859	polarized epithelial cell differentiation	8/1867	12/12866	5.55095e-05	0.000203342	8.77606e-05	44448/47594/2768852/42896/41656/45307/37089/32078	8
GO:0008594	BP	GO:0008594	photoreceptor cell morphogenesis	10/1867	18/12866	5.78475e-05	0.000211357	9.12196e-05	42358/318841/42896/249072/36491/44030/41140/35259/32358/32703	10
GO:1904029	BP	GO:1904029	regulation of cyclin-dependent protein kinase activity	10/1867	18/12866	5.78475e-05	0.000211357	9.12196e-05	14462485/246534/49816/39961/42971/33965/36001/34250/41801/3772082	10
GO:0006402	BP	GO:0006402	mRNA catabolic process	26/1867	82/12866	5.84218e-05	0.000213179	9.2006e-05	42058/14462484/41666/36544/42358/35003/37413/319033/41552/3355150/5740252/43808/34416/42842/44409/40683/39034/32222/42880/34286/39049/35788/34521/41919/41094/41066	26
GO:0043297	BP	GO:0043297	apical junction assembly	21/1867	60/12866	5.93081e-05	0.000216133	9.32809e-05	44039/44071/26067049/3346167/42064/44448/47594/31644/42896/31168/42672/46187/37205/36363/37386/33156/34927/32083/36104/32703/40831	21
GO:0008361	BP	GO:0008361	regulation of cell size	29/1867	96/12866	6.09377e-05	0.000220602	9.52098e-05	39686/3346167/31903/33003/44251/33569/32257/34772/117369/249072/43904/33203/38017/43709/38654/31027/32119/34966/41957/38146/43466/33210/41140/38879/32543/31227/45307/32078/35259	29
GO:0012502	BP	GO:0012502	induction of programmed cell death	9/1867	15/12866	6.10826e-05	0.000220602	9.52098e-05	44039/45826/34377/42898/33156/44830/43383/35540/44505	9
GO:0035072	BP	GO:0035072	ecdysone-mediated induction of salivary gland cell autophagic cell death	9/1867	15/12866	6.10826e-05	0.000220602	9.52098e-05	44039/45826/34377/42898/33156/44830/43383/35540/44505	9
GO:0035078	BP	GO:0035078	induction of programmed cell death by ecdysone	9/1867	15/12866	6.10826e-05	0.000220602	9.52098e-05	44039/45826/34377/42898/33156/44830/43383/35540/44505	9
GO:0035081	BP	GO:0035081	induction of programmed cell death by hormones	9/1867	15/12866	6.10826e-05	0.000220602	9.52098e-05	44039/45826/34377/42898/33156/44830/43383/35540/44505	9
GO:0046011	BP	GO:0046011	regulation of oskar mRNA translation	9/1867	15/12866	6.10826e-05	0.000220602	9.52098e-05	26067080/37734/48571/42752/33968/37065/41066/33934/34946	9
GO:1900180	BP	GO:1900180	regulation of protein localization to nucleus	9/1867	15/12866	6.10826e-05	0.000220602	9.52098e-05	41704/33139/38721/36748/41957/3355109/31248/33782/43673	9
GO:0070647	BP	GO:0070647	protein modification by small protein conjugation or removal	66/1867	286/12866	6.24418e-05	0.000224848	9.70421e-05	37188/31746/33981/44118/41704/48448/42077/42236/39750/38144/45922/36794/31905/36612/49077/34896/41611/40596/39753/39958/5740853/38652/326237/35170/3355079/32001/38873/34416/318572/31014/42821/37542/43809/31214/42504/35998/44235/33959/32796/35742/39133/34487/36748/34225/40030/39102/41785/33226/34924/33397/35864/43749/40610/38456/33629/31381/31789/41085/41181/35084/34968/32855/45848/31589/45830/323…	66
GO:0007406	BP	GO:0007406	negative regulation of neuroblast proliferation	14/1867	32/12866	6.25774e-05	0.000224848	9.70421e-05	42130/32268/44728/40657/35197/47877/45959/40232/34263/41942/33156/44830/35540/39744	14
GO:0051348	BP	GO:0051348	negative regulation of transferase activity	14/1867	32/12866	6.25774e-05	0.000224848	9.70421e-05	38160/43481/37233/38961/33959/34688/38424/33965/34924/36001/36497/31716/31248/33156	14
GO:2000178	BP	GO:2000178	negative regulation of neural precursor cell proliferation	14/1867	32/12866	6.25774e-05	0.000224848	9.70421e-05	42130/32268/44728/40657/35197/47877/45959/40232/34263/41942/33156/44830/35540/39744	14
GO:0061077	BP	GO:0061077	chaperone-mediated protein folding	20/1867	56/12866	6.36953e-05	0.000228573	9.86497e-05	41840/36046/318211/50022/31215/42029/37214/48583/48582/44910/36308/37449/42649/42852/39078/39075/39077/3772576/36583/32133	20
GO:0031647	BP	GO:0031647	regulation of protein stability	19/1867	52/12866	6.74931e-05	0.000241893	0.000104399	38160/40982/35007/41704/48448/49077/42896/31016/36382/44643/43958/34225/38232/41785/46035/36059/47877/32855/35653	19
GO:0007591	BP	GO:0007591	molting cycle, chitin-based cuticle	31/1867	106/12866	6.85016e-05	0.000244885	0.00010569	38109/40694/42130/32257/40850/40305/37335/42665/43718/44437/41020/38703/34978/34981/42672/40090/36203/42664/317824/46187/34009/31248/33156/38067/3772082/45307/39999/35540/38291/47767/34882	31
GO:0042303	BP	GO:0042303	molting cycle	31/1867	106/12866	6.85016e-05	0.000244885	0.00010569	38109/40694/42130/32257/40850/40305/37335/42665/43718/44437/41020/38703/34978/34981/42672/40090/36203/42664/317824/46187/34009/31248/33156/38067/3772082/45307/39999/35540/38291/47767/34882	31
GO:0035149	BP	GO:0035149	lumen formation, open tracheal system	12/1867	25/12866	6.93247e-05	0.0002472	0.000106689	3346167/36337/45012/33409/40694/38614/38978/42029/31816/36080/44855/38067	12
GO:0035186	BP	GO:0035186	syncytial blastoderm mitotic cell cycle	12/1867	25/12866	6.93247e-05	0.0002472	0.000106689	33981/36612/34993/42971/33526/34250/45928/40358/40003/34954/37618/39340	12
GO:0003013	BP	GO:0003013	circulatory system process	18/1867	48/12866	7.0338e-05	0.00025018	0.000107975	19834948/42596/31601/41636/42672/32020/34189/33759/46187/37205/35253/35881/32314/32794/37455/44849/36057/44817	18
GO:0030155	BP	GO:0030155	regulation of cell adhesion	18/1867	48/12866	7.0338e-05	0.00025018	0.000107975	39004/36740/36746/41062/33409/40694/2768852/44653/43718/41136/33896/38146/31293/33753/38723/32083/35259/32703	18
GO:0002777	BP	GO:0002777	antimicrobial peptide biosynthetic process	16/1867	40/12866	7.13263e-05	0.0002529	0.000109149	43222/49045/32152/41943/31011/36748/41087/44339/35045/3355109/33225/43256/44849/35341/34969/30981	16
GO:0002805	BP	GO:0002805	regulation of antimicrobial peptide biosynthetic process	16/1867	40/12866	7.13263e-05	0.0002529	0.000109149	43222/49045/32152/41943/31011/36748/41087/44339/35045/3355109/33225/43256/44849/35341/34969/30981	16
GO:0009620	BP	GO:0009620	response to fungus	22/1867	65/12866	7.13721e-05	0.0002529	0.000109149	44071/35596/43222/41611/32821/42672/37823/44205/34636/41265/46415/44965/41087/37232/35045/43283/43256/37386/37069/39078/37068/34969	22
GO:0045448	BP	GO:0045448	mitotic cell cycle, embryonic	17/1867	44/12866	7.17863e-05	0.000254048	0.000109644	33981/36612/34993/42971/33526/38428/34250/36059/43466/45928/40358/40003/34954/31084/37618/39340/32358	17
GO:0002168	BP	GO:0002168	instar larval development	24/1867	74/12866	7.42897e-05	0.000262577	0.000113326	3346167/44448/45826/40694/40850/44653/43718/44437/38703/40090/31816/39491/32458/34009/31248/41140/33156/33835/32083/45307/38291/39570/34882/42936	24
GO:0000209	BP	GO:0000209	protein polyubiquitination	27/1867	88/12866	8.03447e-05	0.000283623	0.000122409	37188/31746/44118/41704/39750/31905/34896/40596/39753/39958/35170/3355079/38873/42821/37542/31214/35998/32796/39133/34487/36748/41785/35864/40610/41085/41181/32358	27
GO:0006733	BP	GO:0006733	oxidoreduction coenzyme metabolic process	20/1867	57/12866	8.48781e-05	0.000298504	0.000128831	42620/34414/33461/43582/36507/35692/246650/246599/47611/36203/43447/38447/31185/31293/32974/35886/42832/32545/35728/33351	20
GO:0032872	BP	GO:0032872	regulation of stress-activated MAPK cascade	20/1867	57/12866	8.48781e-05	0.000298504	0.000128831	41704/33212/41062/37121/40620/43481/43330/31016/43775/41020/31332/33346/31293/36497/31248/44851/31582/3772547/47767/32358	20
GO:0070302	BP	GO:0070302	regulation of stress-activated protein kinase signaling cascade	20/1867	57/12866	8.48781e-05	0.000298504	0.000128831	41704/33212/41062/37121/40620/43481/43330/31016/43775/41020/31332/33346/31293/36497/31248/44851/31582/3772547/47767/32358	20
GO:0048864	BP	GO:0048864	stem cell development	11/1867	22/12866	8.7473e-05	0.000306482	0.000132274	3346237/42300/35197/35800/31293/34673/34009/43656/34263/41697/39570	11
GO:0060969	BP	GO:0060969	negative regulation of gene silencing	11/1867	22/12866	8.7473e-05	0.000306482	0.000132274	32965/41025/3772376/3772415/35121/41740/31381/38779/44819/45848/43518	11
GO:2001233	BP	GO:2001233	regulation of apoptotic signaling pathway	11/1867	22/12866	8.7473e-05	0.000306482	0.000132274	37247/36578/41450/31215/43514/39651/40610/37455/41140/42757/42761	11
GO:0071103	BP	GO:0071103	DNA conformation change	49/1867	198/12866	8.88535e-05	0.000310932	0.000134195	7354404/37188/41483/26067080/40170/33641/38492/45969/49580/3771736/3771816/3771838/318854/3772329/38145/31016/32268/42504/41296/42428/35001/34794/41703/37798/45525/40457/41844/40973/37187/35287/41773/117294/36390/40616/32458/32080/31848/31187/35225/35927/41627/41919/41746/33507/32543/41366/49228/43819/31263	49
GO:0060538	BP	GO:0060538	skeletal muscle organ development	19/1867	53/12866	9.10372e-05	0.000317854	0.000137183	38491/42596/33409/40694/3771968/38978/34772/44653/43402/35207/33726/44355/38146/31293/32794/37238/37455/39297/37368	19
GO:0007420	BP	GO:0007420	brain development	34/1867	122/12866	9.10572e-05	0.000317854	0.000137183	47141/44531/41084/48973/38059/34665/33194/49580/250736/31075/43974/36963/35998/36791/44355/37841/35197/34847/37455/43656/37386/44839/41273/40045/31364/32567/36240/41697/35540/38291/32585/39570/42946/42936	34
GO:0050684	BP	GO:0050684	regulation of mRNA processing	29/1867	98/12866	9.20229e-05	0.000320827	0.000138466	43415/53444/42596/3772180/5740122/39737/41666/40436/44258/41294/36561/3355114/3772280/37559/45655/33982/36889/33781/34370/42848/33968/48535/31442/40739/35235/33835/43385/36527/31208	29
GO:0009266	BP	GO:0009266	response to temperature stimulus	39/1867	147/12866	9.38873e-05	0.000326923	0.000141097	41840/36776/31459/14462484/38643/40436/38059/31976/43856/36526/50022/39961/44437/31215/31143/42672/37586/45556/36264/48583/48582/44910/43950/3355109/36059/36384/48535/41066/44839/48844/42852/39078/39075/39077/3772576/37068/36583/32133/34284	39
GO:0016246	BP	GO:0016246	RNA interference	14/1867	33/12866	9.42551e-05	0.000327394	0.0001413	41840/45826/36544/36269/34885/42166/44409/32222/34293/43604/34521/41919/40739/32133	14
GO:0030178	BP	GO:0030178	negative regulation of Wnt signaling pathway	14/1867	33/12866	9.42551e-05	0.000327394	0.0001413	32257/37247/50050/31014/42504/36382/41602/34592/32221/38890/31248/38879/44843/43162	14
GO:0008355	BP	GO:0008355	olfactory learning	18/1867	49/12866	9.62379e-05	0.000332641	0.000143565	44531/36544/40305/32771/49701/33194/47384/326198/44355/35253/36059/36497/34364/37455/45928/31248/31364/34284	18
GO:0030239	BP	GO:0030239	myofibril assembly	18/1867	49/12866	9.62379e-05	0.000332641	0.000143565	41309/36740/35007/42596/318841/38978/39958/43633/41225/50070/31075/31004/32314/41853/32794/39297/39002/43587	18
GO:0030509	BP	GO:0030509	BMP signaling pathway	18/1867	49/12866	9.62379e-05	0.000332641	0.000143565	8674026/41921/35790/46068/36048/37778/36791/37232/33529/46000/34521/32160/42945/33753/32498/32855/44817/33432	18
GO:0071773	BP	GO:0071773	cellular response to BMP stimulus	18/1867	49/12866	9.62379e-05	0.000332641	0.000143565	8674026/41921/35790/46068/36048/37778/36791/37232/33529/46000/34521/32160/42945/33753/32498/32855/44817/33432	18
GO:2000647	BP	GO:2000647	negative regulation of stem cell proliferation	15/1867	37/12866	9.97342e-05	0.000344303	0.000148598	42130/32268/44728/41087/40657/35197/47877/45959/40232/34263/41942/33156/44830/35540/39744	15
GO:0003015	BP	GO:0003015	heart process	17/1867	45/12866	9.9906e-05	0.000344474	0.000148672	19834948/42596/31601/42672/32020/34189/33759/46187/37205/35253/35881/32314/32794/37455/44849/36057/44817	17
GO:0008037	BP	GO:0008037	cell recognition	31/1867	108/12866	0.000100775	0.000347045	0.000149781	44071/41840/8674026/36746/38898/43222/33903/39958/38231/40680/318000/43402/40090/44355/39443/36377/38146/39717/44548/39433/42226/36384/39873/38002/38879/34927/34793/34193/35097/31364/32078	31
GO:0007277	BP	GO:0007277	pole cell development	16/1867	41/12866	0.00010134	0.000348139	0.000150253	41138/40559/35696/34896/36040/5740599/36491/34924/35864/34521/34364/35717/41066/33835/33937/41446	16
GO:0051298	BP	GO:0051298	centrosome duplication	16/1867	41/12866	0.00010134	0.000348139	0.000150253	36341/42927/40682/49580/31016/42504/36491/47877/45959/37042/43466/34404/32543/48481/47121/36329	16
GO:0002697	BP	GO:0002697	regulation of immune effector process	21/1867	62/12866	0.000102279	0.000350937	0.000151461	31746/43222/49045/32152/41943/31011/37586/42428/36748/41087/44339/35045/3355109/34364/33225/43256/40739/44849/35341/34969/30981	21
GO:0070482	BP	GO:0070482	response to oxygen levels	25/1867	80/12866	0.00010487	0.000359389	0.000155109	38160/41291/43580/33434/41084/41387/34514/38338/50022/31256/31215/31760/37912/44978/48583/48582/43087/36428/41852/31228/49168/39077/38995/33824/32585	25
GO:0045476	BP	GO:0045476	nurse cell apoptotic process	10/1867	19/12866	0.000106251	0.000363085	0.000156704	40998/39454/42504/43514/37733/36461/37729/44548/33432/48228	10
GO:0048137	BP	GO:0048137	spermatocyte division	10/1867	19/12866	0.000106251	0.000363085	0.000156704	42306/42819/43839/42501/45525/45460/34286/39049/45374/33782	10
GO:0035214	BP	GO:0035214	eye-antennal disc development	23/1867	71/12866	0.000106335	0.000363085	0.000156704	38144/45922/36612/39753/326214/43718/33959/42428/34847/32080/31840/31293/35430/37455/31717/33196/41140/42757/40605/41181/33432/42313/34882	23
GO:0007440	BP	GO:0007440	foregut morphogenesis	7/1867	10/12866	0.000107404	0.000364528	0.000157327	40191/49638/33602/31293/37042/45325/33432	7
GO:0042306	BP	GO:0042306	regulation of protein import into nucleus	7/1867	10/12866	0.000107404	0.000364528	0.000157327	41704/33139/38721/36748/41957/31248/43673	7
GO:0042766	BP	GO:0042766	nucleosome mobilization	7/1867	10/12866	0.000107404	0.000364528	0.000157327	40170/3772329/32166/40111/37922/36390/44811	7
GO:0072697	BP	GO:0072697	protein localization to cell cortex	7/1867	10/12866	0.000107404	0.000364528	0.000157327	37142/33563/41062/35696/42379/33156/41446	7
GO:1904589	BP	GO:1904589	regulation of protein import	7/1867	10/12866	0.000107404	0.000364528	0.000157327	41704/33139/38721/36748/41957/31248/43673	7
GO:0006281	BP	GO:0006281	DNA repair	47/1867	189/12866	0.000108206	0.000366807	0.00015831	33185/7354403/40793/42758/34549/33641/42267/3354896/38492/41611/40596/36286/3355114/42314/2768870/35483/318193/326215/40816/41675/31142/35288/35119/34842/40457/32221/40657/36705/3355109/37290/41741/31357/40610/3772064/42453/34411/35927/41746/43577/35735/33507/41366/40003/38257/42761/41181/32358	47
GO:0035162	BP	GO:0035162	embryonic hemopoiesis	12/1867	26/12866	0.000111809	0.000378109	0.000163188	33881/45021/43901/41136/34277/32981/38146/31293/41944/31717/37386/41140	12
GO:0051302	BP	GO:0051302	regulation of cell division	12/1867	26/12866	0.000111809	0.000378109	0.000163188	33003/35696/38338/31157/42672/41265/36264/34263/33782/39429/43673/41446	12
GO:0042176	BP	GO:0042176	regulation of protein catabolic process	20/1867	58/12866	0.000112071	0.000378541	0.000163375	44118/31905/37247/35176/36040/41611/40596/42896/39958/38873/36460/37542/32796/32221/36307/35864/40610/35927/31248/43673	20
GO:0008038	BP	GO:0008038	neuron recognition	30/1867	104/12866	0.000117406	0.000396087	0.000170947	41840/8674026/36746/38898/43222/33903/39958/38231/40680/318000/43402/40090/44355/39443/36377/38146/39717/44548/39433/42226/36384/39873/38002/38879/34927/34793/34193/35097/31364/32078	30
GO:0043903	BP	GO:0043903	regulation of symbiosis, encompassing mutualism through parasitism	9/1867	16/12866	0.000121625	0.000408851	0.000176456	36040/35933/33905/42166/44409/47408/34070/42841/35540	9
GO:0061162	BP	GO:0061162	establishment of monopolar cell polarity	9/1867	16/12866	0.000121625	0.000408851	0.000176456	44448/47594/42896/38146/41656/45307/37089/32078/32703	9
GO:0061339	BP	GO:0061339	establishment or maintenance of monopolar cell polarity	9/1867	16/12866	0.000121625	0.000408851	0.000176456	44448/47594/42896/38146/41656/45307/37089/32078/32703	9
GO:0035089	BP	GO:0035089	establishment of apical/basal cell polarity	8/1867	13/12866	0.000125913	0.000421757	0.000182026	44448/47594/42896/41656/45307/37089/32078/32703	8
GO:0040034	BP	GO:0040034	regulation of development, heterochronic	8/1867	13/12866	0.000125913	0.000421757	0.000182026	42314/36678/38012/41032/40045/39962/35540/44505	8
GO:0071901	BP	GO:0071901	negative regulation of protein serine/threonine kinase activity	8/1867	13/12866	0.000125913	0.000421757	0.000182026	38160/43481/37233/38424/33965/36001/31716/31248	8
GO:0016476	BP	GO:0016476	regulation of embryonic cell shape	13/1867	30/12866	0.000128959	0.000430933	0.000185987	33881/41062/40620/43402/42501/44030/38146/32080/43687/48317/44851/41118/3355131	13
GO:0030071	BP	GO:0030071	regulation of mitotic metaphase/anaphase transition	13/1867	30/12866	0.000128959	0.000430933	0.000185987	44118/35522/5740853/49580/59247/31835/40508/31196/36264/47877/40848/31248/39340	13
GO:0050778	BP	GO:0050778	positive regulation of immune response	25/1867	81/12866	0.000131064	0.000437449	0.000188799	43415/33981/43222/34068/40191/42299/38821/41943/35592/31011/40292/36748/40378/41087/44339/45467/35045/42160/3355109/32820/35927/43256/42922/35341/34969	25
GO:0001666	BP	GO:0001666	response to hypoxia	21/1867	63/12866	0.000132686	0.000441817	0.000190684	38160/43580/33434/41084/41387/38338/50022/31256/31215/31760/37912/44978/48583/48582/43087/36428/31228/49168/39077/38995/32585	21
GO:0090092	BP	GO:0090092	regulation of transmembrane receptor protein serine/threonine kinase signaling pathway	21/1867	63/12866	0.000132686	0.000441817	0.000190684	8674026/36614/41921/35790/46068/36048/38525/33224/37778/42504/38736/36791/46000/34521/32160/42945/32498/41273/32855/44817/33432	21
GO:0046903	BP	GO:0046903	secretion	57/1867	244/12866	0.000136313	0.000453358	0.000195665	3346167/41193/37142/33563/43163/41840/43415/33434/38109/36337/42850/32425/36046/40168/33409/40694/36395/43856/39900/31030/41450/42327/39747/38786/32312/43330/41177/42467/246596/42996/31103/31269/37778/37912/34636/42841/42501/36699/43823/37841/34966/47251/41957/34264/32604/38493/36428/40459/43656/36080/31381/43673/33156/44819/31118/47091/35051	57
GO:0007091	BP	GO:0007091	metaphase/anaphase transition of mitotic cell cycle	14/1867	34/12866	0.000138976	0.000460583	0.000198783	44118/35522/5740853/49580/59247/31835/40508/31196/36264/47877/40848/44870/31248/39340	14
GO:0010965	BP	GO:0010965	regulation of mitotic sister chromatid separation	14/1867	34/12866	0.000138976	0.000460583	0.000198783	44118/35522/5740853/49580/59247/31835/40508/31196/36264/47877/40848/44870/31248/39340	14
GO:0051017	BP	GO:0051017	actin filament bundle assembly	14/1867	34/12866	0.000138976	0.000460583	0.000198783	39004/41788/32729/48973/31075/32721/31405/38146/41852/31717/45307/41118/33619/32078	14
GO:0061572	BP	GO:0061572	actin filament bundle organization	15/1867	38/12866	0.00014284	0.000472277	0.00020383	39004/41788/32729/48973/31075/32721/31405/38146/43687/41852/31717/45307/41118/33619/32078	15
GO:1903320	BP	GO:1903320	regulation of protein modification by small protein conjugation or removal	15/1867	38/12866	0.00014284	0.000472277	0.00020383	48448/38144/45922/49077/40596/39753/32001/42821/33959/34924/31381/41181/34968/32855/32358	15
GO:0007426	BP	GO:0007426	tracheal outgrowth, open tracheal system	11/1867	23/12866	0.000145738	0.000480732	0.000207479	44703/41770/40660/44052/38424/38146/39158/48317/44855/41140/42757	11
GO:0090100	BP	GO:0090100	positive regulation of transmembrane receptor protein serine/threonine kinase signaling pathway	11/1867	23/12866	0.000145738	0.000480732	0.000207479	36614/41921/36048/38525/33224/37778/46000/42945/32498/41273/33432	11
GO:0002831	BP	GO:0002831	regulation of response to biotic stimulus	24/1867	77/12866	0.000149724	0.000493301	0.000212904	31746/43222/49045/32152/42821/41943/31011/37586/42428/36748/41087/44339/117294/35045/3355109/34364/33225/43256/40739/44849/36057/35341/34969/30981	24
GO:0009165	BP	GO:0009165	nucleotide biosynthetic process	38/1867	145/12866	0.000151513	0.000498613	0.000215196	42620/39645/8674026/33711/45233/40153/33461/34529/43582/36507/33499/40333/35419/32485/37834/32228/40167/40936/43447/44046/36280/34392/43951/37617/40935/38447/40180/31293/42003/42493/35886/32545/35728/33351/45830/43739/33986/33847	38
GO:0036293	BP	GO:0036293	response to decreased oxygen levels	22/1867	68/12866	0.000152296	0.000500605	0.000216056	38160/41291/43580/33434/41084/41387/38338/50022/31256/31215/31760/37912/44978/48583/48582/43087/36428/31228/49168/39077/38995/32585	22
GO:0002252	BP	GO:0002252	immune effector process	34/1867	125/12866	0.000153015	0.000502382	0.000216823	31746/38050/32425/43222/49045/47594/39900/44513/32152/41641/34652/41943/31011/37586/42428/44052/36748/41136/41087/44339/35045/32981/38146/3355109/32080/34364/33225/43256/40739/44849/38723/35341/34969/30981	34
GO:0006401	BP	GO:0006401	RNA catabolic process	28/1867	96/12866	0.0001589	0.000521097	0.0002249	42058/14462484/41666/36544/42358/35003/37413/319033/41552/3355150/5740252/43808/34416/42842/35746/44409/40683/39034/32222/42880/34286/39049/38885/35788/34521/41919/41094/41066	28
GO:0046328	BP	GO:0046328	regulation of JNK cascade	19/1867	55/12866	0.000160712	0.000526424	0.0002272	41704/33212/41062/40620/43481/43330/31016/43775/41020/31332/33346/31293/36497/31248/44851/31582/3772547/47767/32358	19
GO:0000075	BP	GO:0000075	cell cycle checkpoint	21/1867	64/12866	0.000170813	0.000558862	0.000241199	40793/35522/43856/37247/34993/38492/59247/326205/40508/43709/35288/36791/34842/36264/33965/31872/34411/40848/35225/40003/47121	21
GO:0043902	BP	GO:0043902	positive regulation of multi-organism process	18/1867	51/12866	0.000174178	0.000569212	0.000245666	43222/40998/36040/39454/33905/41943/34070/31011/37733/36748/41087/44339/36461/35045/3355109/43256/35341/34969	18
GO:0051090	BP	GO:0051090	regulation of DNA binding transcription factor activity	12/1867	27/12866	0.000174809	0.00057061	0.00024627	48448/33489/35288/40667/42822/40134/41565/33225/35147/32855/35653/34284	12
GO:0006732	BP	GO:0006732	coenzyme metabolic process	38/1867	146/12866	0.000176681	0.000574724	0.000248045	42620/46068/34414/33461/43582/39066/37699/3772247/36507/40925/35692/246650/246599/43499/47611/32789/41279/36760/36203/40936/43447/31781/44154/47895/48552/38447/31185/31293/42003/32974/35292/35886/33045/42832/32545/35728/33351/30973	38
GO:0048515	BP	GO:0048515	spermatid differentiation	38/1867	146/12866	0.000176681	0.000574724	0.000248045	34338/43163/36072/45683/42927/34896/40682/39753/42819/49701/34894/35054/42199/43402/43839/47408/31011/43514/37356/41569/37798/45525/40667/34805/31405/36390/48571/43950/32981/44021/34500/44160/45928/41181/34927/35540/44811/31521	38
GO:1901293	BP	GO:1901293	nucleoside phosphate biosynthetic process	38/1867	146/12866	0.000176681	0.000574724	0.000248045	42620/39645/8674026/33711/45233/40153/33461/34529/43582/36507/33499/40333/35419/32485/37834/32228/40167/40936/43447/44046/36280/34392/43951/37617/40935/38447/40180/31293/42003/42493/35886/32545/35728/33351/45830/43739/33986/33847	38
GO:0032870	BP	GO:0032870	cellular response to hormone stimulus	32/1867	116/12866	0.000177986	0.000577633	0.000249301	38160/43580/31097/41084/40168/32457/44251/34377/40351/41641/39152/31220/31016/44437/42504/33203/38017/37922/35742/40378/41860/36390/33262/41957/43656/36057/38513/40045/39999/35540/44811/44505	32
GO:0098609	BP	GO:0098609	cell-cell adhesion	32/1867	116/12866	0.000177986	0.000577633	0.000249301	36746/48973/41062/33409/40694/318841/40191/2768852/3355143/38978/44653/43718/42571/41136/36363/31293/37455/33753/37386/31290/34927/32083/31239/34193/45307/35097/31364/33619/35259/31358/34330/32703	32
GO:0009108	BP	GO:0009108	coenzyme biosynthetic process	27/1867	92/12866	0.000184549	0.000598246	0.000258197	42620/46068/33461/43582/39066/37699/36507/40925/246650/43499/41279/36760/36203/40936/43447/31781/48552/38447/31293/42003/35292/35886/33045/32545/35728/33351/30973	27
GO:0007379	BP	GO:0007379	segment specification	17/1867	47/12866	0.000186234	0.000603012	0.000260254	33185/36794/42130/35555/44205/42428/117294/46156/35430/33607/37386/39297/40358/41273/31227/31268/35341	17
GO:0072594	BP	GO:0072594	establishment of protein localization to organelle	42/1867	167/12866	0.000188682	0.000610238	0.000263373	34338/35512/33981/41704/3355107/33139/35336/34549/42171/38614/31266/40581/39523/41025/32630/318636/34314/38721/44437/31215/35016/47408/44072/44978/36748/36508/36264/45460/38593/46080/33226/47251/41957/31248/41140/38669/43673/41273/44819/32567/31118/3771948	42
GO:0048134	BP	GO:0048134	germ-line cyst formation	13/1867	31/12866	0.000192777	0.000622054	0.000268472	36544/36269/42819/38231/42504/43839/38961/36791/45525/34225/44543/34411/43038	13
GO:1902099	BP	GO:1902099	regulation of metaphase/anaphase transition of cell cycle	13/1867	31/12866	0.000192777	0.000622054	0.000268472	44118/35522/5740853/49580/59247/31835/40508/31196/36264/47877/40848/31248/39340	13
GO:0043062	BP	GO:0043062	extracellular structure organization	22/1867	69/12866	0.000193342	0.000623161	0.00026895	34338/39118/8674026/42025/48973/40168/33409/40694/34068/35696/5740204/33903/37356/38326/49070/45994/45973/45374/34132/45928/40232/35084	22
GO:0007455	BP	GO:0007455	eye-antennal disc morphogenesis	16/1867	43/12866	0.000195742	0.000629458	0.000271668	45922/39753/33959/42428/32080/31293/37455/31717/33196/41140/42757/40605/41181/33432/42313/34882	16
GO:0045732	BP	GO:0045732	positive regulation of protein catabolic process	16/1867	43/12866	0.000195742	0.000629458	0.000271668	44118/31905/36040/41611/40596/39958/38873/36460/37542/32796/32221/36307/35864/40610/31248/43673	16
GO:0032147	BP	GO:0032147	activation of protein kinase activity	14/1867	35/12866	0.000200926	0.000642461	0.00027728	44039/42064/32257/37247/40998/40031/35425/3355135/41995/41020/44030/38146/31872/36497	14
GO:0042059	BP	GO:0042059	negative regulation of epidermal growth factor receptor signaling pathway	14/1867	35/12866	0.000200926	0.000642461	0.00027728	38059/32547/35933/47408/37233/38961/34688/38424/46156/36497/32601/41094/31364/33619	14
GO:0044784	BP	GO:0044784	metaphase/anaphase transition of cell cycle	14/1867	35/12866	0.000200926	0.000642461	0.00027728	44118/35522/5740853/49580/59247/31835/40508/31196/36264/47877/40848/44870/31248/39340	14
GO:1901185	BP	GO:1901185	negative regulation of ERBB signaling pathway	14/1867	35/12866	0.000200926	0.000642461	0.00027728	38059/32547/35933/47408/37233/38961/34688/38424/46156/36497/32601/41094/31364/33619	14
GO:1905818	BP	GO:1905818	regulation of chromosome separation	14/1867	35/12866	0.000200926	0.000642461	0.00027728	44118/35522/5740853/49580/59247/31835/40508/31196/36264/47877/40848/44870/31248/39340	14
GO:0048193	BP	GO:0048193	Golgi vesicle transport	36/1867	137/12866	0.000210863	0.000673471	0.000290663	33402/39769/36641/41193/37142/33563/33434/33984/40168/33409/40694/34110/39090/40094/38614/31030/36285/41177/318890/43223/43547/42996/248102/35054/44437/42524/34636/34840/42501/34966/39717/32820/48986/33281/44819/47091	36
GO:0010591	BP	GO:0010591	regulation of lamellipodium assembly	9/1867	17/12866	0.000225202	0.000716829	0.000309376	38898/47594/246497/37841/33346/32981/38146/41852/37201	9
GO:0110020	BP	GO:0110020	regulation of actomyosin structure organization	9/1867	17/12866	0.000225202	0.000716829	0.000309376	39004/32729/39958/35425/31075/31157/41853/33782/39429	9
GO:1902743	BP	GO:1902743	regulation of lamellipodium organization	9/1867	17/12866	0.000225202	0.000716829	0.000309376	38898/47594/246497/37841/33346/32981/38146/41852/37201	9
GO:0031349	BP	GO:0031349	positive regulation of defense response	24/1867	79/12866	0.000232078	0.000737881	0.000318462	43415/33981/43222/34068/40191/42299/38821/41943/35592/31011/40292/36748/40378/41087/44339/45467/35045/42160/3355109/32820/35927/43256/42922/34969	24
GO:0007280	BP	GO:0007280	pole cell migration	11/1867	24/12866	0.000233926	0.000742083	0.000320276	326168/140439/5740599/39349/42160/43650/42536/35717/37386/41094/42297	11
GO:0042023	BP	GO:0042023	DNA endoreduplication	11/1867	24/12866	0.000233926	0.000742083	0.000320276	31016/35381/41296/31027/34328/34009/34132/31789/34903/47121/43383	11
GO:0002052	BP	GO:0002052	positive regulation of neuroblast proliferation	7/1867	11/12866	0.000258236	0.000811887	0.000350403	47594/34665/35800/31293/43151/43152/43156	7
GO:0014041	BP	GO:0014041	regulation of neuron maturation	7/1867	11/12866	0.000258236	0.000811887	0.000350403	43700/41225/31405/43604/37822/31364/35540	7
GO:0031057	BP	GO:0031057	negative regulation of histone modification	7/1867	11/12866	0.000258236	0.000811887	0.000350403	32941/40596/34377/37356/40133/41181/42936	7
GO:0031936	BP	GO:0031936	negative regulation of chromatin silencing	7/1867	11/12866	0.000258236	0.000811887	0.000350403	32965/3772376/3772415/35121/41740/38779/45848	7
GO:0034334	BP	GO:0034334	adherens junction maintenance	7/1867	11/12866	0.000258236	0.000811887	0.000350403	41398/3355143/42896/42501/38146/45928/3354888	7
GO:0045198	BP	GO:0045198	establishment of epithelial cell apical/basal polarity	7/1867	11/12866	0.000258236	0.000811887	0.000350403	44448/47594/42896/41656/45307/37089/32078	7
GO:1904799	BP	GO:1904799	regulation of neuron remodeling	7/1867	11/12866	0.000258236	0.000811887	0.000350403	43700/41225/31405/43604/37822/31364/35540	7
GO:2001234	BP	GO:2001234	negative regulation of apoptotic signaling pathway	7/1867	11/12866	0.000258236	0.000811887	0.000350403	36578/41450/31215/40610/37455/41140/42757	7
GO:0006469	BP	GO:0006469	negative regulation of protein kinase activity	12/1867	28/12866	0.000265761	0.000832759	0.00035941	38160/43481/37233/38961/34688/38424/33965/36001/36497/31716/31248/33156	12
GO:0022407	BP	GO:0022407	regulation of cell-cell adhesion	12/1867	28/12866	0.000265761	0.000832759	0.00035941	36746/33409/40694/2768852/44653/43718/41136/31293/33753/32083/35259/32703	12
GO:0090090	BP	GO:0090090	negative regulation of canonical Wnt signaling pathway	12/1867	28/12866	0.000265761	0.000832759	0.00035941	32257/37247/31014/42504/36382/41602/32221/38890/31248/38879/44843/43162	12
GO:0009566	BP	GO:0009566	fertilization	16/1867	44/12866	0.000266574	0.000834375	0.000360108	40682/32152/33505/39130/47384/43560/37798/40678/36390/43439/40232/44848/39615/31263/31084/33937	16
GO:0007300	BP	GO:0007300	ovarian nurse cell to oocyte transport	15/1867	40/12866	0.000279184	0.000872876	0.000376725	34338/48973/3771968/37723/42672/36791/38811/33346/37729/31554/34132/35058/35084/37345/37201	15
GO:0043901	BP	GO:0043901	negative regulation of multi-organism process	13/1867	32/12866	0.000281861	0.000879294	0.000379495	43415/35933/42821/42504/42166/44409/47408/42428/42841/117294/38067/36057/35540	13
GO:0045570	BP	GO:0045570	regulation of imaginal disc growth	13/1867	32/12866	0.000281861	0.000879294	0.000379495	33212/44448/34179/40191/42896/117369/326214/38736/47998/317824/33218/33753/33432	13
GO:0050832	BP	GO:0050832	defense response to fungus	18/1867	53/12866	0.000302464	0.000942524	0.000406784	44071/35596/43222/41611/42672/44205/34636/41265/41087/37232/35045/43283/43256/37386/37069/39078/37068/34969	18
GO:0006323	BP	GO:0006323	DNA packaging	44/1867	181/12866	0.000303625	0.000945096	0.000407894	7354404/37188/41483/26067080/40170/33641/38492/45969/49580/3771736/3771816/3771838/318854/3772329/31016/32268/42504/41296/42428/35001/34794/41703/37798/45525/41844/40973/37187/35287/41773/36390/40616/32458/32080/31848/31187/35225/35927/41627/41919/41746/33507/32543/49228/31263	44
GO:0007110	BP	GO:0007110	meiosis I cytokinesis	10/1867	21/12866	0.000307288	0.00095229	0.000410999	33402/43163/317833/42077/42306/35054/39068/45374/38879/33782	10
GO:0007307	BP	GO:0007307	eggshell chorion gene amplification	10/1867	21/12866	0.000307288	0.00095229	0.000410999	41611/40642/31027/41703/36461/34924/37290/32543/47121/34974	10
GO:0035146	BP	GO:0035146	tube fusion	10/1867	21/12866	0.000307288	0.00095229	0.000410999	33563/41062/39491/43604/34009/48317/37386/34903/33619/33432	10
GO:0035147	BP	GO:0035147	branch fusion, open tracheal system	10/1867	21/12866	0.000307288	0.00095229	0.000410999	33563/41062/39491/43604/34009/48317/37386/34903/33619/33432	10
GO:0009408	BP	GO:0009408	response to heat	26/1867	90/12866	0.000317503	0.000982865	0.000424195	41840/36776/14462484/38643/50022/39961/44437/31215/31143/42672/37586/36264/48583/48582/44910/3355109/48535/48844/42852/39078/39075/39077/3772576/37068/36583/32133	26
GO:0016569	BP	GO:0016569	covalent chromatin modification	50/1867	214/12866	0.000339933	0.00105114	0.000453663	7354404/31374/40793/33212/41483/36794/36612/43856/32941/40596/34377/40217/37962/38652/35483/318918/317885/37429/43016/3772329/31015/44724/36382/45655/37356/36645/40030/41860/41406/46156/40813/35121/40133/34521/40610/42453/34411/41737/34908/37662/37069/38779/41181/45848/34595/36238/45830/39744/42936/48632	50
GO:0048488	BP	GO:0048488	synaptic vesicle endocytosis	16/1867	45/12866	0.000358528	0.00110743	0.000477955	36614/39720/35026/36526/32771/40863/42467/38736/36699/43823/35197/45928/34927/34193/39866/35051	16
GO:0006270	BP	GO:0006270	DNA replication initiation	11/1867	25/12866	0.000363256	0.00111713	0.000482143	33641/31146/36017/39014/41296/35679/34794/41703/40973/43278/47121	11
GO:0042026	BP	GO:0042026	protein refolding	11/1867	25/12866	0.000363256	0.00111713	0.000482143	41840/50022/31215/48583/48582/42852/39078/39075/39077/36583/32133	11
GO:0051303	BP	GO:0051303	establishment of chromosome localization	11/1867	25/12866	0.000363256	0.00111713	0.000482143	41014/46006/41585/318874/40508/43901/36264/39068/35225/40232/37618	11
GO:0120034	BP	GO:0120034	positive regulation of plasma membrane bounded cell projection assembly	11/1867	25/12866	0.000363256	0.00111713	0.000482143	38898/47594/40191/40680/246497/31075/32981/38146/34793/37201/35259	11
GO:0007338	BP	GO:0007338	single fertilization	15/1867	41/12866	0.000381787	0.00117284	0.000506185	40682/32152/33505/39130/47384/43560/37798/36390/43439/40232/44848/39615/31263/31084/33937	15
GO:0010002	BP	GO:0010002	cardioblast differentiation	9/1867	18/12866	0.000392556	0.0012005	0.000518125	42160/31293/42536/34009/42757/44849/36039/35540/33432	9
GO:0044403	BP	GO:0044403	symbiont process	9/1867	18/12866	0.000392556	0.0012005	0.000518125	36040/35933/33905/42166/44409/47408/34070/42841/35540	9
GO:0045176	BP	GO:0045176	apical protein localization	9/1867	18/12866	0.000392556	0.0012005	0.000518125	41062/47594/42896/40679/35881/37386/33156/32544/32703	9
GO:0016052	BP	GO:0016052	carbohydrate catabolic process	18/1867	54/12866	0.000392922	0.0012005	0.000518125	42620/41823/42850/33935/39454/33461/43582/35692/43447/38447/31293/33386/45368/44010/35886/32545/35728/33351	18
GO:0016482	BP	GO:0016482	cytosolic transport	18/1867	54/12866	0.000392922	0.0012005	0.000518125	46068/3771968/34110/38614/42672/34636/34840/36791/35939/38811/33346/37729/39717/31554/44819/37201/31118/47091	18
GO:0033301	BP	GO:0033301	cell cycle comprising mitosis without cytokinesis	12/1867	29/12866	0.00039392	0.00120094	0.000518316	33981/36612/34993/42971/33526/34250/45928/40358/40003/34954/37618/39340	12
GO:0033673	BP	GO:0033673	negative regulation of kinase activity	12/1867	29/12866	0.00039392	0.00120094	0.000518316	38160/43481/37233/38961/34688/38424/33965/36001/36497/31716/31248/33156	12
GO:0016570	BP	GO:0016570	histone modification	49/1867	210/12866	0.000400572	0.0012199	0.000526499	7354404/31374/40793/33212/41483/36794/36612/43856/32941/40596/34377/40217/37962/38652/35483/318918/317885/37429/43016/3772329/31015/44724/36382/45655/37356/36645/40030/41860/41406/46156/40813/35121/40133/40610/42453/34411/41737/34908/37662/37069/38779/41181/45848/34595/36238/45830/39744/42936/48632	49
GO:0048332	BP	GO:0048332	mesoderm morphogenesis	13/1867	33/12866	0.000403805	0.00122842	0.000530175	36746/38760/41770/38736/39349/42160/42536/34009/37655/41944/34908/33607/38879	13
GO:0071824	BP	GO:0071824	protein-DNA complex subunit organization	45/1867	189/12866	0.000425968	0.00129445	0.000558671	41014/7354403/40170/35787/33505/3771736/3771816/3771838/35483/318854/3772329/32166/40934/44728/31146/40111/33105/45655/3772376/3772415/37922/42828/37798/41844/40667/41773/42822/39164/117294/40657/36390/34293/41406/40134/40813/35121/43439/34430/31848/41746/43577/38248/36238/44811/48632	45
GO:0008045	BP	GO:0008045	motor neuron axon guidance	22/1867	73/12866	0.000471239	0.00143047	0.000617379	8674026/40090/32398/39443/36377/39491/37447/32981/38146/31293/43650/32115/31425/35147/43256/34193/44817/31364/36039/32078/35259/39866	22
GO:0040014	BP	GO:0040014	regulation of multicellular organism growth	16/1867	46/12866	0.000476546	0.00144496	0.000623632	3346167/38144/43096/32257/35425/117369/42890/31220/38654/41957/40180/35717/41140/40104/31227/43383	16
GO:0000289	BP	GO:0000289	nuclear-transcribed mRNA poly(A) tail shortening	8/1867	15/12866	0.000479603	0.00144496	0.000623632	3355150/5740252/39034/42880/35788/34521/41919/41094	8
GO:0007303	BP	GO:0007303	cytoplasmic transport, nurse cell to oocyte	8/1867	15/12866	0.000479603	0.00144496	0.000623632	3771968/42672/36791/38811/33346/37729/31554/37201	8
GO:0009047	BP	GO:0009047	dosage compensation by hyperactivation of X chromosome	8/1867	15/12866	0.000479603	0.00144496	0.000623632	39686/38963/38145/3772376/3772415/35121/41627/38779	8
GO:0030725	BP	GO:0030725	germline ring canal formation	8/1867	15/12866	0.000479603	0.00144496	0.000623632	34338/48973/35696/49070/45374/34132/40232/35084	8
GO:1902807	BP	GO:1902807	negative regulation of cell cycle G1/S phase transition	8/1867	15/12866	0.000479603	0.00144496	0.000623632	35381/31027/33529/36001/37455/33196/41942/39744	8
GO:2000134	BP	GO:2000134	negative regulation of G1/S transition of mitotic cell cycle	8/1867	15/12866	0.000479603	0.00144496	0.000623632	35381/31027/33529/36001/37455/33196/41942/39744	8
GO:0007432	BP	GO:0007432	salivary gland boundary specification	10/1867	22/12866	0.000490468	0.00146516	0.00063235	36746/33529/36377/35253/35430/33753/41772/41273/32567/33432	10
GO:0007549	BP	GO:0007549	dosage compensation	10/1867	22/12866	0.000490468	0.00146516	0.00063235	39686/3772180/38963/38145/3772376/3772415/35800/35121/41627/38779	10
GO:0030032	BP	GO:0030032	lamellipodium assembly	10/1867	22/12866	0.000490468	0.00146516	0.00063235	38898/47594/246497/261629/37841/33346/32981/38146/41852/37201	10
GO:0035277	BP	GO:0035277	spiracle morphogenesis, open tracheal system	10/1867	22/12866	0.000490468	0.00146516	0.00063235	31773/35253/43767/34009/37455/31554/34132/45325/36240/41697	10
GO:0051058	BP	GO:0051058	negative regulation of small GTPase mediated signal transduction	10/1867	22/12866	0.000490468	0.00146516	0.00063235	38160/34032/33139/32754/43481/43901/44672/38424/44030/39158	10
GO:0051084	BP	GO:0051084	'de novo' posttranslational protein folding	10/1867	22/12866	0.000490468	0.00146516	0.00063235	41840/318211/50022/31215/40055/48583/48582/42852/36583/32133	10
GO:0097581	BP	GO:0097581	lamellipodium organization	10/1867	22/12866	0.000490468	0.00146516	0.00063235	38898/47594/246497/261629/37841/33346/32981/38146/41852/37201	10
GO:1902742	BP	GO:1902742	apoptotic process involved in development	10/1867	22/12866	0.000490468	0.00146516	0.00063235	40998/39454/42504/43514/37733/36461/37729/44548/33432/48228	10
GO:0090407	BP	GO:0090407	organophosphate biosynthetic process	54/1867	240/12866	0.000539296	0.00160902	0.000694439	42620/39645/8674026/42979/46068/33711/45233/40153/36285/33461/34529/117366/43582/39066/2768668/3772247/36507/40925/36209/33499/40333/31163/35419/32485/37834/32228/40167/39329/37733/40936/43447/44046/36280/34392/43951/37617/44154/43950/40935/38447/40180/31293/42003/42493/35886/33045/32545/35728/33351/30973/45830/43739/33986/33847	54
GO:0007318	BP	GO:0007318	pole plasm protein localization	7/1867	12/12866	0.000542053	0.00160902	0.000694439	44448/2768852/31816/37065/41066/32083/45827	7
GO:0007509	BP	GO:0007509	mesoderm migration involved in gastrulation	7/1867	12/12866	0.000542053	0.00160902	0.000694439	36746/38760/41770/38736/39349/42160/38879	7
GO:0045314	BP	GO:0045314	regulation of compound eye photoreceptor development	7/1867	12/12866	0.000542053	0.00160902	0.000694439	33861/33881/38424/49070/31293/41085/45278	7
GO:0061343	BP	GO:0061343	cell adhesion involved in heart morphogenesis	7/1867	12/12866	0.000542053	0.00160902	0.000694439	46187/37205/36363/35881/34927/36104/32544	7
GO:2000179	BP	GO:2000179	positive regulation of neural precursor cell proliferation	7/1867	12/12866	0.000542053	0.00160902	0.000694439	47594/34665/35800/31293/43151/43152/43156	7
GO:0030177	BP	GO:0030177	positive regulation of Wnt signaling pathway	14/1867	38/12866	0.000547115	0.00162222	0.000700134	36614/39753/49701/43718/41602/44205/34831/30975/47877/45959/43906/42922/43673/44830	14
GO:0051053	BP	GO:0051053	negative regulation of DNA metabolic process	11/1867	26/12866	0.000547651	0.00162222	0.000700134	35381/31027/34842/34521/34009/41919/44848/41366/37402/34903/39615	11
GO:0032386	BP	GO:0032386	regulation of intracellular transport	17/1867	51/12866	0.00056542	0.00167134	0.000721334	33434/41704/33139/40694/42896/49701/38721/44183/36748/36264/41957/31248/38669/43673/35235/38067/35051	17
GO:0036465	BP	GO:0036465	synaptic vesicle recycling	17/1867	51/12866	0.00056542	0.00167134	0.000721334	36614/39720/35026/36526/32771/40863/42467/38736/36699/43823/35197/45928/34927/34193/44819/39866/35051	17
GO:0006898	BP	GO:0006898	receptor-mediated endocytosis	13/1867	34/12866	0.000567746	0.00167424	0.000722585	39958/40863/2768687/40221/43402/42841/35154/36791/35939/39717/45928/39866/35051	13
GO:0001707	BP	GO:0001707	mesoderm formation	12/1867	30/12866	0.000570561	0.00167424	0.000722585	36746/38760/41770/38736/39349/42160/42536/37655/41944/34908/33607/38879	12
GO:0006275	BP	GO:0006275	regulation of DNA replication	12/1867	30/12866	0.000570561	0.00167424	0.000722585	35381/31146/31027/34924/37290/34009/44848/31789/34903/39615/47121/34974	12
GO:0007062	BP	GO:0007062	sister chromatid cohesion	12/1867	30/12866	0.000570561	0.00167424	0.000722585	35522/40170/3354896/38492/36286/326215/44724/41180/31027/31187/39158/37523	12
GO:0043405	BP	GO:0043405	regulation of MAP kinase activity	12/1867	30/12866	0.000570561	0.00167424	0.000722585	38160/33981/32257/37247/35425/43481/41020/37233/38424/44030/36497/31248	12
GO:0043954	BP	GO:0043954	cellular component maintenance	12/1867	30/12866	0.000570561	0.00167424	0.000722585	42306/41398/35696/3355143/41073/42896/38231/42501/38146/45928/3354888/33782	12
GO:0090263	BP	GO:0090263	positive regulation of canonical Wnt signaling pathway	12/1867	30/12866	0.000570561	0.00167424	0.000722585	36614/39753/49701/41602/44205/30975/47877/45959/43906/42922/43673/44830	12
GO:0000956	BP	GO:0000956	nuclear-transcribed mRNA catabolic process	20/1867	65/12866	0.000624883	0.00182983	0.000789736	42058/14462484/41666/35003/37413/319033/3355150/5740252/34416/42842/44409/40683/39034/32222/42880/34286/35788/34521/41919/41094	20
GO:0006413	BP	GO:0006413	translational initiation	20/1867	65/12866	0.000624883	0.00182983	0.000789736	14462484/41843/45826/49809/32617/33569/326255/319046/39877/31256/31156/43839/45682/3355041/43709/45525/39049/46020/39433/33835	20
GO:1905269	BP	GO:1905269	positive regulation of chromatin organization	16/1867	47/12866	0.000626385	0.00183232	0.000790813	33212/35522/32941/40217/37962/32268/42428/34521/32080/41627/34908/37069/34595/41848/33669/42936	16
GO:0045666	BP	GO:0045666	positive regulation of neuron differentiation	18/1867	56/12866	0.000645797	0.00188446	0.000813317	40694/32771/43700/43481/39879/31405/41957/38146/36497/38493/39158/3354888/41140/42757/38879/45307/32078/34413	18
GO:0072657	BP	GO:0072657	protein localization to membrane	32/1867	124/12866	0.000649722	0.00188446	0.000813317	39686/33402/37142/33563/43163/33981/40168/33409/40694/47594/39399/8674100/40557/317826/318636/34314/31215/42501/39768/38593/46080/37205/47251/32981/48986/31716/33196/45928/32083/47091/30973/3771948	32
GO:0007448	BP	GO:0007448	anterior/posterior pattern specification, imaginal disc	9/1867	19/12866	0.000650231	0.00188446	0.000813317	33529/43767/34009/33753/33196/36240/33432/34284/35341	9
GO:0032436	BP	GO:0032436	positive regulation of proteasomal ubiquitin-dependent protein catabolic process	9/1867	19/12866	0.000650231	0.00188446	0.000813317	36040/38873/37542/32796/32221/35864/40610/31248/43673	9
GO:0033046	BP	GO:0033046	negative regulation of sister chromatid segregation	9/1867	19/12866	0.000650231	0.00188446	0.000813317	35522/40170/36286/59247/40508/36264/31187/40848/39340	9
GO:0035168	BP	GO:0035168	larval lymph gland hemocyte differentiation	9/1867	19/12866	0.000650231	0.00188446	0.000813317	42428/34277/35045/33226/32080/31293/34009/41085/33432	9
GO:0040040	BP	GO:0040040	thermosensory behavior	9/1867	19/12866	0.000650231	0.00188446	0.000813317	31459/40436/38059/43856/45556/36059/41066/44839/34284	9
GO:0051445	BP	GO:0051445	regulation of meiotic cell cycle	9/1867	19/12866	0.000650231	0.00188446	0.000813317	45969/39554/33959/34842/38958/36001/42453/34411/34954	9
GO:0072583	BP	GO:0072583	clathrin-dependent endocytosis	9/1867	19/12866	0.000650231	0.00188446	0.000813317	40863/40221/43402/42841/35154/36791/45928/39866/35051	9
GO:0007622	BP	GO:0007622	rhythmic behavior	29/1867	109/12866	0.000671882	0.00194521	0.000839534	48448/2768685/33139/43856/35486/34896/43808/32976/42504/35419/36041/32020/34189/33759/43958/33111/44965/38811/38174/38146/49070/32080/31248/34263/43673/32083/3772082/35540/34284	29
GO:0010769	BP	GO:0010769	regulation of cell morphogenesis involved in differentiation	22/1867	75/12866	0.000710249	0.00205418	0.000886564	44039/39004/40694/31905/34772/39958/249072/41995/31075/43974/39879/32398/36791/32119/36377/32981/38146/38879/45307/36039/32078/35259	22
GO:0046579	BP	GO:0046579	positive regulation of Ras protein signal transduction	19/1867	61/12866	0.000716238	0.00206726	0.000892208	33981/32729/39900/35576/40858/35425/42665/246638/35496/37451/64872/43974/40660/33704/38232/31872/36059/3354888/37402	19
GO:0051057	BP	GO:0051057	positive regulation of small GTPase mediated signal transduction	19/1867	61/12866	0.000716238	0.00206726	0.000892208	33981/32729/39900/35576/40858/35425/42665/246638/35496/37451/64872/43974/40660/33704/38232/31872/36059/3354888/37402	19
GO:0023061	BP	GO:0023061	signal release	34/1867	135/12866	0.000719728	0.0020752	0.000895638	3346167/41193/37142/33563/43163/41840/38109/32425/36395/43856/39900/31030/42327/39747/41177/42467/42996/31269/37778/37912/36699/43823/34966/41957/34264/38493/40459/43656/36080/43673/33156/31118/47091/35051	34
GO:0007291	BP	GO:0007291	sperm individualization	17/1867	52/12866	0.000728018	0.00209482	0.000904102	34338/36072/34896/49701/34894/47408/31011/41569/34805/31405/48571/43950/34500/44160/45928/35540/31521	17
GO:0018105	BP	GO:0018105	peptidyl-serine phosphorylation	17/1867	52/12866	0.000728018	0.00209482	0.000904102	39686/43828/47594/3355134/34993/45969/49701/35950/38017/35288/44672/43792/32221/41957/43673/43739/41446	17
GO:0000086	BP	GO:0000086	G2/M transition of mitotic cell cycle	14/1867	39/12866	0.000740807	0.00212944	0.000919046	34993/326205/42971/31872/35253/42453/34411/39673/37455/43466/32543/40003/3772082/37618	14
GO:0006277	BP	GO:0006277	DNA amplification	10/1867	23/12866	0.000755644	0.00216767	0.000935544	41611/40642/31027/41703/36461/34924/37290/32543/47121/34974	10
GO:0090306	BP	GO:0090306	spindle assembly involved in meiosis	10/1867	23/12866	0.000755644	0.00216767	0.000935544	33402/41365/32152/42467/34250/39068/40232/32107/43517/44839	10
GO:0021782	BP	GO:0021782	glial cell development	13/1867	35/12866	0.000784504	0.00224817	0.000970286	31168/41770/42672/38424/34277/40030/45460/46187/37205/37447/42160/36104/47121	13
GO:0017038	BP	GO:0017038	protein import	29/1867	110/12866	0.000788279	0.0022544	0.000972976	34338/35512/33981/41704/3355107/33139/35336/34549/42171/31266/40581/32630/318636/38721/44437/35016/44072/44978/36748/36508/36264/33226/41957/31248/41140/38669/43673/41273/32567	29
GO:0051236	BP	GO:0051236	establishment of RNA localization	29/1867	110/12866	0.000788279	0.0022544	0.000972976	39769/50428/31097/14462484/41666/42642/317878/34549/43096/41973/39090/39130/32630/3354919/31195/44409/44072/39034/42841/37733/33781/31816/31106/43517/37402/35235/31239/45848/35051	29
GO:0051050	BP	GO:0051050	positive regulation of transport	27/1867	100/12866	0.000793682	0.00226755	0.000978651	33563/38109/32425/33409/40694/39747/39958/38786/32771/40863/33905/43105/32556/34976/31103/44183/42501/36748/36264/37841/31816/39717/34263/35235/31118/36329/35051	27
GO:0002807	BP	GO:0002807	positive regulation of antimicrobial peptide biosynthetic process	11/1867	27/12866	0.000803979	0.00229464	0.000990344	43222/41943/31011/36748/41087/44339/35045/3355109/43256/35341/34969	11
GO:0002784	BP	GO:0002784	regulation of antimicrobial peptide production	16/1867	48/12866	0.000814683	0.00231814	0.00100049	43222/49045/32152/41943/31011/36748/41087/44339/35045/3355109/33225/43256/44849/35341/34969/30981	16
GO:0035967	BP	GO:0035967	cellular response to topologically incorrect protein	16/1867	48/12866	0.000814683	0.00231814	0.00100049	41840/41704/42358/34896/50022/251645/31215/44226/40055/48583/48582/39297/42852/36583/32133/47767	16
GO:0050770	BP	GO:0050770	regulation of axonogenesis	16/1867	48/12866	0.000814683	0.00231814	0.00100049	44039/34772/249072/41995/31075/43974/32398/32119/36377/32981/38146/38879/45307/36039/32078/35259	16
GO:0070201	BP	GO:0070201	regulation of establishment of protein localization	18/1867	57/12866	0.000817692	0.00232436	0.00100317	41704/32425/36046/33139/39747/42896/38721/42501/36748/36264/37841/47251/41957/31248/43673/33156/31118/45827	18
GO:0042440	BP	GO:0042440	pigment metabolic process	34/1867	136/12866	0.000828495	0.00235269	0.0010154	43757/38050/32425/43222/40234/47594/39900/40528/44513/41025/41641/5740313/44701/37815/41279/44643/44052/41136/46140/32981/38146/40935/33225/31381/35292/44849/33045/38723/45883/44819/31118/43938/43518/33986	34
GO:0016348	BP	GO:0016348	imaginal disc-derived leg joint morphogenesis	8/1867	16/12866	0.000837581	0.00237132	0.00102344	49638/33602/31293/31429/33583/37089/31589/32078	8
GO:0043063	BP	GO:0043063	intercellular bridge organization	8/1867	16/12866	0.000837581	0.00237132	0.00102344	34338/48973/35696/49070/45374/34132/40232/35084	8
GO:0045196	BP	GO:0045196	establishment or maintenance of neuroblast polarity	8/1867	16/12866	0.000837581	0.00237132	0.00102344	40982/41365/47594/32981/47877/33156/32083/32703	8
GO:0006352	BP	GO:0006352	DNA-templated transcription, initiation	31/1867	121/12866	0.000892115	0.00252065	0.00108789	7354403/53444/14462484/31773/41294/41288/40934/44437/44728/33105/38527/34120/42828/40667/41773/42822/39164/117294/34370/34293/41406/41290/40134/47900/40813/40790/39765/34430/41741/41801/43906	31
GO:0099003	BP	GO:0099003	vesicle-mediated transport in synapse	31/1867	121/12866	0.000892115	0.00252065	0.00108789	3346167/41193/37142/33563/43163/36614/39720/35026/36526/39747/32771/40863/42467/249072/31269/38736/36699/43823/34966/35197/38493/40459/36080/45928/33156/34927/34193/44819/39866/47091/35051	31
GO:0097190	BP	GO:0097190	apoptotic signaling pathway	15/1867	44/12866	0.000903205	0.00254943	0.00110031	37247/36578/41450/31215/43514/35288/31027/34842/39651/36461/40610/37455/41140/42757/42761	15
GO:0045089	BP	GO:0045089	positive regulation of innate immune response	17/1867	53/12866	0.000928974	0.00261954	0.00113057	43415/33981/34068/40191/42299/38821/35592/31011/40292/40378/41087/44339/45467/42160/32820/35927/42922	17
GO:0009991	BP	GO:0009991	response to extracellular stimulus	38/1867	158/12866	0.000939263	0.0026459	0.00114195	41823/32136/36776/42515/42850/35790/3885647/33569/39454/117369/39554/32001/38013/35885/31105/43904/34070/42672/38824/38654/31027/37733/41087/37729/35881/40180/43236/48535/39581/45928/3354888/41140/42852/39078/36104/44817/31118/47767	38
GO:0032868	BP	GO:0032868	response to insulin	18/1867	58/12866	0.00102728	0.00287539	0.00124099	38160/43580/31097/41084/40168/44251/41641/39152/31220/31016/42504/33203/38017/35742/33262/41957/32601/38513	18
GO:0007519	BP	GO:0007519	skeletal muscle tissue development	7/1867	13/12866	0.00102755	0.00287539	0.00124099	38491/3771968/34772/33726/31293/32794/37368	7
GO:0034331	BP	GO:0034331	cell junction maintenance	7/1867	13/12866	0.00102755	0.00287539	0.00124099	41398/3355143/42896/42501/38146/45928/3354888	7
GO:0042478	BP	GO:0042478	regulation of eye photoreceptor cell development	7/1867	13/12866	0.00102755	0.00287539	0.00124099	33861/33881/38424/49070/31293/41085/45278	7
GO:0042559	BP	GO:0042559	pteridine-containing compound biosynthetic process	7/1867	13/12866	0.00102755	0.00287539	0.00124099	37699/43499/41279/31781/42003/35292/31118	7
GO:0060361	BP	GO:0060361	flight	7/1867	13/12866	0.00102755	0.00287539	0.00124099	35007/3771968/50070/33386/44010/43587/38067	7
GO:0035293	BP	GO:0035293	chitin-based larval cuticle pattern formation	9/1867	20/12866	0.00103094	0.00287539	0.00124099	40694/43718/44437/40090/34009/31248/33156/45307/34882	9
GO:0042558	BP	GO:0042558	pteridine-containing compound metabolic process	9/1867	20/12866	0.00103094	0.00287539	0.00124099	40528/37699/43499/41279/31781/47895/42003/35292/31118	9
GO:0051985	BP	GO:0051985	negative regulation of chromosome segregation	9/1867	20/12866	0.00103094	0.00287539	0.00124099	35522/40170/36286/59247/40508/36264/31187/40848/39340	9
GO:0060795	BP	GO:0060795	cell fate commitment involved in formation of primary germ layer	9/1867	20/12866	0.00103094	0.00287539	0.00124099	33529/42160/42536/37655/33753/41944/34908/33432/43869	9
GO:0099537	BP	GO:0099537	trans-synaptic signaling	64/1867	303/12866	0.00103968	0.00289692	0.00125028	3346167/41193/37142/33563/43163/41840/40521/43828/33921/46068/48973/41398/37800/36395/43856/39900/42171/32343/36526/39454/42327/39747/40305/33461/38231/40863/42467/32430/36460/42169/31269/37778/33105/37912/41701/37734/36699/43823/34966/37729/41957/32981/34264/33204/38493/36384/40459/33753/36080/45928/39297/3354888/41094/45906/33156/34927/32083/38005/37805/34193/31364/47091/34284/35051	64
GO:0002700	BP	GO:0002700	regulation of production of molecular mediator of immune response	16/1867	49/12866	0.00104902	0.00291717	0.00125902	43222/49045/32152/41943/31011/36748/41087/44339/35045/3355109/33225/43256/44849/35341/34969/30981	16
GO:0019991	BP	GO:0019991	septate junction assembly	16/1867	49/12866	0.00104902	0.00291717	0.00125902	44039/44071/26067049/42064/44448/31644/31168/42672/46187/37205/36363/33156/34927/32083/36104/40831	16
GO:0006458	BP	GO:0006458	'de novo' protein folding	13/1867	36/12866	0.00106669	0.00295755	0.00127645	41840/318211/50022/31215/42029/40055/48583/48582/36308/42649/42852/36583/32133	13
GO:0035017	BP	GO:0035017	cuticle pattern formation	13/1867	36/12866	0.00106669	0.00295755	0.00127645	40694/43718/44437/43402/40090/43767/34009/31717/31248/31429/33156/45307/34882	13
GO:0071902	BP	GO:0071902	positive regulation of protein serine/threonine kinase activity	13/1867	36/12866	0.00106669	0.00295755	0.00127645	33981/14462485/32257/37247/35425/49816/39961/41020/44030/38146/34250/36497/41801	13
GO:0048512	BP	GO:0048512	circadian behavior	28/1867	107/12866	0.00109014	0.0030196	0.00130323	48448/2768685/33139/43856/35486/34896/43808/32976/42504/35419/36041/32020/34189/33759/43958/33111/44965/38811/38174/38146/49070/32080/31248/43673/32083/3772082/35540/34284	28
GO:0060260	BP	GO:0060260	regulation of transcription initiation from RNA polymerase II promoter	10/1867	24/12866	0.0011283	0.00311916	0.0013462	53444/41294/44437/33105/34120/42828/39164/117294/34370/40813	10
GO:2000142	BP	GO:2000142	regulation of DNA-templated transcription, initiation	10/1867	24/12866	0.0011283	0.00311916	0.0013462	53444/41294/44437/33105/34120/42828/39164/117294/34370/40813	10
GO:0099536	BP	GO:0099536	synaptic signaling	64/1867	304/12866	0.0011348	0.00313406	0.00135263	3346167/41193/37142/33563/43163/41840/40521/43828/33921/46068/48973/41398/37800/36395/43856/39900/42171/32343/36526/39454/42327/39747/40305/33461/38231/40863/42467/32430/36460/42169/31269/37778/33105/37912/41701/37734/36699/43823/34966/37729/41957/32981/34264/33204/38493/36384/40459/33753/36080/45928/39297/3354888/41094/45906/33156/34927/32083/38005/37805/34193/31364/47091/34284/35051	64
GO:0006304	BP	GO:0006304	DNA modification	6/1867	10/12866	0.00114937	0.00315265	0.00136065	41483/37962/2768870/31260/40816/31139	6
GO:0045035	BP	GO:0045035	sensory organ precursor cell division	6/1867	10/12866	0.00114937	0.00315265	0.00136065	35696/39753/34328/34924/36001/34263	6
GO:0048096	BP	GO:0048096	chromatin-mediated maintenance of transcription	6/1867	10/12866	0.00114937	0.00315265	0.00136065	40793/5740664/40133/43819/34595/42936	6
GO:0048738	BP	GO:0048738	cardiac muscle tissue development	6/1867	10/12866	0.00114937	0.00315265	0.00136065	34068/39958/42536/32794/32536/35540	6
GO:0097150	BP	GO:0097150	neuronal stem cell population maintenance	6/1867	10/12866	0.00114937	0.00315265	0.00136065	40171/40657/31293/45368/43151/34968	6
GO:1902808	BP	GO:1902808	positive regulation of cell cycle G1/S phase transition	6/1867	10/12866	0.00114937	0.00315265	0.00136065	33641/34924/43767/34881/31293/39340	6
GO:1903312	BP	GO:1903312	negative regulation of mRNA metabolic process	6/1867	10/12866	0.00114937	0.00315265	0.00136065	3772180/33982/36889/34370/39049/35235	6
GO:0031532	BP	GO:0031532	actin cytoskeleton reorganization	11/1867	28/12866	0.00115224	0.00315745	0.00136272	38898/38438/43974/35950/42501/35564/39572/32981/38146/34793/42946	11
GO:0031346	BP	GO:0031346	positive regulation of cell projection organization	17/1867	54/12866	0.00117527	0.00321505	0.00138759	38898/40694/47594/40191/40680/246497/31075/39879/41957/32981/38146/38493/34793/45307/37201/32078/35259	17
GO:0072659	BP	GO:0072659	protein localization to plasma membrane	15/1867	45/12866	0.00117554	0.00321505	0.00138759	39686/33402/37142/33563/43163/33981/40168/33409/40694/47594/42501/32981/33196/45928/47091	15
GO:0010256	BP	GO:0010256	endomembrane system organization	40/1867	171/12866	0.00124136	0.00339177	0.00146386	39686/33402/37188/37142/33859/36337/45012/33984/38898/33409/40694/42358/35696/36040/38231/40557/41177/33721/318890/317826/43547/42996/31105/35054/44438/32796/31849/34966/34286/45374/43466/45928/32543/34954/33782/44819/38291/31118/47091/33757	40
GO:0045862	BP	GO:0045862	positive regulation of proteolysis	18/1867	59/12866	0.00128098	0.00349662	0.00150911	42185/37247/34896/36040/38873/37542/31011/43514/35288/32796/32221/36280/34392/35864/40610/31248/43673/34996	18
GO:0043086	BP	GO:0043086	negative regulation of catalytic activity	26/1867	98/12866	0.00130079	0.00354725	0.00153096	38160/49805/42077/40234/39753/45969/43481/5740313/39554/31074/31105/45041/37233/38961/33959/34688/36748/38424/33965/34924/36001/49070/36497/31716/31248/33156	26
GO:0010975	BP	GO:0010975	regulation of neuron projection development	25/1867	93/12866	0.00130512	0.00355564	0.00153458	44039/33861/40694/31905/34772/39958/249072/41995/31075/43974/39879/32398/36791/32119/36377/41957/32981/38146/39717/38493/38879/45307/36039/32078/35259	25
GO:0002775	BP	GO:0002775	antimicrobial peptide production	16/1867	50/12866	0.00133797	0.00363808	0.00157016	43222/49045/32152/41943/31011/36748/41087/44339/35045/3355109/33225/43256/44849/35341/34969/30981	16
GO:0035264	BP	GO:0035264	multicellular organism growth	16/1867	50/12866	0.00133797	0.00363808	0.00157016	3346167/38144/43096/32257/35425/117369/42890/31220/38654/41957/40180/35717/41140/40104/31227/43383	16
GO:0007111	BP	GO:0007111	meiosis II cytokinesis	8/1867	17/12866	0.00138192	0.00373954	0.00161395	33402/43163/317833/42077/42306/35054/45374/38879	8
GO:0030713	BP	GO:0030713	ovarian follicle cell stalk formation	8/1867	17/12866	0.00138192	0.00373954	0.00161395	38898/42504/42428/32080/31293/41168/31262/42313	8
GO:0035073	BP	GO:0035073	pupariation	8/1867	17/12866	0.00138192	0.00373954	0.00161395	33981/36203/34352/31120/40045/35540/44811/47767	8
GO:0045840	BP	GO:0045840	positive regulation of mitotic nuclear division	8/1867	17/12866	0.00138192	0.00373954	0.00161395	44118/45922/5740853/49580/36264/31816/35800/31248	8
GO:0051785	BP	GO:0051785	positive regulation of nuclear division	8/1867	17/12866	0.00138192	0.00373954	0.00161395	44118/45922/5740853/49580/36264/31816/35800/31248	8
GO:0031667	BP	GO:0031667	response to nutrient levels	37/1867	156/12866	0.00142458	0.0038513	0.00166218	41823/32136/36776/42515/42850/35790/3885647/33569/39454/117369/39554/32001/38013/35885/31105/43904/34070/42672/38824/38654/31027/37733/41087/37729/35881/40180/43236/48535/45928/3354888/41140/42852/39078/36104/44817/31118/47767	37
GO:0006892	BP	GO:0006892	post-Golgi vesicle-mediated transport	13/1867	37/12866	0.00142881	0.00385531	0.00166391	33402/41193/37142/33563/33434/34110/38614/43223/34840/42501/39717/44819/47091	13
GO:0034620	BP	GO:0034620	cellular response to unfolded protein	13/1867	37/12866	0.00142881	0.00385531	0.00166391	41840/42358/50022/251645/31215/44226/40055/48583/48582/42852/36583/32133/47767	13
GO:0006888	BP	GO:0006888	ER to Golgi vesicle-mediated transport	20/1867	69/12866	0.00143289	0.00386262	0.00166707	39769/36641/33434/33409/40694/39090/40094/38614/31030/36285/41177/318890/42996/248102/44437/42524/34966/32820/48986/33281	20
GO:0051223	BP	GO:0051223	regulation of protein transport	17/1867	55/12866	0.00147473	0.00397161	0.00171411	41704/32425/36046/33139/39747/42896/38721/42501/36748/36264/37841/47251/41957/31248/43673/33156/31118	17
GO:0050657	BP	GO:0050657	nucleic acid transport	28/1867	109/12866	0.00147932	0.00397639	0.00171617	39769/50428/31097/14462484/41666/42642/317878/34549/43096/41973/39090/39130/32630/3354919/31195/44409/44072/42841/37733/33781/31816/31106/43517/37402/35235/31239/45848/35051	28
GO:0050658	BP	GO:0050658	RNA transport	28/1867	109/12866	0.00147932	0.00397639	0.00171617	39769/50428/31097/14462484/41666/42642/317878/34549/43096/41973/39090/39130/32630/3354919/31195/44409/44072/42841/37733/33781/31816/31106/43517/37402/35235/31239/45848/35051	28
GO:0019915	BP	GO:0019915	lipid storage	15/1867	46/12866	0.00151377	0.00405652	0.00175076	42515/46068/49580/31014/43904/35998/40901/34487/37617/41957/43950/32820/31381/38513/43518	15
GO:0045746	BP	GO:0045746	negative regulation of Notch signaling pathway	15/1867	46/12866	0.00151377	0.00405652	0.00175076	32225/31746/34377/42896/34665/39958/35933/33196/34263/33156/42445/45307/31589/32078/31118	15
GO:0009124	BP	GO:0009124	nucleoside monophosphate biosynthetic process	22/1867	79/12866	0.0015149	0.00405652	0.00175076	42620/33711/33461/34529/43582/33499/37834/32228/40936/43447/44046/37617/38447/31293/42493/35886/32545/35728/33351/45830/33986/33847	22
GO:0051168	BP	GO:0051168	nuclear export	22/1867	79/12866	0.0015149	0.00405652	0.00175076	50428/31097/14462484/41666/317878/34549/41973/32630/118436/3354919/31195/37149/44409/35016/44072/33781/31816/31106/35223/37402/35235/45848	22
GO:0007268	BP	GO:0007268	chemical synaptic transmission	63/1867	302/12866	0.00156437	0.00417817	0.00180326	3346167/41193/37142/33563/43163/41840/40521/43828/33921/46068/48973/41398/37800/36395/43856/39900/42171/36526/39454/42327/39747/40305/33461/38231/40863/42467/32430/36460/42169/31269/37778/33105/37912/41701/37734/36699/43823/34966/37729/41957/32981/34264/33204/38493/36384/40459/33753/36080/45928/39297/3354888/41094/45906/33156/34927/32083/38005/37805/34193/31364/47091/34284/35051	63
GO:0098916	BP	GO:0098916	anterograde trans-synaptic signaling	63/1867	302/12866	0.00156437	0.00417817	0.00180326	3346167/41193/37142/33563/43163/41840/40521/43828/33921/46068/48973/41398/37800/36395/43856/39900/42171/36526/39454/42327/39747/40305/33461/38231/40863/42467/32430/36460/42169/31269/37778/33105/37912/41701/37734/36699/43823/34966/37729/41957/32981/34264/33204/38493/36384/40459/33753/36080/45928/39297/3354888/41094/45906/33156/34927/32083/38005/37805/34193/31364/47091/34284/35051	63
GO:0002803	BP	GO:0002803	positive regulation of antibacterial peptide production	9/1867	21/12866	0.00157367	0.00417817	0.00180326	43222/41943/31011/36748/41087/44339/35045/3355109/43256	9
GO:0006963	BP	GO:0006963	positive regulation of antibacterial peptide biosynthetic process	9/1867	21/12866	0.00157367	0.00417817	0.00180326	43222/41943/31011/36748/41087/44339/35045/3355109/43256	9
GO:0010528	BP	GO:0010528	regulation of transposition	9/1867	21/12866	0.00157367	0.00417817	0.00180326	3355150/34331/40489/34521/41919/31429/37402/31988/31262	9
GO:0044419	BP	GO:0044419	interspecies interaction between organisms	9/1867	21/12866	0.00157367	0.00417817	0.00180326	36040/35933/33905/42166/44409/47408/34070/42841/35540	9
GO:0046580	BP	GO:0046580	negative regulation of Ras protein signal transduction	9/1867	21/12866	0.00157367	0.00417817	0.00180326	38160/33139/32754/43481/43901/44672/38424/44030/39158	9
GO:0051085	BP	GO:0051085	chaperone cofactor-dependent protein refolding	9/1867	21/12866	0.00157367	0.00417817	0.00180326	41840/318211/50022/31215/48583/48582/42852/36583/32133	9
GO:1901800	BP	GO:1901800	positive regulation of proteasomal protein catabolic process	9/1867	21/12866	0.00157367	0.00417817	0.00180326	36040/38873/37542/32796/32221/35864/40610/31248/43673	9
GO:0099504	BP	GO:0099504	synaptic vesicle cycle	31/1867	125/12866	0.00157867	0.00418748	0.00180727	3346167/41193/37142/33563/43163/36614/39720/35026/36526/39747/32771/40863/42467/31269/37778/38736/36699/43823/34966/35197/38493/40459/36080/45928/33156/34927/34193/44819/39866/47091/35051	31
GO:0043434	BP	GO:0043434	response to peptide hormone	18/1867	60/12866	0.0015859	0.00420271	0.00181385	38160/43580/31097/41084/40168/44251/41641/39152/31220/31016/42504/33203/38017/35742/33262/41957/32601/38513	18
GO:0071826	BP	GO:0071826	ribonucleoprotein complex subunit organization	37/1867	157/12866	0.00160896	0.00425753	0.00183751	42058/14462484/41843/36544/49809/44668/34080/32953/37413/36269/37335/3355124/42842/43864/31146/36306/33234/41347/3355041/37235/39195/34286/32635/39088/39433/31840/34364/47218/39849/31054/37065/31106/41919/41066/32700/36314/31208	37
GO:0009135	BP	GO:0009135	purine nucleoside diphosphate metabolic process	11/1867	29/12866	0.00161565	0.00425753	0.00183751	42620/33461/43582/37834/43447/38447/31293/35886/32545/35728/33351	11
GO:0009179	BP	GO:0009179	purine ribonucleoside diphosphate metabolic process	11/1867	29/12866	0.00161565	0.00425753	0.00183751	42620/33461/43582/37834/43447/38447/31293/35886/32545/35728/33351	11
GO:0009185	BP	GO:0009185	ribonucleoside diphosphate metabolic process	11/1867	29/12866	0.00161565	0.00425753	0.00183751	42620/33461/43582/37834/43447/38447/31293/35886/32545/35728/33351	11
GO:0046031	BP	GO:0046031	ADP metabolic process	11/1867	29/12866	0.00161565	0.00425753	0.00183751	42620/33461/43582/37834/43447/38447/31293/35886/32545/35728/33351	11
GO:0050000	BP	GO:0050000	chromosome localization	11/1867	29/12866	0.00161565	0.00425753	0.00183751	41014/46006/41585/318874/40508/43901/36264/39068/35225/40232/37618	11
GO:0032434	BP	GO:0032434	regulation of proteasomal ubiquitin-dependent protein catabolic process	10/1867	25/12866	0.00163833	0.0043052	0.00185808	36040/42896/38873/37542/32796/32221/35864/40610/31248/43673	10
GO:0035096	BP	GO:0035096	larval midgut cell programmed cell death	10/1867	25/12866	0.00163833	0.0043052	0.00185808	42850/42185/40998/36040/39454/32001/35998/37733/42898/38456	10
GO:0051402	BP	GO:0051402	neuron apoptotic process	10/1867	25/12866	0.00163833	0.0043052	0.00185808	33212/39720/37247/36040/38983/43958/31293/31716/42761/36240	10
GO:0034655	BP	GO:0034655	nucleobase-containing compound catabolic process	41/1867	179/12866	0.00166761	0.00437807	0.00188953	42620/42058/37511/14462484/41666/36544/42358/35003/37413/319033/41552/33461/34529/3355150/43582/5740252/43808/34416/42842/35746/44409/40683/39034/43447/32222/42880/34286/39049/38885/35788/38447/34521/31293/41919/41094/35886/41066/32545/35728/33351/48228	41
GO:0002440	BP	GO:0002440	production of molecular mediator of immune response	16/1867	51/12866	0.00169113	0.00442744	0.00191084	43222/49045/32152/41943/31011/36748/41087/44339/35045/3355109/33225/43256/44849/35341/34969/30981	16
GO:0035966	BP	GO:0035966	response to topologically incorrect protein	16/1867	51/12866	0.00169113	0.00442744	0.00191084	41840/41704/42358/34896/50022/251645/31215/44226/40055/48583/48582/39297/42852/36583/32133/47767	16
GO:0061844	BP	GO:0061844	antimicrobial humoral immune response mediated by antimicrobial peptide	16/1867	51/12866	0.00169113	0.00442744	0.00191084	43222/49045/32152/41943/31011/36748/41087/44339/35045/3355109/33225/43256/44849/35341/34969/30981	16
GO:0031570	BP	GO:0031570	DNA integrity checkpoint	14/1867	42/12866	0.00169908	0.00444411	0.00191804	40793/43856/37247/34993/38492/326205/43709/35288/34842/31872/34411/35225/40003/47121	14
GO:0007286	BP	GO:0007286	spermatid development	32/1867	131/12866	0.00174596	0.00456249	0.00196913	34338/43163/36072/45683/42927/34896/40682/39753/49701/34894/35054/42199/43402/47408/31011/37356/41569/37798/40667/34805/31405/36390/48571/43950/32981/44021/34500/44160/45928/41181/35540/31521	32
GO:0000916	BP	GO:0000916	actomyosin contractile ring contraction	7/1867	14/12866	0.00179871	0.00468296	0.00202112	43163/317833/42306/43547/35054/42501/45374	7
GO:0010458	BP	GO:0010458	exit from mitosis	7/1867	14/12866	0.00179871	0.00468296	0.00202112	44118/35522/45922/34924/33218/34968/39340	7
GO:0036098	BP	GO:0036098	male germ-line stem cell population maintenance	7/1867	14/12866	0.00179871	0.00468296	0.00202112	36150/45826/251414/45655/38169/43229/33432	7
GO:0036213	BP	GO:0036213	contractile ring contraction	7/1867	14/12866	0.00179871	0.00468296	0.00202112	43163/317833/42306/43547/35054/42501/45374	7
GO:0032869	BP	GO:0032869	cellular response to insulin stimulus	17/1867	56/12866	0.00183605	0.00477577	0.00206118	38160/43580/31097/41084/40168/44251/41641/39152/31220/31016/42504/33203/38017/35742/33262/41957/38513	17
GO:0007093	BP	GO:0007093	mitotic cell cycle checkpoint	15/1867	47/12866	0.00192973	0.00501018	0.00216234	35522/34993/59247/326205/40508/35288/36791/34842/36264/33965/31872/34411/40848/35225/40003	15
GO:0070828	BP	GO:0070828	heterochromatin organization	15/1867	47/12866	0.00192973	0.00501018	0.00216234	41840/41483/40217/43016/32268/34885/34592/42428/34521/32080/41627/39581/31442/33782/36527	15
GO:0009416	BP	GO:0009416	response to light stimulus	38/1867	164/12866	0.00194259	0.00503892	0.00217475	7354403/44266/33212/33897/42171/40149/32343/32547/3355013/35974/32771/33194/40863/43481/251414/43904/34831/34636/34842/42481/37447/43950/31357/45382/33204/38493/36384/34500/32603/45959/37888/35717/32340/41066/43673/32083/37805/36329	38
GO:0042594	BP	GO:0042594	response to starvation	32/1867	132/12866	0.00199092	0.00515955	0.00222681	41823/32136/36776/42515/42850/35790/3885647/33569/39454/117369/32001/38013/35885/31105/43904/34070/42672/38824/31027/37733/41087/37729/40180/43236/48535/3354888/41140/42852/39078/36104/31118/47767	32
GO:0098542	BP	GO:0098542	defense response to other organism	60/1867	288/12866	0.00206043	0.00533262	0.00230151	44071/35596/31746/42850/43222/49045/34068/40191/33569/34838/49077/41611/42299/40668/38821/39978/32976/34652/44728/41943/31011/42672/37586/44205/42428/34636/34840/41265/31332/36748/40378/33621/41087/44339/45467/37232/35045/44910/43283/42160/3355109/38153/32820/33229/43749/32080/33386/34364/37277/35927/43256/37386/40739/42922/37069/39078/37068/34193/34969/32358	60
GO:0043409	BP	GO:0043409	negative regulation of MAPK cascade	12/1867	34/12866	0.00206717	0.00533262	0.00230151	38160/33212/43481/31016/37233/31332/38424/33346/31293/31248/44851/31582	12
GO:0045793	BP	GO:0045793	positive regulation of cell size	12/1867	34/12866	0.00206717	0.00533262	0.00230151	39686/3346167/31903/32257/117369/33203/38017/43709/38654/41957/33210/41140	12
GO:1902749	BP	GO:1902749	regulation of cell cycle G2/M phase transition	12/1867	34/12866	0.00206717	0.00533262	0.00230151	34993/326205/42971/31872/42453/34411/39673/43466/32543/40003/34954/3772082	12
GO:2000116	BP	GO:2000116	regulation of cysteine-type endopeptidase activity	12/1867	34/12866	0.00206717	0.00533262	0.00230151	42077/42185/37247/34896/39753/31011/43514/35288/36748/36280/34392/34996	12
GO:0032103	BP	GO:0032103	positive regulation of response to external stimulus	16/1867	52/12866	0.00211918	0.00546179	0.00235726	36746/43222/41943/31011/36748/41087/44339/35045/41957/38146/3355109/43256/45307/32078/35341/34969	16
GO:0042048	BP	GO:0042048	olfactory behavior	24/1867	91/12866	0.00213635	0.005501	0.00237418	44531/44448/36544/40305/32771/49701/33194/47384/326198/46719/32821/34831/33288/36203/44355/35253/36059/36497/34364/37455/45928/31248/31364/34284	24
GO:0032968	BP	GO:0032968	positive regulation of transcription elongation from RNA polymerase II promoter	8/1867	18/12866	0.00217341	0.0055659	0.00240219	37586/40171/41290/40790/31722/41737/38248/33692	8
GO:0046427	BP	GO:0046427	positive regulation of JAK-STAT cascade	8/1867	18/12866	0.00217341	0.0055659	0.00240219	41431/34416/50070/39164/42898/34924/32551/42453	8
GO:0046622	BP	GO:0046622	positive regulation of organ growth	8/1867	18/12866	0.00217341	0.0055659	0.00240219	33185/33212/34179/117369/326214/38654/317824/41957	8
GO:0051642	BP	GO:0051642	centrosome localization	8/1867	18/12866	0.00217341	0.0055659	0.00240219	42896/40675/42501/36791/33965/44160/34263/42946	8
GO:0061013	BP	GO:0061013	regulation of mRNA catabolic process	8/1867	18/12866	0.00217341	0.0055659	0.00240219	3355150/39034/32222/39049/34521/41919/41094/41066	8
GO:1904894	BP	GO:1904894	positive regulation of STAT cascade	8/1867	18/12866	0.00217341	0.0055659	0.00240219	41431/34416/50070/39164/42898/34924/32551/42453	8
GO:0050777	BP	GO:0050777	negative regulation of immune response	14/1867	43/12866	0.00218807	0.00559836	0.0024162	42850/40234/34838/42821/44728/42428/31332/117294/44910/43749/33386/33782/36057/44811	14
GO:0007368	BP	GO:0007368	determination of left/right symmetry	6/1867	11/12866	0.00221872	0.0056613	0.00244336	34445/31816/38146/38153/42536/37386	6
GO:0048100	BP	GO:0048100	wing disc anterior/posterior pattern formation	6/1867	11/12866	0.00221872	0.0056613	0.00244336	33529/43767/33753/33196/36240/33432	6
GO:0035011	BP	GO:0035011	melanotic encapsulation of foreign target	11/1867	30/12866	0.00222071	0.0056613	0.00244336	38050/32425/47594/39900/44513/41641/44052/41136/32981/38146/38723	11
GO:2000058	BP	GO:2000058	regulation of ubiquitin-dependent protein catabolic process	11/1867	30/12866	0.00222071	0.0056613	0.00244336	37247/36040/42896/38873/37542/32796/32221/35864/40610/31248/43673	11
GO:0048149	BP	GO:0048149	behavioral response to ethanol	17/1867	57/12866	0.00226886	0.00577882	0.00249408	40680/248194/39137/31168/39085/36041/37734/36699/35253/37455/33281/3354888/41094/32083/31364/34284/3771877	17
GO:0007099	BP	GO:0007099	centriole replication	10/1867	26/12866	0.00232	0.00585992	0.00252908	36341/42927/40682/42504/36491/47877/45959/43466/32543/36329	10
GO:0044719	BP	GO:0044719	regulation of imaginal disc-derived wing size	10/1867	26/12866	0.00232	0.00585992	0.00252908	36048/37823/34924/44548/42226/34009/34132/42445/37089/34330	10
GO:0046660	BP	GO:0046660	female sex differentiation	10/1867	26/12866	0.00232	0.00585992	0.00252908	40090/37841/37785/48535/39849/36380/41181/45881/36240/32078	10
GO:0060966	BP	GO:0060966	regulation of gene silencing by RNA	10/1867	26/12866	0.00232	0.00585992	0.00252908	40793/41025/45655/40489/34293/37447/38428/31381/44819/43518	10
GO:0008101	BP	GO:0008101	decapentaplegic signaling pathway	9/1867	22/12866	0.00232358	0.00585992	0.00252908	36614/38525/34665/33224/38736/33218/33753/40605/41273	9
GO:0009826	BP	GO:0009826	unidimensional cell growth	9/1867	22/12866	0.00232358	0.00585992	0.00252908	40620/42501/38146/34009/33753/31554/37386/44851/41118	9
GO:0010324	BP	GO:0010324	membrane invagination	9/1867	22/12866	0.00232358	0.00585992	0.00252908	33402/34824/42467/33890/43775/38146/31652/35540/45278	9
GO:0032196	BP	GO:0032196	transposition	9/1867	22/12866	0.00232358	0.00585992	0.00252908	3355150/34331/40489/34521/41919/31429/37402/31988/31262	9
GO:0046822	BP	GO:0046822	regulation of nucleocytoplasmic transport	9/1867	22/12866	0.00232358	0.00585992	0.00252908	41704/33139/38721/36748/41957/31248/38669/43673/35235	9
GO:0051310	BP	GO:0051310	metaphase plate congression	9/1867	22/12866	0.00232358	0.00585992	0.00252908	41014/46006/41585/318874/40508/43901/36264/35225/40232	9
GO:0099024	BP	GO:0099024	plasma membrane invagination	9/1867	22/12866	0.00232358	0.00585992	0.00252908	33402/34824/42467/33890/43775/38146/31652/35540/45278	9
GO:0090087	BP	GO:0090087	regulation of peptide transport	18/1867	62/12866	0.00238177	0.00599592	0.00258778	38109/41704/32425/36046/33139/39747/42896/38721/42501/36748/36264/37841/47251/41957/31248/43673/33156/31118	18
GO:1901652	BP	GO:1901652	response to peptide	18/1867	62/12866	0.00238177	0.00599592	0.00258778	38160/43580/31097/41084/40168/44251/41641/39152/31220/31016/42504/33203/38017/35742/33262/41957/32601/38513	18
GO:0051651	BP	GO:0051651	maintenance of location in cell	13/1867	39/12866	0.00246052	0.00618314	0.00266858	34427/3771968/38978/37233/46415/44965/43770/3355109/40517/31201/38879/37402/31521	13
GO:0072525	BP	GO:0072525	pyridine-containing compound biosynthetic process	13/1867	39/12866	0.00246052	0.00618314	0.00266858	42620/33461/43582/39066/36507/40925/43447/38447/31293/35886/32545/35728/33351	13
GO:0048066	BP	GO:0048066	developmental pigmentation	29/1867	118/12866	0.00253959	0.00637613	0.00275188	38109/33139/33409/40694/42130/32257/40528/41025/42665/41020/31017/42672/44643/42664/46187/34009/31381/31429/33045/34903/38067/3772082/45883/44819/32078/33432/31118/43938/43518	29
GO:0022613	BP	GO:0022613	ribonucleoprotein complex biogenesis	64/1867	314/12866	0.00260121	0.00652503	0.00281614	31097/42058/37511/14462484/41843/36544/49809/44668/34080/37589/32953/31700/34839/8674019/41973/37413/319033/37873/37335/33194/3355124/326192/42842/34419/43864/31195/31146/36306/44391/45021/33234/41347/32338/3355041/44072/38983/33487/44173/40457/31588/41139/37235/39195/46201/46032/32635/37292/31701/34352/39088/39433/31840/34364/47218/39849/31054/37065/31106/41919/37662/32700/36314/31208/40451	64
GO:0009132	BP	GO:0009132	nucleoside diphosphate metabolic process	12/1867	35/12866	0.00273639	0.00685801	0.00295985	42620/33461/43582/37834/43447/38447/31293/35886/32545/35728/33351/43739	12
GO:0071375	BP	GO:0071375	cellular response to peptide hormone stimulus	17/1867	58/12866	0.00278366	0.00696409	0.00300563	38160/43580/31097/41084/40168/44251/41641/39152/31220/31016/42504/33203/38017/35742/33262/41957/38513	17
GO:1901653	BP	GO:1901653	cellular response to peptide	17/1867	58/12866	0.00278366	0.00696409	0.00300563	38160/43580/31097/41084/40168/44251/41641/39152/31220/31016/42504/33203/38017/35742/33262/41957/38513	17
GO:0008286	BP	GO:0008286	insulin receptor signaling pathway	14/1867	44/12866	0.00278768	0.00696795	0.0030073	38160/31097/44251/41641/39152/31220/31016/42504/33203/38017/35742/33262/41957/38513	14
GO:0000076	BP	GO:0000076	DNA replication checkpoint	7/1867	15/12866	0.00295292	0.00731608	0.00315755	43856/34993/38492/326205/31872/40003/47121	7
GO:0007220	BP	GO:0007220	Notch receptor processing	7/1867	15/12866	0.00295292	0.00731608	0.00315755	34772/40260/31381/44819/31589/31118/43869	7
GO:0009799	BP	GO:0009799	specification of symmetry	7/1867	15/12866	0.00295292	0.00731608	0.00315755	34445/31816/43283/38146/38153/42536/37386	7
GO:0009855	BP	GO:0009855	determination of bilateral symmetry	7/1867	15/12866	0.00295292	0.00731608	0.00315755	34445/31816/43283/38146/38153/42536/37386	7
GO:0031398	BP	GO:0031398	positive regulation of protein ubiquitination	7/1867	15/12866	0.00295292	0.00731608	0.00315755	38144/45922/39753/42821/34968/32855/32358	7
GO:0034502	BP	GO:0034502	protein localization to chromosome	7/1867	15/12866	0.00295292	0.00731608	0.00315755	41014/40170/31027/36791/31187/44160/43229	7
GO:0035296	BP	GO:0035296	regulation of tube diameter	7/1867	15/12866	0.00295292	0.00731608	0.00315755	36337/33409/44855/44851/31364/35540/33432	7
GO:0045611	BP	GO:0045611	negative regulation of hemocyte differentiation	7/1867	15/12866	0.00295292	0.00731608	0.00315755	34277/33226/31293/34009/33225/41944/41085	7
GO:0046958	BP	GO:0046958	nonassociative learning	7/1867	15/12866	0.00295292	0.00731608	0.00315755	36544/39212/34364/34132/31248/44817/32585	7
GO:0070988	BP	GO:0070988	demethylation	7/1867	15/12866	0.00295292	0.00731608	0.00315755	31374/34377/40217/2768870/318918/31260/31139	7
GO:0002225	BP	GO:0002225	positive regulation of antimicrobial peptide production	11/1867	31/12866	0.00299706	0.00736712	0.00317958	43222/41943/31011/36748/41087/44339/35045/3355109/43256/35341/34969	11
GO:0002699	BP	GO:0002699	positive regulation of immune effector process	11/1867	31/12866	0.00299706	0.00736712	0.00317958	43222/41943/31011/36748/41087/44339/35045/3355109/43256/35341/34969	11
GO:0002702	BP	GO:0002702	positive regulation of production of molecular mediator of immune response	11/1867	31/12866	0.00299706	0.00736712	0.00317958	43222/41943/31011/36748/41087/44339/35045/3355109/43256/35341/34969	11
GO:0002760	BP	GO:0002760	positive regulation of antimicrobial humoral response	11/1867	31/12866	0.00299706	0.00736712	0.00317958	43222/41943/31011/36748/41087/44339/35045/3355109/43256/35341/34969	11
GO:0002922	BP	GO:0002922	positive regulation of humoral immune response	11/1867	31/12866	0.00299706	0.00736712	0.00317958	43222/41943/31011/36748/41087/44339/35045/3355109/43256/35341/34969	11
GO:0003382	BP	GO:0003382	epithelial cell morphogenesis	11/1867	31/12866	0.00299706	0.00736712	0.00317958	49045/47594/42896/43402/33470/40517/32080/31554/31248/37201/3355131	11
GO:0010501	BP	GO:0010501	RNA secondary structure unwinding	11/1867	31/12866	0.00299706	0.00736712	0.00317958	42595/45826/3354919/40530/40457/33781/39195/34364/40739/38905/33835	11
GO:0043281	BP	GO:0043281	regulation of cysteine-type endopeptidase activity involved in apoptotic process	11/1867	31/12866	0.00299706	0.00736712	0.00317958	42077/42185/34896/39753/31011/43514/35288/36748/36280/34392/34996	11
GO:0050821	BP	GO:0050821	protein stabilization	11/1867	31/12866	0.00299706	0.00736712	0.00317958	40982/35007/49077/42896/44643/43958/34225/38232/46035/36059/47877	11
GO:0031123	BP	GO:0031123	RNA 3'-end processing	21/1867	78/12866	0.00300838	0.00738205	0.00318602	53444/37511/14462484/31496/42240/41294/32152/319033/37873/44250/49636/33487/34370/35788/42752/41801/3354994/31106/37662/42297/35235	21
GO:0045471	BP	GO:0045471	response to ethanol	21/1867	78/12866	0.00300838	0.00738205	0.00318602	40305/40680/248194/39137/31168/39085/36041/38017/37734/36699/34256/35253/37455/33281/3354888/41094/32083/31364/34284/40048/3771877	21
GO:0007034	BP	GO:0007034	vacuolar transport	15/1867	49/12866	0.00304872	0.00746804	0.00322313	42850/34110/38614/39523/41025/35933/43223/246605/31105/47408/42841/39717/44819/31118/47091	15
GO:0070507	BP	GO:0070507	regulation of microtubule cytoskeleton organization	15/1867	49/12866	0.00304872	0.00746804	0.00322313	33863/36072/40682/45969/38231/41392/42504/43901/36491/36264/31816/31248/32107/43517/33782	15
GO:0006986	BP	GO:0006986	response to unfolded protein	13/1867	40/12866	0.00316886	0.00775558	0.00334723	41840/42358/50022/251645/31215/44226/40055/48583/48582/42852/36583/32133/47767	13
GO:0006096	BP	GO:0006096	glycolytic process	10/1867	27/12866	0.00321178	0.00782664	0.0033779	42620/33461/43582/43447/38447/31293/35886/32545/35728/33351	10
GO:0006757	BP	GO:0006757	ATP generation from ADP	10/1867	27/12866	0.00321178	0.00782664	0.0033779	42620/33461/43582/43447/38447/31293/35886/32545/35728/33351	10
GO:0006891	BP	GO:0006891	intra-Golgi vesicle-mediated transport	10/1867	27/12866	0.00321178	0.00782664	0.0033779	33402/33984/39090/38614/43547/248102/35054/34636/32820/47091	10
GO:0042866	BP	GO:0042866	pyruvate biosynthetic process	10/1867	27/12866	0.00321178	0.00782664	0.0033779	42620/33461/43582/43447/38447/31293/35886/32545/35728/33351	10
GO:0098534	BP	GO:0098534	centriole assembly	10/1867	27/12866	0.00321178	0.00782664	0.0033779	36341/42927/40682/42504/36491/47877/45959/43466/32543/36329	10
GO:0035099	BP	GO:0035099	hemocyte migration	8/1867	19/12866	0.00328117	0.00796816	0.00343898	33881/43901/41136/32981/38146/31717/37386/41140	8
GO:0035210	BP	GO:0035210	prepupal development	8/1867	19/12866	0.00328117	0.00796816	0.00343898	33981/36203/34352/31120/40045/35540/44811/47767	8
GO:0045167	BP	GO:0045167	asymmetric protein localization involved in cell fate determination	8/1867	19/12866	0.00328117	0.00796816	0.00343898	47594/40031/42379/37065/33156/32083/32703/41446	8
GO:0061842	BP	GO:0061842	microtubule organizing center localization	8/1867	19/12866	0.00328117	0.00796816	0.00343898	42896/40675/42501/36791/33965/44160/34263/42946	8
GO:0006979	BP	GO:0006979	response to oxidative stress	32/1867	136/12866	0.00328954	0.00798159	0.00344478	41309/37741/36776/42850/33212/41387/42743/42131/33569/32343/39454/36242/34872/43481/326216/246599/31760/42672/38654/44046/39651/38326/31444/46035/41957/36927/36878/3354888/3772576/39675/40048/32358	32
GO:0043523	BP	GO:0043523	regulation of neuron apoptotic process	9/1867	23/12866	0.00333154	0.00806268	0.00347977	33212/39720/37247/36040/38983/43958/31293/42761/36240	9
GO:0045467	BP	GO:0045467	R7 cell development	9/1867	23/12866	0.00333154	0.00806268	0.00347977	249072/34636/36606/44548/48317/33281/3354888/42757/35259	9
GO:2000060	BP	GO:2000060	positive regulation of ubiquitin-dependent protein catabolic process	9/1867	23/12866	0.00333154	0.00806268	0.00347977	36040/38873/37542/32796/32221/35864/40610/31248/43673	9
GO:0022618	BP	GO:0022618	ribonucleoprotein complex assembly	34/1867	147/12866	0.00335846	0.00812084	0.00350488	42058/14462484/41843/36544/49809/44668/34080/32953/37413/37335/3355124/42842/43864/31146/36306/33234/41347/3355041/37235/39195/32635/39088/39433/31840/34364/47218/39849/31054/37065/31106/41919/32700/36314/31208	34
GO:0044270	BP	GO:0044270	cellular nitrogen compound catabolic process	43/1867	197/12866	0.00344711	0.00832805	0.0035943	42620/42058/37511/14462484/41666/36544/42358/40528/35003/37413/319033/41552/33461/34529/3355150/43582/5740252/43808/34416/42842/30995/35746/44409/40683/39034/43447/32222/42880/34286/39049/38885/35788/38447/34521/31293/41919/41094/35886/41066/32545/35728/33351/48228	43
GO:0006090	BP	GO:0006090	pyruvate metabolic process	14/1867	45/12866	0.00351573	0.0084793	0.00365958	42620/33461/43582/43244/35970/43447/34256/38447/31293/35886/47173/32545/35728/33351	14
GO:0030307	BP	GO:0030307	positive regulation of cell growth	14/1867	45/12866	0.00351573	0.0084793	0.00365958	34665/42890/326214/38017/38654/45525/41957/38146/32551/32601/41140/43673/45307/32078	14
GO:0099111	BP	GO:0099111	microtubule-based transport	21/1867	79/12866	0.00354912	0.0085525	0.00369117	39686/33863/38957/41788/45683/39454/33230/35576/2768883/249072/42199/36791/31405/41566/3772064/44160/38067/33334/44819/32855/35653	21
GO:0043473	BP	GO:0043473	pigmentation	30/1867	126/12866	0.0036031	0.00867516	0.00374411	38109/33139/33409/40694/42130/32257/40528/41025/42665/31103/41020/31017/42672/44643/42664/46187/34009/31381/31429/33045/34903/38067/3772082/45883/44819/32078/33432/31118/43938/43518	30
GO:0009260	BP	GO:0009260	ribonucleotide biosynthetic process	29/1867	121/12866	0.00376261	0.00904374	0.00390319	42620/39645/8674026/33711/45233/33461/43582/40333/35419/32485/37834/32228/40167/40936/43447/44046/37617/38447/40180/31293/42493/35886/32545/35728/33351/45830/43739/33986/33847	29
GO:0046390	BP	GO:0046390	ribose phosphate biosynthetic process	29/1867	121/12866	0.00376261	0.00904374	0.00390319	42620/39645/8674026/33711/45233/33461/43582/40333/35419/32485/37834/32228/40167/40936/43447/44046/37617/38447/40180/31293/42493/35886/32545/35728/33351/45830/43739/33986/33847	29
GO:0001894	BP	GO:0001894	tissue homeostasis	15/1867	50/12866	0.0037819	0.00907463	0.00391652	41398/38978/42896/44643/37841/36363/31293/41656/33225/35147/37455/31716/31554/41944/37386	15
GO:0008063	BP	GO:0008063	Toll signaling pathway	15/1867	50/12866	0.0037819	0.00907463	0.00391652	31746/43222/49045/42821/41943/41087/35045/33226/43283/43256/41607/48785/32159/41858/34969	15
GO:0007064	BP	GO:0007064	mitotic sister chromatid cohesion	6/1867	12/12866	0.0038954	0.00930732	0.00401695	3354896/36286/44724/41180/31027/31187	6
GO:0007096	BP	GO:0007096	regulation of exit from mitosis	6/1867	12/12866	0.0038954	0.00930732	0.00401695	35522/45922/34924/33218/34968/39340	6
GO:0007100	BP	GO:0007100	mitotic centrosome separation	6/1867	12/12866	0.0038954	0.00930732	0.00401695	45969/49580/43901/39068/43517/41446	6
GO:0035039	BP	GO:0035039	male pronucleus assembly	6/1867	12/12866	0.0038954	0.00930732	0.00401695	33505/47384/43560/37798/36390/43439	6
GO:0046959	BP	GO:0046959	habituation	6/1867	12/12866	0.0038954	0.00930732	0.00401695	36544/39212/34364/31248/44817/32585	6
GO:0032886	BP	GO:0032886	regulation of microtubule-based process	16/1867	55/12866	0.00397552	0.00948711	0.00409454	33863/36072/38491/40682/45969/38231/41392/42504/43901/36491/36264/31816/31248/32107/43517/33782	16
GO:0006165	BP	GO:0006165	nucleoside diphosphate phosphorylation	11/1867	32/12866	0.00397738	0.00948711	0.00409454	42620/33461/43582/43447/38447/31293/35886/32545/35728/33351/43739	11
GO:0070371	BP	GO:0070371	ERK1 and ERK2 cascade	17/1867	60/12866	0.00410588	0.00977706	0.00421968	37741/35576/40858/43481/246638/35207/40660/44355/33704/38232/42160/31872/36059/35717/37455/3354888/37402	17
GO:0070372	BP	GO:0070372	regulation of ERK1 and ERK2 cascade	17/1867	60/12866	0.00410588	0.00977706	0.00421968	37741/35576/40858/43481/246638/35207/40660/44355/33704/38232/42160/31872/36059/35717/37455/3354888/37402	17
GO:1901701	BP	GO:1901701	cellular response to oxygen-containing compound	32/1867	138/12866	0.00417274	0.00992788	0.00428478	38160/43580/37741/31097/41823/41084/40168/44251/34377/40351/41641/39066/39152/31220/31016/44437/42504/33203/38017/42428/37922/35742/36390/33262/41957/36878/36384/3354888/38513/35540/44811/44505	32
GO:0046700	BP	GO:0046700	heterocycle catabolic process	43/1867	199/12866	0.00418422	0.00994678	0.00429293	42620/42058/37511/14462484/41666/36544/42358/40528/35003/37413/319033/41552/33461/34529/3355150/43582/5740252/43808/34416/42842/30995/35746/44409/40683/39034/43447/32222/42880/34286/39049/38885/35788/38447/34521/31293/41919/41094/35886/41066/32545/35728/33351/48228	43
GO:0009156	BP	GO:0009156	ribonucleoside monophosphate biosynthetic process	20/1867	75/12866	0.0042063	0.00999085	0.00431195	42620/33711/33461/43582/37834/32228/40936/43447/44046/37617/38447/31293/42493/35886/32545/35728/33351/45830/33986/33847	20
GO:0006081	BP	GO:0006081	cellular aldehyde metabolic process	10/1867	28/12866	0.00435598	0.0103029	0.00444664	43582/39066/40925/35692/246599/43447/34256/31960/31185/3771877	10
GO:0035069	BP	GO:0035069	larval midgut histolysis	10/1867	28/12866	0.00435598	0.0103029	0.00444664	42850/42185/40998/36040/39454/32001/35998/37733/42898/38456	10
GO:0061136	BP	GO:0061136	regulation of proteasomal protein catabolic process	10/1867	28/12866	0.00435598	0.0103029	0.00444664	36040/42896/38873/37542/32796/32221/35864/40610/31248/43673	10
GO:1903364	BP	GO:1903364	positive regulation of cellular protein catabolic process	10/1867	28/12866	0.00435598	0.0103029	0.00444664	44118/36040/38873/37542/32796/32221/35864/40610/31248/43673	10
GO:1903532	BP	GO:1903532	positive regulation of secretion by cell	10/1867	28/12866	0.00435598	0.0103029	0.00444664	38109/32425/33409/40694/39747/38786/31103/37841/31118/35051	10
GO:0043044	BP	GO:0043044	ATP-dependent chromatin remodeling	14/1867	46/12866	0.00439159	0.0103785	0.00447924	33185/40170/33505/35483/3772329/41602/45655/40657/36390/43439/41942/36238/39744/48632	14
GO:0001672	BP	GO:0001672	regulation of chromatin assembly or disassembly	7/1867	16/12866	0.00459819	0.0107617	0.00464464	32268/42428/37767/32080/41627/49228/38248	7
GO:0007392	BP	GO:0007392	initiation of dorsal closure	7/1867	16/12866	0.00459819	0.0107617	0.00464464	40620/42501/38146/33225/44851/41118/33432	7
GO:0007479	BP	GO:0007479	leg disc proximal/distal pattern formation	7/1867	16/12866	0.00459819	0.0107617	0.00464464	35555/34009/35430/37455/41273/33432/35509	7
GO:0009794	BP	GO:0009794	regulation of mitotic cell cycle, embryonic	7/1867	16/12866	0.00459819	0.0107617	0.00464464	34993/43466/40003/34954/31084/39340/32358	7
GO:0045676	BP	GO:0045676	regulation of R7 cell differentiation	7/1867	16/12866	0.00459819	0.0107617	0.00464464	41084/43481/41785/42289/36497/39158/39884	7
GO:0048634	BP	GO:0048634	regulation of muscle organ development	7/1867	16/12866	0.00459819	0.0107617	0.00464464	39958/37778/37655/33753/31290/33432/44510	7
GO:0060911	BP	GO:0060911	cardiac cell fate commitment	7/1867	16/12866	0.00459819	0.0107617	0.00464464	39212/31293/42536/42757/44849/36039/35540	7
GO:0008015	BP	GO:0008015	blood circulation	12/1867	37/12866	0.0045996	0.0107617	0.00464464	19834948/42596/31601/41636/32020/34189/33759/32314/32794/44849/36057/44817	12
GO:0035329	BP	GO:0035329	hippo signaling	12/1867	37/12866	0.0045996	0.0107617	0.00464464	33131/34179/37247/2768852/42896/32771/35306/317824/33218/32536/33619/39744	12
GO:0045214	BP	GO:0045214	sarcomere organization	12/1867	37/12866	0.0045996	0.0107617	0.00464464	35007/42596/318841/38978/41225/50070/31075/31004/32314/41853/32794/39297	12
GO:0045727	BP	GO:0045727	positive regulation of translation	12/1867	37/12866	0.0045996	0.0107617	0.00464464	14462484/26067080/44173/38811/39049/39108/42752/33968/37065/41094/41066/43385	12
GO:1903362	BP	GO:1903362	regulation of cellular protein catabolic process	12/1867	37/12866	0.0045996	0.0107617	0.00464464	44118/37247/36040/42896/38873/37542/32796/32221/35864/40610/31248/43673	12
GO:0002778	BP	GO:0002778	antibacterial peptide production	9/1867	24/12866	0.00465349	0.0108517	0.00468349	43222/41943/31011/36748/41087/44339/35045/3355109/43256	9
GO:0002780	BP	GO:0002780	antibacterial peptide biosynthetic process	9/1867	24/12866	0.00465349	0.0108517	0.00468349	43222/41943/31011/36748/41087/44339/35045/3355109/43256	9
GO:0002786	BP	GO:0002786	regulation of antibacterial peptide production	9/1867	24/12866	0.00465349	0.0108517	0.00468349	43222/41943/31011/36748/41087/44339/35045/3355109/43256	9
GO:0002808	BP	GO:0002808	regulation of antibacterial peptide biosynthetic process	9/1867	24/12866	0.00465349	0.0108517	0.00468349	43222/41943/31011/36748/41087/44339/35045/3355109/43256	9
GO:0007370	BP	GO:0007370	ventral furrow formation	8/1867	20/12866	0.00478133	0.0111039	0.00479233	34359/42689/39673/37655/34908/37386/32159/41858	8
GO:0007449	BP	GO:0007449	proximal/distal pattern formation, imaginal disc	8/1867	20/12866	0.00478133	0.0111039	0.00479233	35555/31293/34009/35430/37455/41273/33432/35509	8
GO:0010529	BP	GO:0010529	negative regulation of transposition	8/1867	20/12866	0.00478133	0.0111039	0.00479233	3355150/34331/40489/34521/41919/37402/31988/31262	8
GO:0034333	BP	GO:0034333	adherens junction assembly	8/1867	20/12866	0.00478133	0.0111039	0.00479233	33881/44448/41062/47594/42896/40517/37386/32703	8
GO:0050688	BP	GO:0050688	regulation of defense response to virus	8/1867	20/12866	0.00478133	0.0111039	0.00479233	31746/31011/37586/42428/41087/44339/34364/40739	8
GO:0030100	BP	GO:0030100	regulation of endocytosis	16/1867	56/12866	0.00483131	0.0111912	0.00483	44448/34110/39958/32771/35425/40863/42467/34976/34840/35154/34277/31816/35197/39717/34263/35051	16
GO:0070374	BP	GO:0070374	positive regulation of ERK1 and ERK2 cascade	16/1867	56/12866	0.00483131	0.0111912	0.00483	37741/35576/40858/246638/35207/40660/44355/33704/38232/42160/31872/36059/35717/37455/3354888/37402	16
GO:0006342	BP	GO:0006342	chromatin silencing	39/1867	178/12866	0.00483481	0.0111912	0.00483	41840/41423/40793/35522/41483/36118/36544/36794/32941/40217/32965/37962/43016/31015/41965/43797/44703/34592/3772376/3772415/40616/35121/34521/35225/41627/41740/41919/31442/38257/38779/33782/43819/38012/43229/36527/45848/34595/41848/33669	39
GO:0045814	BP	GO:0045814	negative regulation of gene expression, epigenetic	39/1867	178/12866	0.00483481	0.0111912	0.00483	41840/41423/40793/35522/41483/36118/36544/36794/32941/40217/32965/37962/43016/31015/41965/43797/44703/34592/3772376/3772415/40616/35121/34521/35225/41627/41740/41919/31442/38257/38779/33782/43819/38012/43229/36527/45848/34595/41848/33669	39
GO:0051270	BP	GO:0051270	regulation of cellular component movement	17/1867	61/12866	0.00493885	0.0114226	0.00492989	43580/39004/31424/36753/38491/36746/32088/249072/32976/36382/32398/38146/38723/45307/37201/32078/35259	17
GO:0006611	BP	GO:0006611	protein export from nucleus	18/1867	66/12866	0.0049873	0.0115252	0.00497417	50428/31097/14462484/41666/317878/34549/41973/118436/3354919/31195/44409/35016/44072/33781/31106/35223/37402/45848	18
GO:0010212	BP	GO:0010212	response to ionizing radiation	13/1867	42/12866	0.0050814	0.0117234	0.00505971	41483/37247/34377/3772329/43514/35288/42428/34842/31872/41746/43577/40358/33507	13
GO:0071897	BP	GO:0071897	DNA biosynthetic process	13/1867	42/12866	0.0050814	0.0117234	0.00505971	41611/40642/31027/34328/41703/36461/34924/37290/33507/32543/41366/47121/34974	13
GO:0016050	BP	GO:0016050	vesicle organization	30/1867	129/12866	0.00518737	0.0119581	0.00516101	39686/33402/3346167/41193/33563/45012/32088/40168/33409/40694/41107/34110/38614/31030/248102/31105/31269/35054/44437/43402/42841/34840/42501/34966/36080/45928/44819/31118/47091/43518	30
GO:0046939	BP	GO:0046939	nucleotide phosphorylation	11/1867	33/12866	0.00519709	0.0119707	0.00516645	42620/33461/43582/43447/38447/31293/35886/32545/35728/33351/43739	11
GO:0006887	BP	GO:0006887	exocytosis	26/1867	108/12866	0.00551839	0.0127004	0.00548137	3346167/41193/37142/33563/43163/33434/40168/31030/39747/38786/43330/31103/31269/34636/42841/42501/34966/38493/40459/36080/31381/33156/44819/31118/47091/35051	26
GO:0051046	BP	GO:0051046	regulation of secretion	22/1867	87/12866	0.00553962	0.0127389	0.00549796	3346167/38109/32425/36046/40168/33409/40694/36395/39900/42327/39747/38786/31103/37778/37841/47251/41957/32604/43673/33156/31118/35051	22
GO:0007140	BP	GO:0007140	male meiotic nuclear division	33/1867	146/12866	0.00555383	0.0127611	0.00550758	33402/37188/35522/42306/35696/42819/36920/42467/43547/35054/40489/42501/45525/40667/36699/34966/41785/34286/31848/39068/45374/34411/35225/44870/40232/49228/37523/34954/33782/39429/41181/48481/43038	33
GO:0007430	BP	GO:0007430	terminal branching, open tracheal system	10/1867	29/12866	0.00579825	0.013301	0.00574059	47594/38978/40679/42029/38424/317824/43950/43604/34847/33782	10
GO:0036335	BP	GO:0036335	intestinal stem cell homeostasis	10/1867	29/12866	0.00579825	0.013301	0.00574059	42743/34665/44226/31293/41140/34903/32133/42445/40048/39744	10
GO:0030510	BP	GO:0030510	regulation of BMP signaling pathway	12/1867	38/12866	0.00585144	0.0134012	0.00578384	8674026/41921/35790/46068/36048/36791/34521/32160/42945/32498/32855/44817	12
GO:0045185	BP	GO:0045185	maintenance of protein location	12/1867	38/12866	0.00585144	0.0134012	0.00578384	34427/3771968/38978/37233/43770/32981/3355109/40517/41565/31201/38879/31521	12
GO:0031668	BP	GO:0031668	cellular response to extracellular stimulus	19/1867	72/12866	0.00587412	0.0134422	0.00580154	41823/42515/42850/3885647/39454/32001/35885/31105/43904/34070/38824/37733/41087/37729/43236/39581/3354888/41140/31118	19
GO:0018209	BP	GO:0018209	peptidyl-serine modification	18/1867	67/12866	0.00591508	0.013525	0.00583725	39686/43828/47594/3355134/34993/45969/49701/246627/35950/38017/35288/44672/43792/32221/41957/43673/43739/41446	18
GO:0050804	BP	GO:0050804	modulation of chemical synaptic transmission	27/1867	114/12866	0.00599349	0.0136821	0.00590505	48973/41398/36395/39900/42171/39454/42327/38231/37778/33105/37729/41957/33204/36384/40459/45928/39297/3354888/41094/45906/34927/38005/34193/31364/47091/34284/35051	27
GO:0099177	BP	GO:0099177	regulation of trans-synaptic signaling	27/1867	114/12866	0.00599349	0.0136821	0.00590505	48973/41398/36395/39900/42171/39454/42327/38231/37778/33105/37729/41957/33204/36384/40459/45928/39297/3354888/41094/45906/34927/38005/34193/31364/47091/34284/35051	27
GO:0048511	BP	GO:0048511	rhythmic process	37/1867	169/12866	0.00602267	0.0137375	0.00592899	48448/2768685/33139/31976/43856/35486/34896/40596/32771/43808/32976/42504/35419/36041/43895/32020/34189/33759/43958/33111/44965/37187/38811/36390/38174/41957/38146/49070/32080/33204/31248/34263/43673/32083/3772082/35540/34284	37
GO:0042060	BP	GO:0042060	wound healing	23/1867	93/12866	0.00619206	0.0141125	0.00609081	39004/34993/34377/34665/41431/35555/35950/34978/34981/33653/44965/34392/32981/38146/37455/31554/31717/37386/3354888/40358/3772082/36057/33619	23
GO:1901361	BP	GO:1901361	organic cyclic compound catabolic process	44/1867	209/12866	0.00622696	0.0141806	0.00612019	42620/42058/37511/14462484/41666/36544/42358/40528/35003/37413/319033/41552/33461/34529/3355150/43582/5740252/43808/34416/42842/30995/35746/44409/40683/39034/36203/43447/32222/42880/34286/39049/38885/35788/38447/34521/31293/41919/41094/35886/41066/32545/35728/33351/48228	44
GO:0007632	BP	GO:0007632	visual behavior	9/1867	25/12866	0.00634951	0.0142955	0.00616979	33897/40149/32547/32771/33194/45382/32603/41066/37805	9
GO:0032874	BP	GO:0032874	positive regulation of stress-activated MAPK cascade	9/1867	25/12866	0.00634951	0.0142955	0.00616979	41704/37121/43330/43775/41020/36497/3772547/47767/32358	9
GO:0051784	BP	GO:0051784	negative regulation of nuclear division	9/1867	25/12866	0.00634951	0.0142955	0.00616979	35522/59247/40508/33959/34842/36264/39673/40848/39340	9
GO:0070304	BP	GO:0070304	positive regulation of stress-activated protein kinase signaling cascade	9/1867	25/12866	0.00634951	0.0142955	0.00616979	41704/37121/43330/43775/41020/36497/3772547/47767/32358	9
GO:1903052	BP	GO:1903052	positive regulation of proteolysis involved in cellular protein catabolic process	9/1867	25/12866	0.00634951	0.0142955	0.00616979	36040/38873/37542/32796/32221/35864/40610/31248/43673	9
GO:0006613	BP	GO:0006613	cotranslational protein targeting to membrane	6/1867	13/12866	0.00635355	0.0142955	0.00616979	34314/39768/38593/46080/47251/3771948	6
GO:0006739	BP	GO:0006739	NADP metabolic process	6/1867	13/12866	0.00635355	0.0142955	0.00616979	36507/35692/246599/43447/31185/32974	6
GO:0007482	BP	GO:0007482	haltere development	6/1867	13/12866	0.00635355	0.0142955	0.00616979	40850/44355/41737/37455/41273/35509	6
GO:0022408	BP	GO:0022408	negative regulation of cell-cell adhesion	6/1867	13/12866	0.00635355	0.0142955	0.00616979	2768852/43718/31293/32083/35259/32703	6
GO:0035216	BP	GO:0035216	haltere disc development	6/1867	13/12866	0.00635355	0.0142955	0.00616979	40850/44355/41737/37455/41273/35509	6
GO:0035309	BP	GO:0035309	wing and notum subfield formation	6/1867	13/12866	0.00635355	0.0142955	0.00616979	34009/35147/37455/31248/32078/33432	6
GO:0046426	BP	GO:0046426	negative regulation of JAK-STAT cascade	6/1867	13/12866	0.00635355	0.0142955	0.00616979	38160/40351/246605/37734/35927/44811	6
GO:0048139	BP	GO:0048139	female germ-line cyst encapsulation	6/1867	13/12866	0.00635355	0.0142955	0.00616979	48973/42504/31293/37455/37386/41168	6
GO:1904893	BP	GO:1904893	negative regulation of STAT cascade	6/1867	13/12866	0.00635355	0.0142955	0.00616979	38160/40351/246605/37734/35927/44811	6
GO:2000574	BP	GO:2000574	regulation of microtubule motor activity	6/1867	13/12866	0.00635355	0.0142955	0.00616979	39686/38491/2768883/36791/31405/44160	6
GO:0042335	BP	GO:0042335	cuticle development	55/1867	273/12866	0.00637966	0.0143428	0.0061902	38109/33409/40694/42130/32257/33903/35494/5740751/117369/59159/36196/33905/318093/318014/42665/43718/44437/41020/43402/37815/38708/45017/38703/38702/34070/34978/34981/42672/40090/33883/42664/37232/46187/37205/41957/43767/40822/40821/40819/34009/48317/38631/31717/31248/31429/33782/33156/38067/3772082/45307/35540/38291/45282/34882/35188	55
GO:0015931	BP	GO:0015931	nucleobase-containing compound transport	30/1867	131/12866	0.00653928	0.0146782	0.00633497	39769/50428/31097/33921/14462484/41666/42642/317878/34549/43096/41973/39090/39130/32630/32008/3354919/31195/44409/44072/42841/37733/33781/31816/31106/43517/37402/35235/31239/45848/35051	30
GO:0060627	BP	GO:0060627	regulation of vesicle-mediated transport	30/1867	131/12866	0.00653928	0.0146782	0.00633497	3346167/33563/33434/44448/32088/40168/40694/41107/34110/39958/38786/32771/49701/35425/40863/42467/248102/34976/31103/34840/42501/35154/34277/31816/35197/39717/34263/33156/31118/35051	30
GO:0007269	BP	GO:0007269	neurotransmitter secretion	25/1867	104/12866	0.00655006	0.014679	0.00633532	3346167/41193/37142/33563/43163/41840/36395/43856/39900/42327/39747/42467/31269/37778/37912/36699/43823/34966/34264/38493/40459/36080/33156/47091/35051	25
GO:0099643	BP	GO:0099643	signal release from synapse	25/1867	104/12866	0.00655006	0.014679	0.00633532	3346167/41193/37142/33563/43163/41840/36395/43856/39900/42327/39747/42467/31269/37778/37912/36699/43823/34966/34264/38493/40459/36080/33156/47091/35051	25
GO:0030705	BP	GO:0030705	cytoskeleton-dependent intracellular transport	21/1867	83/12866	0.00658705	0.0147385	0.00636097	39686/33863/38957/45683/39454/33230/35576/2768883/249072/42199/36791/31405/41566/3772064/44160/31554/38067/33334/44819/32855/35653	21
GO:1903530	BP	GO:1903530	regulation of secretion by cell	21/1867	83/12866	0.00658705	0.0147385	0.00636097	3346167/38109/32425/36046/40168/33409/40694/36395/39900/42327/39747/38786/31103/37778/37841/47251/41957/43673/33156/31118/35051	21
GO:0090287	BP	GO:0090287	regulation of cellular response to growth factor stimulus	14/1867	48/12866	0.00667109	0.0149147	0.00643702	8674026/41921/35790/46068/36048/42504/36791/38424/34521/32160/42945/32498/32855/44817	14
GO:0019359	BP	GO:0019359	nicotinamide nucleotide biosynthetic process	11/1867	34/12866	0.006694	0.0149185	0.00643868	42620/33461/43582/36507/43447/38447/31293/35886/32545/35728/33351	11
GO:0019363	BP	GO:0019363	pyridine nucleotide biosynthetic process	11/1867	34/12866	0.006694	0.0149185	0.00643868	42620/33461/43582/36507/43447/38447/31293/35886/32545/35728/33351	11
GO:0060047	BP	GO:0060047	heart contraction	11/1867	34/12866	0.006694	0.0149185	0.00643868	19834948/42596/31601/32020/34189/33759/32314/32794/44849/36057/44817	11
GO:1903050	BP	GO:1903050	regulation of proteolysis involved in cellular protein catabolic process	11/1867	34/12866	0.006694	0.0149185	0.00643868	37247/36040/42896/38873/37542/32796/32221/35864/40610/31248/43673	11
GO:0010970	BP	GO:0010970	transport along microtubule	20/1867	78/12866	0.0067523	0.0149722	0.00646183	39686/33863/38957/45683/39454/33230/35576/2768883/249072/42199/36791/31405/41566/3772064/44160/38067/33334/44819/32855/35653	20
GO:0030727	BP	GO:0030727	germarium-derived female germ-line cyst formation	8/1867	21/12866	0.00675527	0.0149722	0.00646183	36544/36269/38231/42504/36791/34225/34411/43038	8
GO:0032786	BP	GO:0032786	positive regulation of DNA-templated transcription, elongation	8/1867	21/12866	0.00675527	0.0149722	0.00646183	37586/40171/41290/40790/31722/41737/38248/33692	8
GO:0036315	BP	GO:0036315	cellular response to sterol	8/1867	21/12866	0.00675527	0.0149722	0.00646183	34377/40351/44437/37922/36390/35540/44811/44505	8
GO:0051054	BP	GO:0051054	positive regulation of DNA metabolic process	8/1867	21/12866	0.00675527	0.0149722	0.00646183	32941/40217/37962/34521/31429/31789/42761/34974	8
GO:0071390	BP	GO:0071390	cellular response to ecdysone	8/1867	21/12866	0.00675527	0.0149722	0.00646183	34377/40351/44437/37922/36390/35540/44811/44505	8
GO:1901655	BP	GO:1901655	cellular response to ketone	8/1867	21/12866	0.00675527	0.0149722	0.00646183	34377/40351/44437/37922/36390/35540/44811/44505	8
GO:1903322	BP	GO:1903322	positive regulation of protein modification by small protein conjugation or removal	7/1867	17/12866	0.00684958	0.0151692	0.00654689	38144/45922/39753/42821/34968/32855/32358	7
GO:0009267	BP	GO:0009267	cellular response to starvation	18/1867	68/12866	0.00697871	0.0154431	0.00666507	41823/42515/42850/3885647/39454/32001/35885/31105/43904/34070/38824/37733/41087/37729/43236/3354888/41140/31118	18
GO:0009611	BP	GO:0009611	response to wounding	28/1867	121/12866	0.00726275	0.016059	0.00693091	39004/38895/34993/34377/34665/41431/35555/35950/34978/34981/33653/44965/34392/44030/41957/32981/38146/40459/37455/31554/31717/37386/3354888/40358/3772082/36057/33619/34284	28
GO:0046677	BP	GO:0046677	response to antibiotic	22/1867	89/12866	0.00736297	0.0162678	0.00702104	37741/40305/40680/248194/39137/31168/39085/36041/38017/37734/36699/34256/35253/37455/33281/3354888/41094/32083/31364/34284/40048/3771877	22
GO:0008363	BP	GO:0008363	larval chitin-based cuticle development	10/1867	30/12866	0.00758702	0.0167235	0.0072177	40694/43718/44437/38703/40090/34009/31248/33156/45307/34882	10
GO:0048872	BP	GO:0048872	homeostasis of number of cells	10/1867	30/12866	0.00758702	0.0167235	0.0072177	42743/34665/44226/31293/41140/34903/32133/42445/40048/39744	10
GO:0051047	BP	GO:0051047	positive regulation of secretion	10/1867	30/12866	0.00758702	0.0167235	0.0072177	38109/32425/33409/40694/39747/38786/31103/37841/31118/35051	10
GO:0070997	BP	GO:0070997	neuron death	13/1867	44/12866	0.00782283	0.0172163	0.0074304	33212/38895/39720/37247/36040/38983/43958/34256/41957/31293/31716/42761/36240	13
GO:0071396	BP	GO:0071396	cellular response to lipid	13/1867	44/12866	0.00782283	0.0172163	0.0074304	34377/40351/44437/42428/37922/40378/36390/43656/40045/39999/35540/44811/44505	13
GO:0016319	BP	GO:0016319	mushroom body development	20/1867	79/12866	0.00783812	0.0172365	0.00743911	47141/44531/48973/38059/34665/33194/31075/43974/36963/35998/36791/44355/37841/43656/44839/40045/31364/35540/38291/32585	20
GO:0048588	BP	GO:0048588	developmental cell growth	19/1867	74/12866	0.00803511	0.0176559	0.00762013	38059/34772/249072/31075/43974/40090/32119/42160/32981/38146/43604/49070/3772082/45307/47121/32078/35259/33934/34284	19
GO:0048284	BP	GO:0048284	organelle fusion	23/1867	95/12866	0.00811399	0.0178154	0.00768893	3346167/41193/33563/32088/40168/36578/41107/34110/36040/38614/31030/32152/248102/31269/42841/42501/34966/43672/36080/40232/31263/31118/47091	23
GO:0008587	BP	GO:0008587	imaginal disc-derived wing margin morphogenesis	18/1867	69/12866	0.00819198	0.0179726	0.00775679	32273/42596/33212/42130/36612/38978/38736/41569/40657/48571/37449/31293/36411/41942/42445/43161/42313/39744	18
GO:0007266	BP	GO:0007266	Rho protein signal transduction	15/1867	54/12866	0.00828084	0.0181393	0.00782874	44039/40608/38050/32729/39900/35496/37134/41995/40685/43974/35306/32981/38146/38879/3355131	15
GO:0034968	BP	GO:0034968	histone lysine methylation	15/1867	54/12866	0.00828084	0.0181393	0.00782874	7354404/40793/41483/43856/32941/34377/37962/43016/31015/36645/40133/41737/37069/34595/42936	15
GO:0019439	BP	GO:0019439	aromatic compound catabolic process	42/1867	201/12866	0.00844049	0.0182787	0.0078889	42620/42058/37511/14462484/41666/36544/42358/40528/35003/37413/319033/41552/33461/34529/3355150/43582/5740252/43808/34416/42842/35746/44409/40683/39034/43447/32222/42880/34286/39049/38885/35788/38447/34521/31293/41919/41094/35886/41066/32545/35728/33351/48228	42
GO:0032873	BP	GO:0032873	negative regulation of stress-activated MAPK cascade	9/1867	26/12866	0.00848278	0.0182787	0.0078889	33212/43481/31016/31332/33346/31293/31248/44851/31582	9
GO:0046329	BP	GO:0046329	negative regulation of JNK cascade	9/1867	26/12866	0.00848278	0.0182787	0.0078889	33212/43481/31016/31332/33346/31293/31248/44851/31582	9
GO:0070303	BP	GO:0070303	negative regulation of stress-activated protein kinase signaling cascade	9/1867	26/12866	0.00848278	0.0182787	0.0078889	33212/43481/31016/31332/33346/31293/31248/44851/31582	9
GO:1900426	BP	GO:1900426	positive regulation of defense response to bacterium	9/1867	26/12866	0.00848278	0.0182787	0.0078889	43222/41943/31011/36748/41087/44339/35045/3355109/43256	9
GO:0035159	BP	GO:0035159	regulation of tube length, open tracheal system	11/1867	35/12866	0.00850791	0.0182787	0.0078889	44071/36337/33409/40149/40150/31554/45307/37089/31364/32078/33432	11
GO:0090307	BP	GO:0090307	mitotic spindle assembly	11/1867	35/12866	0.00850791	0.0182787	0.0078889	33402/41365/42077/39753/35576/43901/33119/36748/36264/43517/48481	11
GO:0002781	BP	GO:0002781	antifungal peptide production	5/1867	10/12866	0.00853264	0.0182787	0.0078889	43222/41087/35045/43256/34969	5
GO:0002788	BP	GO:0002788	regulation of antifungal peptide production	5/1867	10/12866	0.00853264	0.0182787	0.0078889	43222/41087/35045/43256/34969	5
GO:0002804	BP	GO:0002804	positive regulation of antifungal peptide production	5/1867	10/12866	0.00853264	0.0182787	0.0078889	43222/41087/35045/43256/34969	5
GO:0007377	BP	GO:0007377	germ-band extension	5/1867	10/12866	0.00853264	0.0182787	0.0078889	38160/33059/36039/35341/32703	5
GO:0016032	BP	GO:0016032	viral process	5/1867	10/12866	0.00853264	0.0182787	0.0078889	36040/33905/42166/44409/34070	5
GO:0034446	BP	GO:0034446	substrate adhesion-dependent cell spreading	5/1867	10/12866	0.00853264	0.0182787	0.0078889	39118/39004/34068/33896/38723	5
GO:0035079	BP	GO:0035079	polytene chromosome puffing	5/1867	10/12866	0.00853264	0.0182787	0.0078889	50022/44437/48583/48582/3355109	5
GO:0035154	BP	GO:0035154	terminal cell fate specification, open tracheal system	5/1867	10/12866	0.00853264	0.0182787	0.0078889	38424/43604/31293/42757/42313	5
GO:0035161	BP	GO:0035161	imaginal disc lineage restriction	5/1867	10/12866	0.00853264	0.0182787	0.0078889	31293/33196/36240/42313/35509	5
GO:0035225	BP	GO:0035225	determination of genital disc primordium	5/1867	10/12866	0.00853264	0.0182787	0.0078889	35253/34009/37455/33281/42757	5
GO:0045186	BP	GO:0045186	zonula adherens assembly	5/1867	10/12866	0.00853264	0.0182787	0.0078889	44448/47594/42896/37386/32703	5
GO:0045477	BP	GO:0045477	regulation of nurse cell apoptotic process	5/1867	10/12866	0.00853264	0.0182787	0.0078889	40998/39454/42504/37733/36461	5
GO:0045498	BP	GO:0045498	sex comb development	5/1867	10/12866	0.00853264	0.0182787	0.0078889	36612/34377/41801/43906/44830	5
GO:0045737	BP	GO:0045737	positive regulation of cyclin-dependent protein serine/threonine kinase activity	5/1867	10/12866	0.00853264	0.0182787	0.0078889	14462485/49816/39961/34250/41801	5
GO:0046533	BP	GO:0046533	negative regulation of photoreceptor cell differentiation	5/1867	10/12866	0.00853264	0.0182787	0.0078889	33861/33139/31017/42289/31293	5
GO:0048934	BP	GO:0048934	peripheral nervous system neuron differentiation	5/1867	10/12866	0.00853264	0.0182787	0.0078889	31011/41087/36377/35045/31239	5
GO:0048935	BP	GO:0048935	peripheral nervous system neuron development	5/1867	10/12866	0.00853264	0.0182787	0.0078889	31011/41087/36377/35045/31239	5
GO:0051156	BP	GO:0051156	glucose 6-phosphate metabolic process	5/1867	10/12866	0.00853264	0.0182787	0.0078889	35692/246599/43447/31185/32974	5
GO:0051567	BP	GO:0051567	histone H3-K9 methylation	5/1867	10/12866	0.00853264	0.0182787	0.0078889	7354404/41483/37962/43016/36645	5
GO:0051984	BP	GO:0051984	positive regulation of chromosome segregation	5/1867	10/12866	0.00853264	0.0182787	0.0078889	44118/5740853/49580/31816/31248	5
GO:0061097	BP	GO:0061097	regulation of protein tyrosine kinase activity	5/1867	10/12866	0.00853264	0.0182787	0.0078889	38160/326198/38961/34688/36497	5
GO:1900150	BP	GO:1900150	regulation of defense response to fungus	5/1867	10/12866	0.00853264	0.0182787	0.0078889	43222/41087/35045/43256/34969	5
GO:0006164	BP	GO:0006164	purine nucleotide biosynthetic process	27/1867	117/12866	0.00859745	0.0184035	0.00794277	42620/8674026/33711/45233/33461/43582/40333/35419/32485/37834/32228/40167/43447/44046/37617/40935/38447/40180/31293/35886/32545/35728/33351/45830/43739/33986/33847	27
GO:0009117	BP	GO:0009117	nucleotide metabolic process	55/1867	277/12866	0.00860738	0.0184108	0.00794591	42620/39645/37741/8674026/45012/34414/33711/45233/37228/40153/33461/34529/43582/35107/36507/35692/246599/3772100/33499/40333/35419/32485/37834/47611/44390/32228/40167/46040/40936/43447/44046/35590/36280/34392/43951/37617/40935/38447/40180/31185/31293/42003/32974/42493/35886/42832/32545/35728/33351/34996/30973/45830/43739/33986/33847	55
GO:0035010	BP	GO:0035010	encapsulation of foreign target	12/1867	40/12866	0.00915409	0.0195653	0.00844419	38050/32425/47594/39900/44513/41641/44052/41136/32981/38146/32080/38723	12
GO:0007041	BP	GO:0007041	lysosomal transport	8/1867	22/12866	0.00928767	0.0197758	0.00853504	41025/43223/31105/42841/39717/44819/31118/47091	8
GO:0030522	BP	GO:0030522	intracellular receptor signaling pathway	8/1867	22/12866	0.00928767	0.0197758	0.00853504	32457/40351/37922/41860/36390/40045/35540/44811	8
GO:0031937	BP	GO:0031937	positive regulation of chromatin silencing	8/1867	22/12866	0.00928767	0.0197758	0.00853504	35522/32941/40217/37962/34521/41627/41848/33669	8
GO:0045010	BP	GO:0045010	actin nucleation	8/1867	22/12866	0.00928767	0.0197758	0.00853504	38898/49701/32696/43402/32623/45931/34793/33611	8
GO:0048135	BP	GO:0048135	female germ-line cyst formation	8/1867	22/12866	0.00928767	0.0197758	0.00853504	36544/36269/38231/42504/36791/34225/34411/43038	8
GO:0007623	BP	GO:0007623	circadian rhythm	36/1867	168/12866	0.00944557	0.0200968	0.00867359	48448/2768685/33139/31976/43856/35486/34896/40596/32771/43808/32976/42504/35419/36041/43895/32020/34189/33759/43958/33111/44965/37187/38811/36390/38174/41957/38146/49070/32080/33204/31248/43673/32083/3772082/35540/34284	36
GO:0099531	BP	GO:0099531	presynaptic process involved in chemical synaptic transmission	25/1867	107/12866	0.0095253	0.0202511	0.00874019	3346167/41193/37142/33563/43163/41840/36395/43856/39900/42327/39747/42467/31269/37778/37912/36699/43823/34966/34264/38493/40459/36080/33156/47091/35051	25
GO:0009127	BP	GO:0009127	purine nucleoside monophosphate biosynthetic process	18/1867	70/12866	0.00956929	0.0202752	0.00875057	42620/33711/33461/43582/37834/32228/43447/44046/37617/38447/31293/35886/32545/35728/33351/45830/33986/33847	18
GO:0009168	BP	GO:0009168	purine ribonucleoside monophosphate biosynthetic process	18/1867	70/12866	0.00956929	0.0202752	0.00875057	42620/33711/33461/43582/37834/32228/43447/44046/37617/38447/31293/35886/32545/35728/33351/45830/33986/33847	18
GO:0031669	BP	GO:0031669	cellular response to nutrient levels	18/1867	70/12866	0.00956929	0.0202752	0.00875057	41823/42515/42850/3885647/39454/32001/35885/31105/43904/34070/38824/37733/41087/37729/43236/3354888/41140/31118	18
GO:0006006	BP	GO:0006006	glucose metabolic process	13/1867	45/12866	0.00957259	0.0202752	0.00875057	41823/39454/43582/34070/43447/36419/38447/33386/32974/44010/35886/32545/35728	13
GO:0034605	BP	GO:0034605	cellular response to heat	13/1867	45/12866	0.00957259	0.0202752	0.00875057	41840/14462484/50022/44437/31215/48583/48582/44910/3355109/42852/37068/36583/32133	13
[truncated: 493 more rows]

## Sheet: DTGs_GO 
	ONTOLOGY	ID	Description	GeneRatio	BgRatio	pvalue	p.adjust	qvalue	geneID	Count
[truncated: 2,003 more rows]

## Sheet: High_TE_GO 
	ONTOLOGY	ID	Description	GeneRatio	BgRatio	pvalue	p.adjust	qvalue	geneID	Count
[truncated: 71 more rows]

## Sheet: DEGs_DTGs_common_GO
	ONTOLOGY	ID	Description	GeneRatio	BgRatio	pvalue	p.adjust	qvalue	geneID	Count
[truncated: 1,650 more rows]

## Sheet: Conserved_selective_gene_GO 
	ONTOLOGY	ID	Description	GeneRatio	BgRatio	pvalue	p.adjust	qvalue	geneID	Count
[truncated: 2,105 more rows]
